# Supplementary material for: Consistent Reanalysis of Genome-wide Imprinting Studies in Plants Using Generalized Linear Models Increases Concordance across Datasets
Source: Sci Rep. 2019 Feb 4;9:1320. doi: 10.1038/s41598-018-36768-4 (PMC6362150; doi:10.1038/s41598-018-36768-4)
Supplement: Supplementary file 2 — Supplementary Table S1 [file 41598_2018_36768_MOESM2_ESM.xls]

## Sheet: allGenes
Table S1. List of candidate imprinted genes identified in this study for Arabidopsis. Genes are sorted with decreasing probability of being imprinted in Gehring, Hsieh, and Pignatta datasets. Wolff is listed as additional information.
	assessable	Gehring							Hsieh							Pignatta							Combined (Gehring, Hsieh, Pignatta)				Wolff
Gene	in all datasets	logFC	pval	FDR	type	PercMaternal1	PercMaternal2	rank	logFC	pval	FDR	type	PercMaternal1	PercMaternal2	rank	logFC	pval	FDR	type	PercMaternal1	PercMaternal2	rank	p.combined.Fisher	combined.rank	Model_name	Short_description	logFC	pval	FDR	type	PercMaternal	rank
AT1G70830	x	8.21444	1.20522e-101	1.36708e-98	MEG	99.7753	100	10	5.94267	3.06269e-74	2.98306e-71	MEG	99.995	0	8	8.16963	9.56862e-46	3.4038e-42	MEG	99.6948	99.8372	4	5.70542e-216	7.33333	AT1G70830.1	MLP-like protein 28	NA	NA	NA	NA	NA	6913
AT4G12290	x	10.9564	2.25688e-104	3.65711e-101	MEG	100	100	7	6.28867	4.47111e-76	4.97698e-73	MEG	99.9967	99.9975	7	8.91049	3.67044e-39	5.22266e-36	MEG	99.8187	99.9074	10	5.87387e-214	8	AT4G12290.1	Copper amine oxidase family protein	5.72	6.48604e-20	9.08572e-19	MEG	97.0343	987
AT2G25450	x	7.59772	3.71614e-91	3.24248e-88	MEG	100	100	13	6.32166	5.14789e-62	3.08556e-59	MEG	99.9975	99.9967	13	8.19789	1.13817e-43	3.23901e-40	MEG	99.8058	99.8067	5	2.77174e-191	10.3333	AT2G25450.1	2-oxoglutarate (2OG) and Fe(II)-dependent oxygenase superfamily protein	7.7325	1.74346e-09	1.12378e-08	MEG	98.355	2145
AT5G48100	x	10.2272	2.00642e-126	4.55177e-123	MEG	100	100	5	7.41456	2.19851e-165	8.56538e-162	MEG	99.9999	99.9999	2	7.50591	6.69837e-34	3.53004e-31	MEG	99.8195	99.8515	27	1.03333829827697e-319	11.3333	AT5G48100.1	Laccase/Diphenol oxidase family protein	8.12573	2.52103e-12	2.10482e-11	MEG	98.5081	1656
AT1G19640	x	7.98255	3.40524e-102	4.29173e-99	MEG	100	100	9	5.61683	3.54448e-56	1.62462e-53	MEG	99.9975	99.9988	17	7.82242	7.26415e-38	7.38297e-35	MEG	99.619	99.7985	14	1.10923e-190	13.3333	AT1G19640.1	jasmonic acid carboxyl methyltransferase	7.05051	1.04587e-06	4.89514e-06	MEG	98.028	2954
AT1G57800	x	-4.79142	4.33095e-97	4.466e-94	PEG	5.28169	5.53505	11	-4.83657	5.35467e-138	1.39079e-134	PEG	4.38596	9.67741	3	-4.98289	3.83303e-34	2.0977e-31	PEG	7.45184	5.15966	26	1	13.3333	AT1G57800.1	zinc finger (C3HC4-type RING finger) family protein	-8.2795	4.07904e-296	1.40992e-292	PEG	98.5622	4
AT1G62990	x	9.80627	3.15669e-62	1.49193e-59	MEG	99.9999	100	24	7.1761	2.08033e-73	1.8011e-70	MEG	99.9967	99.99	9	8.3329	1.44178e-38	1.86501e-35	MEG	100	99.8366	11	9.42933e-169	14.6667	AT1G62990.1	KNOTTED-like homeobox of Arabidopsis thaliana 7	7.34981	5.66941e-101	8.25108e-99	MEG	98.1825	95
AT1G51500	x	10.0335	1.64811e-71	9.83922e-69	MEG	99.9999	100	19	4.67242	2.53366e-32	5.64065e-30	MEG	99.9967	99.9975	35	9.2949	1.08826e-48	7.74243e-45	MEG	99.9001	99.9352	2	3.46448e-147	18.6667	AT1G51500.1	ABC-2 type transporter family protein	4.61224	1.8509e-25	3.52002e-24	MEG	95.5102	727
AT1G61720	x	10.1183	1.22185e-129	3.46485e-126	MEG	100	100	4	6.1212	3.06162e-22	4.58771e-20	MEG	99.9986	99.995	52	8.18148	3.9662e-53	5.6435e-49	MEG	99.9078	99.8966	1	2.04938e-199	19	AT1G61720.1	NAD(P)-binding Rossmann-fold superfamily protein	8.01796	0	0	MEG	98.4683	1.5
AT1G23200	x	9.34596	2.8299e-195	3.20996e-191	MEG	100	99.8943	1	7.61012	5.63363e-129	1.09743e-125	MEG	99.99	99.9967	4	7.16783	4.45987e-23	1.07558e-20	MEG	99.8792	99.7919	59	0	21.3333	AT1G23200.1	Plant invertase/pectin methylesterase inhibitor superfamily	NA	NA	NA	NA	NA	6913
AT4G00220	x	6.55941	1.39685e-94	1.32038e-91	MEG	99.1596	99.3243	12	5.31888	1.35583e-61	7.54618e-59	MEG	99.999	99.9995	14	6.27399	5.94685e-24	1.69236e-21	MEG	99.1438	99.5802	50	1.19964e-174	25.3333	AT4G00220.1	Lateral organ boundaries (LOB) domain family protein	NA	NA	NA	NA	NA	6913
AT2G28650	x	5.08587	1.32765e-60	6.0238e-58	MEG	98.4126	99.3258	25	6.603	2.42549e-80	3.1499e-77	MEG	99.9967	99.995	6	6.71815	7.8882e-25	2.38811e-22	MEG	98.9835	99.6652	47	2.28974e-160	26	AT2G28650.1	exocyst subunit exo70 family protein H8	6.23945	0.000334579	0.00102912	MEG	97.4957	4495
AT1G62480	x	8.67461	6.93242e-79	4.91466e-76	MEG	100	100	16	3.88097	2.12142e-29	4.23848e-27	MEG	99.99	99.99	39	7.20955	1.13844e-34	6.74951e-32	MEG	99.9	99.8235	23.5	1.12049e-137	26.1667	AT1G62480.1	Vacuolar calcium-binding protein-related	5.28258	7.54483e-154	2.48369e-151	MEG	96.5405	42
AT5G42800	x	8.48848	1.23908e-73	7.80827e-71	MEG	99.9999	100	18	6.64486	8.71077e-48	2.95106e-45	MEG	99.9986	99.9989	23	8.07428	7.11879e-27	2.47057e-24	MEG	99.7085	99.8929	41	5.53576e-143	27.3333	AT5G42800.1	dihydroflavonol 4-reductase	6.49346	1.5203e-140	4.12151e-138	MEG	97.6833	51
AT5G26120	x	4.24871	1.34386e-42	3.04868e-40	MEG	97.9451	98.6755	50	4.54106	9.51456e-29	1.85344e-26	MEG	99.998	0	40	8.42378	2.51948e-47	1.19499e-43	MEG	99.5231	99.763	3	1.4821e-113	31	AT5G26120.1	alpha-L-arabinofuranosidase 2	7.81592	2.29774e-10	1.61017e-09	MEG	98.3894	1973
AT2G47240	x	6.45433	6.37634e-68	3.44413e-65	MEG	99.4923	99.7175	21	2.80365	7.53897e-18	8.15884e-16	MEG	99.9967	99.9983	72	8.04661	1.10644e-39	1.74928e-36	MEG	99.3908	99.9085	9	2.7368e-120	34	NA	NA	5.62263	4.24635e-33	1.08521e-31	MEG	96.9338	541
AT4G12960	x	7.86203	1.21163e-115	2.29059e-112	MEG	99.7218	99.4455	6	4.2407	1.09331e-15	1.00225e-13	MEG	99.999	93.3327	85	7.15357	3.74321e-38	4.43851e-35	MEG	99.6311	99.5373	12	4.6731e-164	34.3333	AT4G12960.1	Gamma interferon responsive lysosomal thiol (GILT) reductase family protein	7.43426	9.35517e-234	1.17586e-230	MEG	98.2228	11
AT1G79840	x	7.14647	1.86302e-37	3.64349e-35	MEG	99.9999	99.9999	58	4.63807	6.40061e-65	4.15613e-62	MEG	99.99	99.995	12	7.2676	5.01638e-28	1.98272e-25	MEG	99.8172	99.6564	36	3.32729e-125	35.3333	AT1G79840.1	HD-ZIP IV family of homeobox-leucine zipper protein with lipid-binding START domain	6.85292	8.44266e-26	1.62348e-24	MEG	97.915	719
AT4G20860	x	10.2575	8.69368e-77	5.80073e-74	MEG	99.9999	100	17	6.57817	1.2209e-17	1.28557e-15	MEG	99.99	99.995	74	8.317	1.09428e-32	5.36912e-30	MEG	99.746	99.8651	29	6.13683e-122	40	AT4G20860.1	FAD-binding Berberine family protein	6.78349	1.27047e-05	5.06943e-05	MEG	97.8731	3465
AT1G73602	x	5.06556	9.5308e-47	2.457e-44	MEG	98.4962	99.315	44	6.08846	1.61892e-40	4.34986e-38	MEG	99.99	0	29	5.01745	8.86053e-22	2.03349e-19	MEG	97.9849	99.4009	62	5.30395e-104	45	AT1G73602.1	conserved peptide upstream open reading frame 32	6.74658	5.08918e-42	1.74598e-40	MEG	97.8502	403
AT2G17710	x	7.74528	4.17064e-103	5.91345e-100	MEG	100	100	8	6.47047	4.43693e-37	1.08039e-34	MEG	99.9975	99.9975	32	6.5237	2.73942e-16	4.10307e-14	MEG	99.636	99.8843	95	4.06873e-151	45	AT2G17710.1		6.82887	6.14008e-244	1.06116e-240	MEG	97.9006	8
AT4G09820	x	8.75309	9.76046e-43	2.30652e-40	MEG	99.9999	99.9999	48	7.73783	6.71586e-60	3.48867e-57	MEG	99.9975	99.995	15	7.57454	9.80606e-20	1.91078e-17	MEG	99.7396	99.7579	73.5	3.1459e-117	45.5	AT4G09820.1	basic helix-loop-helix (bHLH) DNA-binding superfamily protein	5.35994	1.49363e-69	1.02741e-67	MEG	96.6363	201
AT3G44720	x	7.56311	4.02701e-56	1.47349e-53	MEG	98.7012	99.9999	31	2.20013	2.01282e-15	1.82371e-13	MEG	66.6644	99.995	86	7.26514	5.38903e-35	3.48548e-32	MEG	99.2579	99.6766	22	1.61712e-101	46.3333	AT3G44720.1	arogenate dehydratase 4	7.952	1.33965e-52	6.21543e-51	MEG	98.4432	298
AT5G47330	x	8.41085	1.59137e-31	2.73499e-29	MEG	99.9998	99.9999	66	6.87845	1.6313e-44	4.88889e-42	MEG	99.99	99.995	26	6.78089	1.17446e-24	3.48153e-22	MEG	99.5798	98.6166	48	1.00736e-95	46.6667	AT5G47330.1	alpha/beta-Hydrolases superfamily protein	NA	NA	NA	NA	NA	6913
AT5G41830	x	8.18692	1.32911e-28	1.9837e-26	MEG	99.9993	99.9993	76	5.64376	7.92742e-31	1.62554e-28	MEG	99.99	99.9967	38	9.62233	1.20553e-31	5.71781e-29	MEG	100	99.9999	30	3.42711e-86	48	AT5G41830.1	RNI-like superfamily protein	NA	NA	NA	NA	NA	6913
AT2G25540	x	5.78115	2.02737e-44	4.89287e-42	MEG	99.9999	98.1395	46.5	4.42499	1.29499e-55	5.60588e-53	MEG	99.99	66.6644	18	4.19178	1.79424e-18	3.11344e-16	MEG	98.1938	95.7324	82	2.16117e-113	48.8333	AT2G25540.1	cellulose synthase 10	7.83758	5.92659e-132	1.41278e-129	MEG	98.3981	58
AT2G23580	x	7.16854	6.19492e-60	2.50961e-57	MEG	99.9999	100	28	5.35391	4.24901e-71	3.00985e-68	MEG	99.9967	99.9967	11	7.77606	2.3664e-15	3.11773e-13	MEG	99.5283	100	108	4.3723e-141	49	AT2G23580.1	methyl esterase 4	NA	NA	NA	NA	NA	6913
AT4G22880	x	7.25703	1.90256e-41	4.23153e-39	MEG	99.9999	99.9999	51	6.51625	2.02593e-31	4.38502e-29	MEG	99.998	99.9967	36	7.59269	7.02445e-21	1.56173e-18	MEG	99.7763	99.8808	64	7.74415e-89	50.3333	AT4G22880.1	leucoanthocyanidin dioxygenase	6.98742	3.70453e-278	1.02438e-274	MEG	97.9929	5
AT5G51950	x	8.60317	4.9641e-35	8.93775e-33	MEG	99.9998	99.9999	63	5.61589	4.87813e-19	5.58976e-17	MEG	99.9967	66.6644	68	8.12924	1.11785e-34	6.74951e-32	MEG	99.8258	99.9594	23.5	6.93146e-84	51.5	AT5G51950.1	Glucose-methanol-choline (GMC) oxidoreductase family protein	7.28292	4.10566e-190	2.18326e-187	MEG	98.1496	26
AT4G37310	x	7.89045	2.98259e-23	3.6378e-21	MEG	99.9997	99.9999	93	7.37066	9.01165e-45	2.80875e-42	MEG	49.9975	0	25	7.31457	2.53804e-25	7.85081e-23	MEG	98.1013	100	46	1.93434e-88	54.6667	AT4G37310.1	cytochrome P450, family 81, subfamily H, polypeptide 1	9.3087	1.09096e-24	2.01384e-23	MEG	98.8591	749
AT3G27960	x	7.67696	3.44684e-26	4.59971e-24	MEG	99.9997	99.9998	85	5.25534	1.65802e-52	6.79963e-50	MEG	99.9967	99.9975	19	5.52428	4.57215e-20	9.16297e-18	MEG	98.6842	98.1917	71	8.30227e-94	58.3333	NA	NA	3.68857	8.95974e-10	5.90736e-09	MEG	93.1533	2097
AT1G62070	x	10.6529	1.74368e-166	6.59287e-163	MEG	100	99.9587	3	7.2384	1.70394e-176	1.32771e-172	MEG	99.999	99.998	1	7.5988	1.06017e-09	8.62009e-08	MEG	99.8871	99.8253	175	0	59.6667	AT1G62070.1		NA	NA	NA	NA	NA	6913
AT2G10260	x	7.81653	8.24179e-27	1.14008e-24	MEG	99.9997	99.9999	82	5.25923	1.10782e-19	1.37018e-17	MEG	99.9988	99.9967	63	11.1001	1.35657e-30	5.67723e-28	MEG	100	100	34	2.38601e-72	59.6667	AT2G10260.1		NA	NA	NA	NA	NA	6913
AT1G24540	x	7.97394	7.73418e-29	1.18552e-26	MEG	99.9996	99.9999	74	7.16283	2.30791e-24	3.9094e-22	MEG	99.995	99.9986	46	9.41072	4.11538e-20	8.36539e-18	MEG	100	100	70	1.2785e-68	63.3333	AT1G24540.1	cytochrome P450, family 86, subfamily C, polypeptide 1	8.62431	2.32058e-97	3.14553e-95	MEG	98.6734	102
AT2G17690	x	5.86228	2.44279e-49	7.10475e-47	MEG	98.8635	99.5238	39	4.68995	1.09351e-23	1.77513e-21	MEG	99.9993	99.9991	48	5.4279	2.33919e-15	3.11068e-13	MEG	98.3264	99.5148	107	1.58681e-83	64.6667	AT2G17690.1	F-box family protein with a domain of unknown function (DUF295)	2.98324	1.22766e-05	4.91561e-05	MEG	89.8987	3453
AT5G23210	x	7.73296	1.33594e-26	1.82573e-24	MEG	99.9997	99.9998	83	5.36134	5.52903e-18	6.06792e-16	MEG	99.99	0	71	7.69791	3.0953e-27	1.10108e-24	MEG	99.2157	99.843	40	3.81696e-67	64.6667	AT5G23210.1	serine carboxypeptidase-like 34	NA	NA	NA	NA	NA	6913
AT5G63800	x	4.23687	1.58928e-27	2.31119e-25	MEG	99.9997	99.9998	78	7.03744	2.82784e-71	2.20345e-68	MEG	99.99	99.9975	10	5.92915	2.31392e-15	3.1061e-13	MEG	99.0099	99.3846	106	4.42525e-109	64.6667	AT5G63800.1	Glycosyl hydrolase family 35 protein	-3.07545	2.5838e-76	2.05309e-74	PEG	90.4383	174
AT4G00360	x	6.55127	4.50107e-58	1.70186e-55	MEG	99.9999	99.2126	30	5.43216	7.47991e-17	7.37765e-15	MEG	99.9967	99.9967	79	6.26853	1.06016e-17	1.71421e-15	MEG	99.115	99.6037	88	9.96431e-88	65.6667	AT4G00360.1	cytochrome P450, family 86, subfamily A, polypeptide 2	6.0568	1.46435e-51	6.63809e-50	MEG	97.3464	305
AT5G13930	x	7.41096	7.415e-50	2.21338e-47	MEG	99.9999	100	38	5.29869	3.56628e-08	1.92976e-06	MEG	99.99	99.99	144	8.93481	1.03802e-35	8.20552e-33	MEG	100	99.9	18	7.85006e-89	66.6667	AT5G13930.1	Chalcone and stilbene synthase family protein	7.53001	6.28496e-81	5.67947e-79	MEG	98.2669	153
AT3G16370	x	6.74952	2.35567e-39	5.04157e-37	MEG	99.9998	99.9999	53	3.92735	5.33825e-12	3.85145e-10	MEG	99.995	99.995	108	8.27098	4.65461e-26	1.50524e-23	MEG	99.5392	99.6264	44	1.13721e-72	68.3333	NA	NA	6.34491	5.95014e-192	3.29067e-189	MEG	97.5762	25
AT1G24010	x	7.21228	5.26369e-18	4.77649e-16	MEG	99.9988	99.9995	125	8.00174	1.32209e-40	3.67919e-38	MEG	99.99	99.99	28	8.23621	1.27107e-23	3.28839e-21	MEG	100	99.9999	55	1.94176e-77	69.3333	AT1G24010.1	Polyketide cyclase/dehydrase and lipid transport superfamily protein	11.2261	7.19701e-81	6.46142e-79	MEG	99.2128	154
AT5G17220	x	7.44547	9.27409e-49	2.6299e-46	MEG	99.9999	99.9999	40	4.88471	2.18094e-12	1.61847e-10	MEG	99.9975	99.995	105	8.06794	8.06834e-21	1.76622e-18	MEG	99.8172	99.6894	65	3.55901e-77	70	AT5G17220.1	glutathione S-transferase phi 12	7.14617	7.06524e-123	1.37583e-120	MEG	98.0794	71
AT1G11580	x	7.2119	3.47403e-22	4.02101e-20	MEG	99.9997	99.9999	98	5.89053	2.00914e-20	2.52504e-18	MEG	99.995	99.9975	62	7.66603	8.05711e-24	2.2047e-21	MEG	100	99.6838	52	8.01667e-62	70.6667	AT1G11580.1	methylesterase PCR A	7.14968	5.66158e-44	2.04914e-42	MEG	98.0813	382
AT3G14205	x	-2.93792	9.75088e-40	2.127e-37	PEG	11.5789	21.0526	52	-2.17662	1.31826e-28	2.50533e-26	PEG	21.1538	15.625	41	-2.55454	9.5499e-13	1.03729e-10	PEG	29.7802	22.9249	131	1	74.6667	NA	NA	0.828187	0.361828	0.443849	MEG	40.6843	11270.5
AT1G49450	x	8.0291	2.52805e-25	3.2586e-23	MEG	99.9996	99.9998	88	6.26568	2.86068e-59	1.39315e-56	MEG	99.9975	99.995	16	5.88893	3.4208e-13	3.95729e-11	MEG	98.6014	97.9592	123	7.70452e-93	75.6667	AT1G49450.1	Transducin/WD40 repeat-like superfamily protein	7.84705	2.39034e-10	1.67251e-09	MEG	98.4019	1976
AT4G15400	x	7.12502	7.15481e-15	5.07231e-13	MEG	99.999	99.9997	160	7.93568	1.18164e-37	2.97012e-35	MEG	99.99	99.99	31	7.88826	1.01693e-27	3.80786e-25	MEG	100	99.7493	38	1.79628e-75	76.3333	AT4G15400.1	HXXXD-type acyl-transferase family protein	7.55015	1.29989e-08	7.69362e-08	MEG	98.276	2336
AT2G42860	x	7.44082	5.99396e-23	7.08224e-21	MEG	99.9996	99.9998	96	6.75255	5.39037e-17	5.45477e-15	MEG	99.99	99.99	77	8.12312	3.51727e-23	8.78022e-21	MEG	100	99.6979	57	1.46081e-58	76.6667	NA	NA	6.37891	2.46341e-93	2.83826e-91	MEG	97.6014	120
AT4G31060	x	4.57403	1.42068e-30	2.33548e-28	MEG	98.8888	97.4683	69	4.11838	2.07975e-24	3.60121e-22	MEG	99.9983	99.9975	45	5.03218	4.7385e-14	5.81242e-12	MEG	98.5537	99.1914	116	2.15742e-64	76.6667	AT4G31060.1	Integrase-type DNA-binding superfamily protein	-0.865323	0.439366	0.521297	PEG	42.8174	11652.5
AT5G20700	x	3.61657	1.70204e-25	2.2191e-23	MEG	96.4911	95.0494	87	4.00587	1.40123e-21	2.02193e-19	MEG	99.9988	99.9975	54	4.33255	3.38227e-17	5.34737e-15	MEG	94.5578	98.4177	90	1.07552e-59	77	AT5G20700.1	Protein of unknown function (DUF581)	6.87721	5.53164e-241	7.64805e-238	MEG	97.9294	10
AT1G34580	x	4.84563	1.07018e-20	1.14519e-18	MEG	98.3049	99.1935	106	5.65455	1.33308e-21	1.95988e-19	MEG	99.9967	99.995	53	7.19489	9.93729e-20	1.91078e-17	MEG	100	99.4943	73.5	1.75879e-57	77.5	AT1G34580.1	Major facilitator superfamily protein	4.06565	5.8422e-26	1.13129e-24	MEG	94.2953	714
AT2G19572	x	3.5335	7.23359e-19	7.01287e-17	MEG	89.7957	95.5881	117	3.06996	1.42444e-33	3.26447e-31	MEG	99.9986	99.9986	34	3.54866	2.12696e-16	3.28963e-14	MEG	96.5517	96.5644	92	3.35785e-64	81	AT2G19572.1		3.64148	2.01438e-19	2.74392e-18	MEG	92.9876	1015
AT1G20500	x	3.67936	1.07424e-42	2.48676e-40	MEG	98.0952	97.8723	49	3.62115	2.57718e-35	6.08527e-33	MEG	66.6644	66.6644	33	3.90206	2.18398e-10	1.91826e-08	MEG	94.7059	99.2045	162	1.53599e-83	81.3333	AT1G20500.1	AMP-dependent synthetase and ligase family protein	0.674201	0.19452	0.270404	MEG	31.2501	9946
AT3G50990	x	6.18152	2.26256e-38	4.50249e-36	MEG	99.9998	99.9999	57	5.64898	7.02958e-09	3.99814e-07	MEG	99.9975	0	136.5	8.57323	6.1265e-24	1.70929e-21	MEG	99.697	99.8958	51	1.59802e-66	81.5	AT3G50990.1	Peroxidase superfamily protein	NA	NA	NA	NA	NA	6913
AT1G64060	x	7.37238	1.25689e-17	1.10518e-15	MEG	99.9989	99.9997	129	7.57318	1.09952e-27	1.99243e-25	MEG	99.995	99.995	43	8.38922	1.14077e-18	2.00395e-16	MEG	100	100	81	2.08273e-59	84.3333	AT1G64060.1	respiratory burst oxidase protein F	4.49647	7.19756e-37	2.16334e-35	MEG	95.2871	460
AT4G00540	x	6.51337	2.5122e-32	4.38399e-30	MEG	99.9998	99.1227	65	5.98807	5.41173e-11	3.69896e-09	MEG	99.9992	99.9992	114	6.1873	8.23494e-19	1.48323e-16	MEG	99.5902	98.8871	79	1.39361e-57	86	AT4G00540.1	myb domain protein 3r2	NA	NA	NA	NA	NA	6913
AT1G07720	x	7.24955	2.33416e-18	2.18813e-16	MEG	99.9995	99.9997	121	5.57782	1.45238e-20	1.85523e-18	MEG	99.998	99.9967	61	7.82917	3.98442e-19	7.2685e-17	MEG	100	99.7391	78	1.46489e-53	86.6667	AT1G07720.1	3-ketoacyl-CoA synthase 3	7.80757	8.90162e-86	9.04954e-84	MEG	98.386	136
AT4G15390	x	5.83499	2.92039e-70	1.6563e-67	MEG	99.414	99.7235	20	4.1479	2.7508e-21	3.76039e-19	MEG	99.9991	99.9995	57	4.30677	3.35217e-09	2.5237e-07	MEG	97.7174	99.5457	189	8.90715e-96	88.6667	AT4G15390.1	HXXXD-type acyl-transferase family protein	NA	NA	NA	NA	NA	6913
AT5G39220	x	8.02783	5.84843e-29	9.0875e-27	MEG	99.9997	99.9998	73	3.68983	7.24424e-10	4.62681e-08	MEG	99.99	0	122	8.68761	7.05055e-18	1.15313e-15	MEG	100	100	87	3.08907e-52	94	AT5G39220.1	alpha/beta-Hydrolases superfamily protein	7.0979	1.9285e-55	9.59117e-54	MEG	98.0537	278
AT5G05270	x	4.9766	7.05942e-30	1.12782e-27	MEG	97.8259	98.5611	71	2.85026	6.52931e-13	5.19147e-11	MEG	99.9986	79.9992	98	7.11827	2.34565e-14	2.90228e-12	MEG	100	99.4142	115	1.13581e-52	94.6667	AT5G05270.1	Chalcone-flavanone isomerase family protein	NA	NA	NA	NA	NA	6913
AT3G23820	x	7.303	2.74108e-50	8.40325e-48	MEG	99.9999	99.3288	37	3.8285	2.88958e-07	1.43412e-05	MEG	99.99	0	157	5.41528	2.32693e-16	3.56021e-14	MEG	99.8521	97.9735	93	3.26112e-69	95.6667	NA	NA	4.00359	1.26516e-16	1.46746e-15	MEG	94.1276	1192
AT5G53870	x	3.47201	1.96024e-16	1.63493e-14	MEG	89.1889	92.1567	136	2.68077	1.13719e-20	1.47683e-18	MEG	99.9975	59.9988	60	5.74266	4.13878e-16	6.07121e-14	MEG	97.9058	98.3754	97	8.38613e-49	97.6667	AT5G53870.1	early nodulin-like protein 1	-1.13087	1.8951e-15	2.02956e-14	PEG	56.1184	1291
AT1G68530	x	7.5789	3.77e-20	3.85254e-18	MEG	99.9996	99.9996	111	1.35525	1.70356e-06	7.45738e-05	MEG	99.995	99.995	177.5	8.20112	2.45113e-37	2.32514e-34	MEG	99.6711	99.7522	15	2.07975e-59	101.167	AT1G68530.1	3-ketoacyl-CoA synthase 6	3.27087	4.49919e-16	5.04099e-15	MEG	91.452	1234
AT5G06530	x	6.89467	1.05257e-13	6.90134e-12	MEG	99.9994	99.9998	173	6.7414	2.66834e-18	2.97024e-16	MEG	99.99	0	70	10.1952	8.24942e-21	1.7785e-18	MEG	100	100	66	2.07398e-48	103	AT5G06530.1	ABC-2 type transporter family protein	NA	NA	NA	NA	NA	6913
AT1G73680	x	5.02707	1.14942e-16	9.65767e-15	MEG	96.7739	99.9998	135	2.29205	1.16568e-14	1.00922e-12	MEG	33.3322	0	90	5.3831	8.20254e-16	1.17893e-13	MEG	98.4556	99.8445	99	7.80635e-43	108	AT1G73680.1	alpha dioxygenase	2.29388	1.56006e-37	4.77199e-36	MEG	84.0304	452
AT5G20250	x	3.5027	2.22022e-15	1.66781e-13	MEG	92.5922	97.9165	151	4.01672	2.71076e-16	2.54485e-14	MEG	99.99	0	83	4.35073	1.23442e-15	1.7053e-13	MEG	97.4359	97.1619	103	5.31594e-43	112.333	AT5G20250.1	Raffinose synthase family protein	2.67765	0.00597301	0.013796	MEG	87.7598	5986
AT1G69840	x	3.22923	1.14513e-20	1.21394e-18	MEG	88.2351	93.5251	107	2.45192	1.81245e-23	2.88216e-21	MEG	24.9994	0	49	2.80856	2.11027e-09	1.6319e-07	MEG	93.7255	91.136	184	4.03044e-49	113.333	AT1G69840.1	SPFH/Band 7/PHB domain-containing membrane-associated protein family	0.865903	0.000208864	0.00066538	MEG	42.8502	4340
AT5G15800	x	5.16724	7.69755e-16	5.98036e-14	MEG	99.9996	98.039	146	4.33184	6.38358e-16	5.92153e-14	MEG	99.99	0	84	6.6785	1.13836e-14	1.43343e-12	MEG	97.4684	99.0697	113	3.85283e-42	114.333	AT5G15800.1	K-box region and MADS-box transcription factor family protein	7.88521	3.58106e-73	2.61967e-71	MEG	98.4171	189
AT2G36760	x	6.71444	1.68435e-12	9.74776e-11	MEG	99.9996	99.9997	196	5.66348	1.92313e-46	6.24378e-44	MEG	99.99	0	24	6.7462	4.36934e-13	4.97371e-11	MEG	98.8095	99.6621	125	2.37674e-67	115	NA	NA	NA	NA	NA	NA	NA	6913
AT5G49180	x	5.21502	1.35234e-53	4.64837e-51	MEG	98.6394	96.0993	33	1.66185	1.38109e-06	6.22049e-05	MEG	99.995	99.99	173	4.60797	3.04161e-11	2.94415e-09	MEG	99.4475	99.4296	147	9.37864e-67	117.667	AT5G49180.1	Plant invertase/pectin methylesterase inhibitor superfamily	8.01173	1.3744e-144	3.87804e-142	MEG	98.466	49
AT5G22460	x	7.11488	1.48622e-18	1.41665e-16	MEG	99.9995	99.9997	119	5.83674	2.73647e-09	1.65291e-07	MEG	99.9967	99.99	129	7.65203	4.37329e-15	5.70894e-13	MEG	100	99.8158	109	1.04409e-38	119	AT5G22460.1	alpha/beta-Hydrolases superfamily protein	10.0299	3.30575e-38	1.0396e-36	MEG	99.0157	439.5
AT2G32150	x	4.68465	1.5831e-10	7.80743e-09	MEG	99.9992	99.9996	230	5.52442	1.43039e-87	2.22912e-84	MEG	99.9975	99.9967	5	6.68646	4.08031e-13	4.68216e-11	MEG	97.1015	99.248	124	3.72984e-106	119.667	NA	NA	7.52048	8.99273e-09	5.41522e-08	MEG	98.2626	2296
AT3G11310	x	-3.13023	1.93989e-29	3.05614e-27	PEG	23.8094	20.8333	72	-1.86242	8.17151e-10	5.17662e-08	PEG	33.3328	44.444	123	-3.74494	2.99139e-10	2.56412e-08	PEG	15.2174	21.656	166	1	120.333	NA	NA	-6.22115	2.60171e-14	2.56206e-13	PEG	97.4813	1404
AT2G30010	x	5.17117	4.625e-16	3.74724e-14	MEG	99.9993	99.9996	140	5.79695	3.88675e-43	1.12169e-40	MEG	99.9967	99.998	27	5.48898	1.21133e-08	8.49062e-07	MEG	100	99.361	203	3.23915e-63	123.333	AT2G30010.1	TRICHOME BIREFRINGENCE-LIKE 45	1.99962	3.06872e-11	2.34539e-10	MEG	79.9938	1809
AT2G32370	x	-2.64859	8.09471e-39	1.66942e-36	PEG	30.2083	26.0115	55	-2.9839	7.14147e-28	1.32491e-25	PEG	71.4284	74.6666	42	-2.35214	5.34733e-06	0.000278707	PEG	24.0622	33.3755	273	1	123.333	NA	NA	NA	NA	NA	NA	NA	6913
AT1G35630	x	6.97813	5.38827e-16	4.27406e-14	MEG	99.9994	99.9998	142.5	6.06172	2.62993e-12	1.91518e-10	MEG	99.99	99.99	107	7.76147	3.28032e-13	3.82588e-11	MEG	100	100	122	2.54812e-37	123.833	AT1G35630.1	Protease-associated (PA) RING/U-box zinc finger family protein	NA	NA	NA	NA	NA	6913
AT2G38170	x	3.07175	9.144e-17	7.74033e-15	MEG	97.222	89.2472	134	3.5417	5.26585e-17	5.39889e-15	MEG	49.9975	0	76	2.95504	2.42438e-10	2.10345e-08	MEG	98.8235	90.5417	164	7.24334e-40	124.667	NA	NA	1.92227	1.18691e-11	9.36659e-11	MEG	78.7014	1752
AT5G47150	x	4.23242	5.02018e-18	4.62958e-16	MEG	96.9694	98.4614	123	4.1455	1.91611e-50	7.46518e-48	MEG	0	66.6644	20	4.61009	9.53827e-08	5.85e-06	MEG	96	93.7705	232	1.72738e-71	125	AT5G47150.1	YDG/SRA domain-containing protein	NA	NA	NA	NA	NA	6913
AT1G60410	x	-4.03577	2.49666e-23	3.07821e-21	PEG	24.9994	16.6665	92	-3.12116	2.32035e-11	1.6143e-09	PEG	24.9994	33.3322	112	-4.87683	1.51313e-09	1.19613e-07	PEG	12.1952	5.94594	180	1	128	AT1G60410.1	F-box family protein	-3.7974	4.58147e-05	0.000165821	PEG	93.515	3820
AT5G03380	x	3.15995	1.21999e-11	6.62122e-10	MEG	91.6664	93.4781	209	2.86217	6.72591e-31	1.41644e-28	MEG	99.995	99.995	37	3.36474	1.36226e-11	1.36504e-09	MEG	98.6486	96.4664	142	1.05192e-49	129.333	AT5G03380.1	Heavy metal transport/detoxification superfamily protein	8.21957	6.28237e-13	5.51636e-12	MEG	98.5415	1574.5
AT5G03280	x	1.88877	2.03843e-21	2.20209e-19	MEG	86.514	86.475	105	2.07842	2.55978e-19	2.97698e-17	MEG	81.1764	82.558	67	1.65888	4.31202e-08	2.80163e-06	MEG	86.9778	88.6634	219	1.71689e-44	130.333	AT5G03280.1	NRAMP metal ion transporter family protein	5.40144	0.00623236	0.0143328	MEG	96.6861	6012
AT5G60360	x	3.64731	7.4997e-16	5.86684e-14	MEG	99.9997	95.3487	145	3.18715	2.42038e-21	3.42901e-19	MEG	74.9981	99.9986	55	3.12368	3.97997e-09	2.94858e-07	MEG	95.4357	96.7078	193	4.95189e-42	131	AT5G60360.1	aleurain-like protease	5.68214	1.98837e-22	3.25339e-21	MEG	96.9958	845
AT5G35490	x	6.99585	1.99892e-14	1.36589e-12	MEG	99.9995	99.9998	166	5.21199	9.17436e-07	4.28064e-05	MEG	99.99	99.99	167	7.6403	1.30187e-20	2.76483e-18	MEG	98	100	67	1.32742e-37	133.333	AT5G35490.1	mto 1 responding up 1	3.63461	0.151674	0.220997	MEG	92.9629	9489
AT5G67360	x	1.77215	4.20893e-27	5.96774e-25	MEG	90.7823	90.9111	80	1.46922	1.17776e-12	8.99718e-11	MEG	72.4999	80.1886	102	1.70178	8.90374e-08	5.48447e-06	MEG	86.7956	90.9338	231	3.18894e-43	137.667	AT5G67360.1	Subtilase family protein	4.76084	1.59266e-151	5.00458e-149	MEG	95.7745	44
AT5G07990	x	5.08175	2.00183e-44	4.89287e-42	MEG	99.9999	98.6238	46.5	2.52602	0.0004577	0.012172	MEG	99.99	0	293	5.17609	1.01515e-18	1.80557e-16	MEG	99.0033	99.6785	80	1.35768e-62	139.833	AT5G07990.1	Cytochrome P450 superfamily protein	7.04417	3.53025e-211	2.71163e-208	MEG	98.0245	18
AT5G52060	x	2.56875	1.06137e-18	1.02026e-16	MEG	92.3075	91.9999	118	1.97674	2.18747e-16	2.1043e-14	MEG	99.99	99.99	81	2.4234	1.51135e-07	9.11229e-06	MEG	96.4981	95.1542	236	2.03106e-38	145	AT5G52060.1	BCL-2-associated athanogene 1	NA	NA	NA	NA	NA	6913
AT5G17320	x	4.41455	4.16304e-22	4.76984e-20	MEG	99.9994	97.1426	99	5.30767	2.16096e-19	2.55124e-17	MEG	96.8747	97.7776	66	3.62835	6.3529e-06	0.000323998	MEG	96.9595	95.3229	279	4.10946e-43	148	AT5G17320.1	homeodomain GLABROUS 9	-2.67818	5.45271e-05	0.000194503	PEG	87.7641	3876
AT5G55250	x	4.90489	4.38105e-31	7.41705e-29	MEG	99.9999	99.9999	67	1.59143	4.64778e-07	2.24941e-05	MEG	99.995	99.99	161	5.34662	6.21255e-08	3.96405e-06	MEG	95.8838	98.9993	223	8.57827e-42	150.333	AT5G55250.1	IAA carboxylmethyltransferase 1	8.22347	7.83519e-11	5.73778e-10	MEG	98.5428	1888
AT1G02720	x	2.56416	3.02216e-26	4.081e-24	MEG	95.4128	92.6605	84	2.63359	1.89087e-18	2.13531e-16	MEG	99.998	19.9996	69	2.08605	2.6124e-05	0.00118949	MEG	93.2704	84.3504	312.5	1.19577e-45	155.167	AT1G02720.1	galacturonosyltransferase 5	2.49993	1.47338e-08	8.6354e-08	MEG	86.2062	2359
AT2G47750	x	3.48327	7.15028e-10	3.27039e-08	MEG	95.2376	95.294	248	7.97856	4.24319e-38	1.1021e-35	MEG	99.99	0	30	5.42116	4.92799e-09	3.59592e-07	MEG	94.1177	95.6937	195	1.56285e-52	157.667	NA	NA	2.32802	0.0231743	0.0452746	MEG	84.4229	7077
AT2G05350	x	7.05393	2.31592e-14	1.56366e-12	MEG	99.9997	99.9998	168	5.46109	5.34476e-09	3.15503e-07	MEG	99.995	99.9967	132	8.01502	1.69114e-09	1.32946e-07	MEG	100	99.6454	181	7.11169e-29	160.333	AT2G05350.1		NA	NA	NA	NA	NA	6913
AT4G14030	x	3.01281	6.82017e-22	7.65953e-20	MEG	89.9193	91.4405	101	1.59572	6.51044e-08	3.38196e-06	MEG	0	0	150	3.37591	1.4935e-07	9.04301e-06	MEG	96.3806	96.8641	235	2.93053e-33	162	AT4G14030.1	selenium-binding protein 1	8.46211	4.69188e-15	4.85553e-14	MEG	98.6227	1336
AT5G18130	x	6.36976	1.69923e-12	9.78395e-11	MEG	99.9991	99.9996	197	2.98661	1.12655e-19	1.37157e-17	MEG	99.995	0	64	4.39369	1.44525e-07	8.78825e-06	MEG	98.6667	98.9304	234	1.3871e-35	165	AT5G18130.1		5.66675	0.00301452	0.00752595	MEG	96.98	5538
AT5G42650	x	6.67359	1.55135e-13	1.00554e-11	MEG	99.9993	99.9996	175	1.80196	7.02413e-09	3.99814e-07	MEG	99.995	0	136.5	5.33539	2.50427e-09	1.91577e-07	MEG	98.5294	99.6677	186	8.63646e-28	165.833	AT5G42650.1	allene oxide synthase	6.27478	2.2928e-32	5.64061e-31	MEG	97.5231	562
AT1G23205	x	4.12608	2.82399e-20	2.91204e-18	MEG	97.8721	95.8903	110	0.987253	0.000125841	0.00400225	MEG	66.6644	0	244.5	4.53261	5.01972e-11	4.73017e-09	MEG	97.1015	99.1475	151	7.27796e-32	168.5	AT1G23205.1	Plant invertase/pectin methylesterase inhibitor superfamily protein	NA	NA	NA	NA	NA	6913
AT1G57820	x	-1.82523	5.35791e-16	4.27406e-14	PEG	30.3571	33.3333	142.5	-1.33218	2.73137e-06	0.000114424	PEG	37.0369	33.3331	186	-2.13128	1.49001e-09	1.18443e-07	PEG	39.1254	26.6892	179	1	169.167	AT1G57820.1	Zinc finger (C3HC4-type RING finger) family protein	-2.21139	2.7943e-56	1.42037e-54	PEG	83.0228	272
AT5G13400	x	3.65286	2.1874e-10	1.05582e-08	MEG	99.9993	97.0585	235	2.60595	2.01204e-06	8.72999e-05	MEG	0	0	179.5	6.61017	5.8397e-15	7.55392e-13	MEG	99.0476	99.0384	110	8.14779e-28	174.833	AT5G13400.1	Major facilitator superfamily protein	3.64601	5.68386e-13	5.00542e-12	MEG	93.0038	1570
AT4G36790	x	6.46245	4.586e-11	2.3753e-09	MEG	99.9994	99.9995	219	3.77986	1.4334e-06	6.38234e-05	MEG	99.99	0	175	7.65284	2.1334e-12	2.26538e-10	MEG	100	99.4652	134	3.96064e-26	176	AT4G36790.1	Major facilitator superfamily protein	NA	NA	NA	NA	NA	6913
AT1G19700	x	2.73012	2.82944e-15	2.08405e-13	MEG	97.7776	93.0231	154	3.90854	2.56904e-21	3.57463e-19	MEG	99.99	0	56	2.36726	4.11076e-05	0.00175126	MEG	94.7137	96.119	334	1.65345e-37	181.333	AT1G19700.1	BEL1-like homeodomain 10	4.20547	2.95754e-08	1.68414e-07	MEG	94.6484	2428
AT4G35840	x	6.35244	9.61581e-11	4.80494e-09	MEG	99.9988	99.9996	227	4.38805	9.98536e-11	6.65008e-09	MEG	49.9975	0	117	3.95105	3.0591e-08	2.03401e-06	MEG	97.3684	98.8047	214	8.1139e-26	186	AT4G35840.1	RING/U-box superfamily protein	8.50493	1.2363e-15	1.33959e-14	MEG	98.6364	1276
AT1G63000	x	2.12365	5.10268e-18	4.66771e-16	MEG	86.0279	84.4226	124	1.09355	0.000121098	0.0038831	MEG	85.7131	11.111	243	1.94042	1.53621e-08	1.05598e-06	MEG	91.3672	85.3454	207	2.89994e-27	191.333	AT1G63000.1	nucleotide-rhamnose synthase/epimerase-reductase	NA	NA	NA	NA	NA	6913
AT1G51000	x	6.80362	1.01141e-12	5.97523e-11	MEG	99.999	99.9997	191.5	4.46458	0.00036672	0.0099564	MEG	99.99	0	287	9.71695	1.04306e-15	1.48418e-13	MEG	100	99.9998	100	1.29255e-28	192.833	AT1G51000.1		9.48123	3.68319e-28	7.85861e-27	MEG	98.8998	648
AT4G39210	x	2.76917	4.32e-17	3.68435e-15	MEG	95.7445	86.9999	133	2.62617	6.34398e-13	5.09611e-11	MEG	0	33.3322	97	2.276	6.85294e-05	0.00278601	MEG	99.115	88.7972	349.5	7.2225e-31	193.167	AT4G39210.1	Glucose-1-phosphate adenylyltransferase family protein	3.66618	1.14007e-68	7.76484e-67	MEG	93.0752	203
AT3G22910	x	2.46008	1.83597e-13	1.17658e-11	MEG	89.3615	94.6236	177	2.2176	1.28757e-13	1.04508e-11	MEG	99.99	99.99	96	2.45998	2.39997e-05	0.00110159	MEG	95.053	92.1601	310	1.87568e-28	194.333	NA	NA	1.92266	0.000178582	0.000574739	MEG	78.7081	4296
AT5G23240	x	6.38264	2.2215e-11	1.1666e-09	MEG	99.9991	99.9995	216	3.78789	4.53195e-07	2.20706e-05	MEG	99.99	99.99	160	8.22615	2.53744e-08	1.69508e-06	MEG	100	99.9999	213	5.69337e-23	196.333	AT5G23240.1	DNAJ heat shock N-terminal domain-containing protein	NA	NA	NA	NA	NA	6913
AT3G45090	x	-2.10978	6.58548e-16	5.18744e-14	PEG	33.3332	35.7142	144	-1.37129	9.97783e-06	0.000386802	PEG	55.5549	49.9994	201	-2.19855	6.85739e-07	3.91862e-05	PEG	29.6297	32.0122	249	1	198	AT3G45090.1	P-loop containing nucleoside triphosphate hydrolases superfamily protein	-0.605215	6.81136e-05	0.000237933	PEG	26.8089	3958
AT5G18550	x	3.68594	9.51548e-09	3.99756e-07	MEG	99.9997	93.7497	270	4.49605	5.3854e-50	1.99824e-47	MEG	99.9991	99.9983	21	2.70215	2.14764e-05	0.00100193	MEG	96.0976	94.6666	305	1.46114e-59	198.667	AT5G18550.1	Zinc finger C-x8-C-x5-C-x3-H type family protein	1.14343	0.013806	0.0287775	MEG	56.6616	6633
AT1G62790	x	3.10267	9.04392e-16	6.97858e-14	MEG	97.5607	96.9696	147	2.80932	8.75757e-06	0.000344641	MEG	99.995	99.99	198	3.84309	5.91598e-06	0.000304994	MEG	97.1751	98.559	276	1.10441e-23	207	AT1G62790.1	Bifunctional inhibitor/lipid-transfer protein/seed storage 2S albumin superfamily protein	6.12307	0.000469936	0.00140119	MEG	97.4021	4636.5
AT4G30470	x	2.15373	6.1668e-12	3.44938e-10	MEG	91.4283	89.6551	202.5	2.13062	1.04186e-12	8.03779e-11	MEG	49.9975	99.995	101	2.86093	3.43486e-05	0.00148555	MEG	94.3396	91.2418	329	6.14882e-26	210.833	AT4G30470.1	NAD(P)-binding Rossmann-fold superfamily protein	5.00078	6.17959e-35	1.71909e-33	MEG	96.155	497
AT3G18490	x	1.61531	5.37048e-23	6.41236e-21	MEG	89.3155	87.1658	95	0.990558	0.000101973	0.00337725	MEG	87.9996	81.8178	235.5	1.4495	2.01039e-05	0.000944086	MEG	84.3027	89.35	303	3.80587e-29	211.167	NA	NA	5.27076	6.33665e-66	4.11317e-64	MEG	96.5255	213
AT4G25640	x	1.66363	1.99407e-17	1.72662e-15	MEG	84.8648	87.75	131	1.15619	8.33392e-10	5.23693e-08	MEG	71.4282	89.4732	124	1.29569	0.000169305	0.00634203	MEG	89.0152	85.0374	379.5	8.89692e-28	211.5	AT4G25640.1	detoxifying efflux carrier 35	4.96647	5.54191e-143	1.53245e-140	MEG	96.1038	50
AT2G36560	x	-4.4157	1.83021e-10	8.98703e-09	PEG	49.9975	8.33326	231	-4.83886	1.87838e-23	2.92727e-21	PEG	0	0	50	-6.11979	8.39237e-05	0.0033638	PEG	2.77805	5	355	1	212	NA	NA	-9.425	2.40388e-71	1.69572e-69	PEG	98.8868	196
AT2G22620	x	1.85135	4.67272e-14	3.13626e-12	MEG	94.0297	90.8108	169	1.80427	2.59833e-16	2.46905e-14	MEG	33.3322	57.142	82	1.71363	0.000191215	0.00706338	MEG	83.6394	87.6382	385.5	8.87975e-31	212.167	AT2G22620.1	Rhamnogalacturonate lyase family protein	2.38196	2.10448e-29	4.62583e-28	MEG	85.0158	629
AT1G43640	x	5.74545	9.75477e-09	4.08297e-07	MEG	99.9994	99.9996	271	7.1089	1.06915e-23	1.77252e-21	MEG	99.99	0	47	8.15062	2.81353e-05	0.00125105	MEG	100	100	320	1.32198e-33	212.667	AT1G43640.1	tubby like protein 5	9.21939	8.71402e-22	1.37849e-20	MEG	98.8372	874
AT4G12910	x	2.82594	1.01097e-12	5.97523e-11	MEG	97.8835	99.0719	191.5	4.55949	8.39776e-13	6.60963e-11	MEG	90.9083	99.9993	99	3.69234	6.84846e-05	0.00278601	MEG	84.9524	98.587	349.5	1.68534e-26	213.333	AT4G12910.1	serine carboxypeptidase-like 20	7.01805	3.45137e-242	5.30207e-239	MEG	98.0101	9
AT1G70140	x	2.86138	1.75558e-11	9.30539e-10	MEG	96.6663	99.9998	214	1.97369	5.2736e-14	4.37148e-12	MEG	99.998	99.9975	94	3.17419	4.68841e-05	0.00195063	MEG	89.7436	96.3133	342	1.26901e-26	216.667	AT1G70140.1	formin 8	1.11834	0.00398014	0.00960709	MEG	55.5693	5728
AT3G23810	x	6.28155	2.06478e-11	1.08934e-09	MEG	99.9994	99.9997	215	5.46003	5.43428e-09	3.18375e-07	MEG	99.995	99.99	133	5.32532	2.71085e-05	0.00121892	MEG	98.0769	98.7745	316	6.22828e-22	221.333	NA	NA	2.71965	2.836e-07	1.44316e-06	MEG	88.0903	2717
AT1G67820	x	-1.60921	6.17318e-12	3.44938e-10	PEG	48.1012	49.1712	202.5	-1.39409	8.53205e-07	4.02919e-05	PEG	70.3701	33.3331	165	-1.64054	1.7278e-05	0.000819495	PEG	27.3973	52.9706	298.5	1	222	AT1G67820.1	Protein phosphatase 2C family protein	-2.92268	6.13761e-31	1.43585e-29	PEG	89.5201	591
AT2G05914	x	6.79698	1.26805e-14	8.82423e-13	MEG	99.9995	99.9997	163	3.43469	0.00632696	0.105162	MEG	99.995	99.99	470	10.954	1.14482e-29	4.6542e-27	MEG	100	100	35	6.54599e-43	222.667	AT2G05914.1		NA	NA	NA	NA	NA	6913
AT1G62800	x	5.28178	2.32984e-06	7.10412e-05	MEG	99.99	99.999	372	5.29328	2.68224e-07	1.33975e-05	MEG	99.99	0	156	8.8502	7.26989e-11	6.71709e-09	MEG	100	99.9999	154	8.44449e-21	227.333	AT1G62800.1	aspartate aminotransferase 4	6.70418	2.47864e-39	8.08248e-38	MEG	97.8235	424
AT3G45870	x	5.04355	5.82253e-13	3.5894e-11	MEG	99.9992	99.9997	184	2.87678	7.85235e-17	7.64819e-15	MEG	0	99.99	80	3.2832	0.000481122	0.0161841	MEG	96.875	95.8333	423	7.93687e-30	229	AT3G45870.1	nodulin MtN21 /EamA-like transporter family protein	1.46847	0.198683	0.274969	MEG	68.3183	9990.5
AT2G06050	x	4.8974	7.48859e-14	4.99665e-12	MEG	99.9989	99.9995	170	2.28742	2.09782e-07	1.06144e-05	MEG	99.99	99.9967	154	3.11329	0.000111013	0.00429239	MEG	96.4912	95.5284	368	3.6407e-22	230.667	AT2G06050.1	oxophytodienoate-reductase 3	5.87385	9.76589e-25	1.80996e-23	MEG	97.1833	746
AT4G21620	x	7.45605	2.17267e-18	2.05371e-16	MEG	99.9995	99.9999	120	3.67754	0.00222938	0.0470767	MEG	99.99	0	368.5	5.21041	1.36171e-08	9.42707e-07	MEG	98.4756	98.5337	205	1.90478e-26	231.167	AT4G21620.1	glycine-rich protein	NA	NA	NA	NA	NA	6913
AT3G50060	x	1.7749	1.47048e-11	7.94269e-10	MEG	92.857	89.6226	210	2.25046	1.84079e-05	0.000692921	MEG	99.99	79.9984	207	1.86264	9.13626e-06	0.000452961	MEG	89.9666	88.5869	287	3.94777e-19	234.667	AT3G50060.1	myb domain protein 77	1.35865	2.76909e-06	1.2224e-05	MEG	64.8622	3132
AT4G26590	x	2.99883	3.26801e-13	2.04801e-11	MEG	93.7494	97.1426	181	1.09563	0.00406737	0.0743966	MEG	99.995	0	426	5.55222	4.46678e-16	6.48549e-14	MEG	99.4924	97.9684	98	1.96048e-28	235	AT4G26590.1	oligopeptide transporter 5	8.31726	1.91111e-114	3.30288e-112	MEG	98.575	80
AT5G10950	x	-2.55005	9.79278e-08	3.65393e-06	PEG	37.4995	23.0767	304	-2.03251	1.09207e-11	7.80682e-10	PEG	24.9994	0	109	-2.71108	1.27316e-05	0.000620402	PEG	24.3245	26.1261	292	1	235	AT5G10950.1	Tudor/PWWP/MBT superfamily protein	-1.25493	6.45118e-15	6.58744e-14	PEG	61.1629	1354
AT3G11000	x	4.21411	5.24268e-16	4.21757e-14	MEG	99.9997	98.9582	141	1.71629	6.98058e-05	0.00238564	MEG	99.99	99.995	228	2.85953	4.4976e-05	0.00189338	MEG	94.5578	94.6721	338	3.44302e-22	235.667	NA	NA	2.39725	0.00116116	0.00319933	MEG	85.1782	5018
AT5G66330	x	3.99677	2.2488e-16	1.86191e-14	MEG	95.6518	96.6665	137	3.78281	0.00172404	0.0386026	MEG	99.99	0	348	3.34632	6.26971e-08	3.98267e-06	MEG	96.6292	98.3193	224	5.8525e-24	236.333	AT5G66330.1	Leucine-rich repeat (LRR) family protein	5.8672	6.23953e-17	7.35445e-16	MEG	97.1771	1173
AT3G28340	x	3.47035	1.89826e-17	1.6563e-15	MEG	90.476	95.1611	130	2.66438	0.00365721	0.0686674	MEG	99.99	0	414.5	4.00955	6.42213e-10	5.31282e-08	MEG	97.3214	94.1619	172	1.30243e-26	238.833	NA	NA	1.09954	0.0843407	0.136785	MEG	54.7302	8525
AT4G25870	x	1.57331	5.40318e-09	2.30407e-07	MEG	82.8282	75.9804	266	1.28681	3.70727e-08	1.97856e-06	MEG	66.6661	54.545	145.5	1.50005	2.30466e-05	0.00106471	MEG	85.4406	78.7203	308	7.18848e-19	239.833	AT4G25870.1	Core-2/I-branching beta-1,6-N-acetylglucosaminyltransferase family protein	1.68178	4.95003e-25	9.28618e-24	MEG	73.8794	737
AT4G18150	x	3.39708	1.49306e-08	6.07018e-07	MEG	66.6659	84.8482	279	5.19627	7.34349e-50	2.60093e-47	MEG	64.2853	74.9995	22	3.68065	0.000451585	0.0152991	MEG	99.1608	74.7851	420	6.2347e-58	240.333	AT4G18150.1	Kinase-related protein of unknown function (DUF1296)	-2.01432	0.0356764	0.0657683	PEG	80.2273	7500
AT5G07220	x	3.02057	8.06694e-11	4.06681e-09	MEG	91.304	96.3635	225	1.70779	2.16888e-08	1.20714e-06	MEG	79.9984	59.9996	140	3.16029	8.53407e-05	0.00341099	MEG	92.9578	98.3766	356	2.65561e-20	240.333	AT5G07220.1	BCL-2-associated athanogene 3	8.38852	2.6211e-12	2.17961e-11	MEG	98.5988	1662.5
AT1G65590	x	3.55717	6.53136e-13	3.98307e-11	MEG	99.9994	99.9997	186	1.76293	0.00155863	0.0355112	MEG	99.99	99.995	342	5.3383	1.10569e-07	6.75229e-06	MEG	95.2381	99.1689	233	2.02317e-20	253.667	AT1G65590.1	beta-hexosaminidase 3	5.34267	0.00766678	0.0172387	MEG	96.6152	6149
AT1G21400	x	2.77043	1.33251e-08	5.49623e-07	MEG	99.9994	99.9997	275	1.78316	6.22614e-09	3.62045e-07	MEG	99.99	99.99	134	2.805	9.51673e-05	0.0037825	MEG	86.5854	96.4871	358	1.20314e-18	255.667	AT1G21400.1	Thiamin diphosphate-binding fold (THDP-binding) superfamily protein	10.1358	5.72393e-43	2.01885e-41	MEG	99.036	392
AT5G48650	x	1.42151	5.83215e-09	2.47768e-07	MEG	78.8461	84.2105	267	1.66846	1.81753e-10	1.1901e-08	MEG	88.2348	95.6518	119	1.24187	0.000216088	0.00780385	MEG	83.6177	83.2668	394	4.00878e-20	260	AT5G48650.1	Nuclear transport factor 2 (NTF2) family protein with RNA binding (RRM-RBD-RNP motifs) domain	3.04018	3.24123e-44	1.18868e-42	MEG	90.2369	377
AT3G03150	x	1.62624	6.18556e-11	3.18922e-09	MEG	89.5521	86.8216	220	1.22124	0.000352319	0.00964771	MEG	99.995	99.9967	284.5	1.6702	1.61518e-05	0.000779065	MEG	88.024	89.8752	295	4.57073e-17	266.5	NA	NA	NA	NA	NA	NA	NA	6913
AT5G37560	x	6.42121	8.22189e-13	4.96068e-11	MEG	99.9991	99.9995	188	2.68966	0.00246135	0.049945	MEG	99.9989	99.9975	384	7.73132	8.49891e-08	5.25787e-06	MEG	100	99.671	230	3.04276e-20	267.333	AT5G37560.1	RING/U-box superfamily protein	0.327492	0.802376	0.845166	MEG	9.68623	13126
AT5G58930	x	1.9929	2.98417e-09	1.28705e-07	MEG	92.9576	94.074	263	1.87462	4.5768e-08	2.42602e-06	MEG	96.2959	77.2724	147	1.89284	0.000298068	0.010498	MEG	79.2453	93.2312	404	5.79835e-18	271.333	AT5G58930.1	Protein of unknown function (DUF740)	3.42404	8.3875e-11	6.11633e-10	MEG	92.1409	1896
AT4G36640	x	4.63085	3.53164e-10	1.68317e-08	MEG	92.8565	99.9997	238	4.88159	2.03802e-06	8.77361e-05	MEG	0	49.9975	181	3.29006	0.000252018	0.00903265	MEG	100	96.6666	397	2.4244e-17	272	AT4G36640.1	Sec14p-like phosphatidylinositol transfer family protein	NA	NA	NA	NA	NA	6913
AT1G75680	x	1.36446	3.4333e-17	2.95029e-15	MEG	86.3799	82.9787	132	0.952627	0.000165274	0.00503053	MEG	77.7769	57.142	256	1.19209	0.000571806	0.0189215	MEG	81.8828	83.7061	430	6.62872e-22	272.667	AT1G75680.1	glycosyl hydrolase 9B7	3.01371	2.91357e-10	2.01013e-09	MEG	90.0818	2004
AT4G20320	x	3.08221	6.68235e-11	3.41432e-09	MEG	94.9995	99.9997	222	0.985579	0.003806	0.0702758	MEG	99.998	99.995	422	4.24648	1.15315e-08	8.15152e-07	MEG	97.3958	96.463	201.5	4.65016e-19	281.833	AT4G20320.1	CTP synthase family protein	10.1849	1.75057e-44	6.45422e-43	MEG	99.0452	375
AT1G19970	x	3.61543	7.38168e-09	3.11265e-07	MEG	99.999	96.2959	269	2.95112	2.39843e-08	1.32543e-06	MEG	99.99	0	141	3.28018	0.000669047	0.0215382	MEG	95.7143	98.6206	441	1.61248e-17	283.667	AT1G19970.1	ER lumen protein retaining receptor family protein	NA	NA	NA	NA	NA	6913
AT1G26930	x	4.99596	2.45822e-05	0.000630851	MEG	99.9967	99.9989	442	4.40305	1.25701e-22	1.92052e-20	MEG	49.9975	99.99	51	6.91588	0.00010524	0.00412523	MEG	100	99.9998	363	1.09163e-28	285.333	AT1G26930.1	Galactose oxidase/kelch repeat superfamily protein	5.94298	1.02987e-23	1.80013e-22	MEG	97.2466	791
AT4G11940	x	-4.74797	1.34659e-06	4.26658e-05	PEG	0	0	358	-4.42592	2.14112e-06	9.15726e-05	PEG	0	0	183	-7.69658	6.61356e-05	0.00270415	PEG	0.000588232	0	348	1	296.333	AT4G11940.1		-5.84859	1.16633e-34	3.21229e-33	PEG	97.1596	502
AT1G60220	x	-2.11864	6.21714e-10	2.86671e-08	PEG	31.5788	13.6363	246	-1.38033	7.9645e-11	5.39647e-09	PEG	12.4998	12.4998	115	-1.98784	0.00311262	0.082665	PEG	23.077	15.6951	535.5	1	298.833	AT1G60220.1	UB-like protease 1D	-0.547043	0.00305557	0.00761743	PEG	23.0329	5546
AT4G16380	x	1.71829	4.11259e-08	1.61416e-06	MEG	79.2307	77.5	289	1.39673	0.000292657	0.00826225	MEG	68.1815	72.2218	275.5	1.78539	4.46086e-05	0.00188349	MEG	91.9075	75.6999	337	4.91031e-14	300.5	AT4G16380.1	Heavy metal transport/detoxification superfamily protein	0.790974	0.276861	0.35929	MEG	38.4857	10654
AT4G26420	x	2.2707	2.18638e-06	6.73915e-05	MEG	78.6324	76.7676	368	2.88165	1.11226e-17	1.18723e-15	MEG	49.9975	0	73	3.22926	0.00111352	0.0341471	MEG	98.1395	73.1148	464	6.497e-24	301.667	AT4G26420.1	S-adenosyl-L-methionine-dependent methyltransferases superfamily protein	2.72948	0.0861043	0.139237	MEG	88.1658	8550
AT3G51000	x	1.82607	2.44476e-13	1.54921e-11	MEG	89.2306	85.2713	179	1.4097	0.000352874	0.00964771	MEG	39.9992	0	284.5	1.42585	0.000862045	0.0272579	MEG	91.6268	84.2998	450	1.03266e-17	304.5	AT3G51000.1	alpha/beta-Hydrolases superfamily protein	3.7445	3.83052e-21	5.78806e-20	MEG	93.3428	915
AT1G14970	x	2.40531	4.79719e-10	2.24853e-08	MEG	99.9997	96.8252	242	1.32326	0.00113364	0.0266063	MEG	99.99	99.99	332	2.37946	9.15872e-05	0.0036504	MEG	84.6591	95.8569	357	5.13891e-15	310.333	AT1G14970.1	O-fucosyltransferase family protein	1.09314	0.36129	0.443426	MEG	54.4409	11265
AT5G42690	x	1.2926	2.14817e-10	1.04578e-08	MEG	86.9565	85.6589	233	1.14125	3.92002e-06	0.000161613	MEG	86.3632	74.9997	189	1.06934	0.00232583	0.0648908	MEG	74.4224	88.9454	510	2.35535e-16	310.667	AT5G42690.1	Protein of unknown function, DUF547	10.65	3.52757e-56	1.78653e-54	MEG	99.1261	273
AT3G20340	x	1.69782	7.60558e-08	2.89497e-06	MEG	80.5553	84.9314	298	1.93185	5.46881e-06	0.000218528	MEG	99.99	99.99	195	2.46632	0.000749255	0.0239039	MEG	100	93.5743	446	2.93178e-14	313	NA	NA	7.08644	1.06564e-06	4.98093e-06	MEG	98.0475	2958
AT2G21450	x	-2.75525	9.32437e-08	3.49064e-06	PEG	59.9994	21.4284	303	-1.89372	5.93345e-06	0.000235885	PEG	99.99	66.6644	196	-2.47408	0.00068297	0.0218874	PEG	20.0002	49.9999	444	1	314.333	AT2G21450.1	chromatin remodeling 34	NA	NA	NA	NA	NA	6913
AT4G30440	x	1.25527	3.82541e-11	1.99961e-09	MEG	88.7597	85.1064	217	0.657868	0.000344133	0.0094752	MEG	74.9991	87.4989	283	1.11364	0.00107968	0.0332526	MEG	81.4144	83.6285	462	1.55836e-15	320.667	AT4G30440.1	UDP-D-glucuronate 4-epimerase 1	2.76265	2.07583e-09	1.3275e-08	MEG	88.4155	2162
AT4G03110	x	1.14005	4.9385e-07	1.68221e-05	MEG	86.7187	85.8407	333	1.93669	1.78665e-07	9.21958e-06	MEG	99.9967	87.4989	151	1.13784	0.00195122	0.0560886	MEG	79.5918	81.7568	495	1.66954e-14	326.333	AT4G03110.1	RNA-binding protein-defense related 1	-2.93767	3.09998e-07	1.57113e-06	PEG	89.6157	2728
AT1G59890	x	-1.96257	7.95352e-05	0.00183286	PEG	16.6664	38.4612	492.5	-1.65869	5.60451e-07	2.6957e-05	PEG	0	0	162	-3.23638	3.79534e-05	0.00163154	PEG	16.6669	11.0169	331	1	328.5	AT1G59890.1	SIN3-like 5	-1.27615	0.000136286	0.000449067	PEG	61.9563	4196
AT2G30490	x	1.72517	1.91821e-06	5.94486e-05	MEG	84.536	74.5454	366	0.773138	0.00233283	0.0483441	MEG	99.9967	99.995	376	1.74364	5.65658e-07	3.2586e-05	MEG	87.395	88.8582	247	2.13117e-13	329.667	NA	NA	7.07975	4.61418e-43	1.6316e-41	MEG	98.0439	391
AT2G33830	x	2.73418	2.77943e-07	9.91418e-06	MEG	99.9992	95.8329	318	1.57947	5.46666e-15	4.78609e-13	MEG	99.9988	99.9994	89	1.93177	0.00568248	0.136812	MEG	97.3856	94.1747	591	1.70407e-21	332.667	NA	NA	6.07445	0.000739078	0.00211958	MEG	97.3614	4821
AT4G16760	x	1.26637	4.43311e-07	1.51918e-05	MEG	82.4323	80	330.5	0.8231	0.000568118	0.0145618	MEG	67.6469	84.6152	304	1.40236	0.000150541	0.00568182	MEG	82.4828	79.7899	377	2.73891e-12	337.167	AT4G16760.1	acyl-CoA oxidase 1	-0.488687	0.0310074	0.0583515	PEG	19.2777	7347
AT3G22810	x	1.83428	2.41987e-06	7.35888e-05	MEG	78.9472	76.1904	373	2.03121	1.26537e-14	1.08349e-12	MEG	92.8565	74.9995	91	2.02237	0.00371686	0.0963338	MEG	93.985	82.5688	549	2.04484e-20	337.667	NA	NA	-1.78298	0.00066141	0.00191551	PEG	76.0709	4774
AT1G20680	x	3.42611	3.20907e-05	0.000807299	MEG	99.9967	90.9083	450.5	4.98265	2.16193e-06	9.15726e-05	MEG	99.9975	0	183	7.1993	0.000204181	0.0074304	MEG	100	99.9999	391	1.08342e-12	341.5	AT1G20680.1	Protein of unknown function (DUF833)	8.02457	1.06849e-197	6.42304e-195	MEG	98.4708	23
AT5G42235	x	1.32114	1.61161e-08	6.52874e-07	MEG	92.771	86.8132	280	1.09717	0.000112647	0.00368799	MEG	41.8181	44.4444	238	1.30395	0.00235726	0.0656387	MEG	83.9148	82.3287	511	3.50073e-13	343	AT5G42235.1	Expressed protein	1.05185	2.0341e-21	3.13878e-20	MEG	52.5256	896
AT4G08590	x	-1.34036	4.83046e-10	2.25481e-08	PEG	41.9999	37.3737	243	-0.644447	0.0030868	0.0598318	PEG	41.1762	37.4998	402	-1.50668	0.000350861	0.0122663	PEG	49.6386	39.7564	407	1	350.667	AT4G08590.1	ORTHRUS-like	-0.514567	0.373967	0.456191	PEG	20.9348	11333.5
AT4G13460	x	-1.65884	1.00092e-05	0.000277978	PEG	62.9628	64.5833	408.5	-1.15706	0.00193036	0.0422509	PEG	53.333	19.9998	356	-1.56501	1.64285e-05	0.000789735	PEG	27.9817	45.6713	296	1	353.5	AT4G13460.1	SU(VAR)3-9 homolog 9	0.386086	0.0434853	0.0780309	MEG	12.9725	7705
AT2G34880	x	5.62155	6.69092e-08	2.56402e-06	MEG	99.9967	99.995	296	3.58084	4.06051e-06	0.000166523	MEG	99.9967	0	190	4.10262	0.00493819	0.121748	MEG	100	91.8365	576.5	1.16899e-13	354.167	NA	NA	NA	NA	NA	NA	NA	6913
AT5G55930	x	4.10875	2.88854e-30	4.68067e-28	MEG	97.222	96.2962	70	2.07231	0.0335946	0.326803	MEG	66.6656	71.4276	796.5	4.09449	1.3618e-08	9.42707e-07	MEG	98.708	97.2034	205	7.08319e-37	357.167	AT5G55930.1	oligopeptide transporter 1	NA	NA	NA	NA	NA	6913
AT5G05940	x	1.94402	0.000242515	0.00487738	MEG	99.9989	90.9083	564	2.74699	8.1086e-05	0.00272337	MEG	0	99.995	232	2.89345	6.06519e-06	0.000311558	MEG	94.4445	94.5525	277	8.04514e-12	357.667	AT5G05940.1	ROP guanine nucleotide exchange factor 5	-2.04597	0.0903988	0.145028	PEG	80.7172	8617
AT1G30530	x	2.63925	4.06463e-19	4.00914e-17	MEG	96.1537	92.3566	115	0.647868	0.0335315	0.326803	MEG	99.99	0	796.5	2.81772	6.35934e-10	5.29164e-08	MEG	93.9457	97.2359	171	2.65472e-27	360.833	AT1G30530.1	UDP-glucosyl transferase 78D1	5.13162	1.35973e-34	3.72271e-33	MEG	96.3415	505
AT5G02540	x	3.13369	0.000279317	0.00552931	MEG	99.9975	99.9988	573	4.0361	0.000707264	0.017551	MEG	99.99	0	314	6.8521	2.51349e-08	1.687e-06	MEG	100	99.3485	212	4.02862e-13	366.333	AT5G02540.1	NAD(P)-binding Rossmann-fold superfamily protein	3.4893	5.96639e-81	5.42706e-79	MEG	92.41	152
AT1G07250	x	2.26168	3.69298e-07	1.29289e-05	MEG	94.1171	93.333	323.5	1.77166	3.56333e-15	3.19143e-13	MEG	44.4442	52.9409	87	2.16745	0.0129668	0.263997	MEG	90.4762	86.5079	698.5	3.28657e-21	369.667	AT1G07250.1	UDP-glucosyl transferase 71C4	3.42521	1.09227e-14	1.09751e-13	MEG	92.1458	1376
AT1G09560	x	2.86969	1.14416e-09	5.17059e-08	MEG	99.9994	88.5712	251	1.21023	0.0155789	0.198676	MEG	0	0	611	2.26139	6.93217e-07	3.94172e-05	MEG	97.1564	91.8167	250.5	1.36383e-15	370.833	AT1G09560.1	germin-like protein 5	2.43723	1.86054e-23	3.2195e-22	MEG	85.591	799
AT4G16130	x	1.34776	3.28646e-05	0.000821108	MEG	89.655	72.619	454	1.16066	1.22176e-05	0.000468964	MEG	71.4276	33.3322	203	1.95226	0.001061	0.0328194	MEG	82.9352	89.5893	459	2.65535e-11	372	AT4G16130.1	arabinose kinase	3.43026	1.29517e-45	4.90604e-44	MEG	92.1671	365
AT2G28890	x	1.80405	6.31322e-06	0.000179027	MEG	85.7139	90.6975	400	1.31862	1.11976e-06	5.07275e-05	MEG	92.5922	93.7494	171.5	1.44871	0.00456151	0.114041	MEG	89.3939	82.5396	569.5	2.35172e-12	380.333	AT2G28890.1	poltergeist like 4	1.54418	0.025285	0.0486962	MEG	70.4533	7179
AT4G14270	x	2.56172	7.86062e-08	2.98204e-06	MEG	86.6661	90.9088	299	1.45266	0.000218686	0.00638202	MEG	49.9975	33.3322	267	1.62989	0.00615327	0.145925	MEG	93.617	83.9024	600	7.18714e-12	388.667	AT4G14270.1		2.76942	1.35685e-11	1.06469e-10	MEG	88.4656	1762
AT5G58560	x	2.23651	4.84411e-07	1.65502e-05	MEG	97.4998	95.8331	332	1.23117	0.000574233	0.0146223	MEG	99.998	99.9967	306	1.38859	0.00305942	0.0818281	MEG	85.2459	92.028	531.5	5.07458e-11	389.833	AT5G58560.1	Phosphatidate cytidylyltransferase family protein	3.73454	6.20535e-06	2.59985e-05	MEG	93.3096	3300
AT5G38140	x	2.70013	1.1985e-06	3.88417e-05	MEG	99.9993	95.8329	350	3.4421	0.00516766	0.0900814	MEG	99.99	99.99	446.5	2.48412	0.000136397	0.00517546	MEG	93.75	98.2261	374.5	5.0397e-11	390.333	AT5G38140.1	nuclear factor Y, subunit C12	0.574347	0.394061	0.476332	MEG	24.805	11438
AT5G52810	x	1.24646	0.000164253	0.00350211	MEG	84.8482	81.9998	532	1.19739	0.000572139	0.0146167	MEG	99.9967	99.99	305	1.86981	4.51734e-05	0.00189608	MEG	92.4242	93.0263	339	2.27495e-10	392	AT5G52810.1	NAD(P)-binding Rossmann-fold superfamily protein	4.23229	1.38856e-128	2.99973e-126	MEG	94.7124	64
AT4G12720	x	1.62651	2.25915e-05	0.000585058	MEG	94.4439	77.4998	437	1.717	2.3076e-05	0.00085286	MEG	66.6644	0	210.5	1.3147	0.0035023	0.091945	MEG	83.1522	82.6923	542	1.0356e-10	396.5	AT4G12720.1	MutT/nudix family protein	1.95561	1.60193e-07	8.39588e-07	MEG	79.2721	2638
AT4G13345	x	1.41773	5.58836e-05	0.00132891	MEG	84.9998	93.9023	477	1.06404	0.000130798	0.0041096	MEG	99.998	49.9992	248	1.70916	0.00128364	0.0386969	MEG	88.2682	91.3793	472	4.75959e-10	399	AT4G13345.1	Serinc-domain containing serine and sphingolipid biosynthesis protein	7.15255	6.10299e-07	2.97112e-06	MEG	98.0828	2840
AT4G03930	x	4.72571	5.23415e-05	0.00125786	MEG	99.9975	99.9989	472	3.43035	0.00535217	0.0928822	MEG	99.99	0	449	7.01705	6.16997e-06	0.0003158	MEG	100	99.1596	278	9.83948e-11	399.667	AT4G03930.1	Plant invertase/pectin methylesterase inhibitor superfamily	8.6869	5.79546e-16	6.42566e-15	MEG	98.6922	1247
AT1G17770	x	-3.27523	2.17545e-10	1.05454e-08	PEG	49.9975	11.111	234	-2.11909	0.00126614	0.0293623	PEG	39.9992	24.9994	336	-2.73272	0.00932534	0.204769	PEG	16.9813	29.1666	648	1	406	AT1G17770.1	SU(VAR)3-9 homolog 7	-5.87942	8.97165e-24	1.57614e-22	PEG	97.1885	787
AT4G13840	x	2.22985	0.000319059	0.00619349	MEG	99.0243	98.8636	584.5	2.23051	3.41788e-06	0.00014166	MEG	96.1535	93.3327	188	3.58597	0.00106612	0.0329064	MEG	73.3119	99.3776	461	6.79329e-11	411.167	AT4G13840.1	HXXXD-type acyl-transferase family protein	6.72291	1.12003e-124	2.31127e-122	MEG	97.8354	67
AT4G17100	x	3.18723	5.63061e-06	0.000160472	MEG	99.9988	99.9988	398	2.18041	2.28513e-10	1.48381e-08	MEG	49.9975	66.6644	120	3.11179	0.0158724	0.310232	MEG	93.8776	98.6485	727.5	2.20056e-15	415.167	AT4G17100.1		7.51169	2.18804e-07	1.12838e-06	MEG	98.2586	2681
AT4G23020	x	1.82777	9.00059e-05	0.0020297	MEG	76.1901	91.8365	503	0.991551	2.07327e-05	0.000772961	MEG	99.99	99.99	209	2.56422	0.00317241	0.0840599	MEG	91.358	89.9408	537	3.10081e-10	416.333	AT4G23020.1		10.4748	8.10362e-49	3.40549e-47	MEG	99.0968	329
AT1G09790	x	1.98247	3.01697e-06	9.05329e-05	MEG	88.8879	94.4439	378	2.04677	3.25694e-05	0.00118038	MEG	99.9983	99.995	215	1.36617	0.0100765	0.216585	MEG	81.1765	83.3333	661.5	5.84635e-11	418.167	AT1G09790.1	COBRA-like protein 6 precursor	2.40558	5.15559e-37	1.55297e-35	MEG	85.2656	459
AT1G22180	x	2.1975	1.21065e-08	5.03019e-07	MEG	99.9996	92.4527	273	1.21047	2.77309e-06	0.00011555	MEG	66.6662	31.2498	187	1.88233	0.0213534	0.380272	MEG	91.573	79.3103	797	6.45772e-14	419	AT1G22180.1	Sec14p-like phosphatidylinositol transfer family protein	1.28067	0.024434	0.0473143	MEG	62.1228	7140
AT2G21180	x	4.18542	0.00210706	0.0301393	MEG	99.99	99.9989	793	6.54806	3.9133e-15	3.46505e-13	MEG	99.99	99.99	88	7.15569	0.000191613	0.00706338	MEG	100	99.9998	385.5	2.56703e-19	422.167	AT2G21180.1		8.25137	8.09664e-13	7.04495e-12	MEG	98.5525	1589
AT1G77960	x	3.61349	1.03534e-06	3.40402e-05	MEG	99.995	94.7363	345	2.58562	1.02306e-10	6.75566e-09	MEG	99.995	99.99	118	2.1588	0.0223544	0.393665	MEG	100	99.9999	808	2.82295e-16	423.667	AT1G77960.1		1.12715	0.0734641	0.122125	MEG	55.9563	8317
AT1G64970	x	2.33178	0.000163421	0.00349094	MEG	99.9986	90.9083	531	1.54278	0.000206067	0.00608209	MEG	99.9975	33.3322	264	2.97828	0.00155758	0.0459809	MEG	86.4407	88.3977	482	2.34919e-09	425.667	AT1G64970.1	gamma-tocopherol methyltransferase	4.12858	6.52502e-08	3.5828e-07	MEG	94.4583	2518
AT2G29940	x	2.16061	8.39035e-05	0.00191492	MEG	89.9991	99.9995	497	1.74857	3.04754e-07	1.49349e-05	MEG	24.9994	0	159	1.57386	0.0076449	0.174606	MEG	94.3396	84.0637	623	1.27924e-11	426.333	AT2G29940.1	pleiotropic drug resistance 3	-0.88592	0.0149063	0.0308109	PEG	43.973	6689
AT5G12970	x	5.33523	1.42573e-06	4.49224e-05	MEG	99.9991	99.9994	360	1.98723	0.000160178	0.00489453	MEG	0	0	255	2.35886	0.0123629	0.255314	MEG	100	99.4413	689	1.5554e-10	434.667	AT5G12970.1	Calcium-dependent lipid-binding (CaLB domain) plant phosphoribosyltransferase family protein	7.98231	3.06035e-10	2.10719e-09	MEG	98.4548	2008
AT1G69870	x	2.37607	6.27992e-13	3.85044e-11	MEG	90.476	91.6666	185	0.822085	3.92309e-05	0.0014087	MEG	29.9997	55.5549	217	1.26321	0.0352781	0.549771	MEG	90.0398	92.3453	911.5	1.08429e-16	437.833	AT1G69870.1	nitrate transporter 1.7	8.81033	3.55984e-17	4.26133e-16	MEG	98.7281	1155
AT1G24030	x	2.66211	4.50635e-06	0.000131402	MEG	99.9992	99.9997	389	4.15534	1.46782e-08	8.28785e-07	MEG	99.9967	99.995	138	2.80304	0.0207593	0.374473	MEG	89.5523	98.5611	788	1.19494e-13	438.333	AT1G24030.1	Protein kinase superfamily protein	4.88618	0.0244457	0.0473303	MEG	95.9799	7141
AT4G16190	x	1.34311	2.18116e-05	0.000568757	MEG	89.2854	89.655	435	4.20455	6.98804e-07	3.34054e-05	MEG	66.6644	99.9967	163	1.30742	0.0151991	0.29954	MEG	88.4615	84.3587	722	1.50017e-11	440	AT4G16190.1	Papain family cysteine protease	2.52577	2.57185e-14	2.53446e-13	MEG	86.449	1403
AT1G07135	x	1.46239	6.78968e-09	2.87371e-07	MEG	84.3749	85.9296	268	1.20095	6.78052e-10	4.36643e-08	MEG	99.9967	99.9983	121	1.34249	0.039209	0.595416	MEG	85.623	88.1432	937	2.41312e-17	442	AT1G07135.1	glycine-rich protein	2.87936	0.00285263	0.00715928	MEG	89.2366	5509
AT4G21430	x	1.0377	3.10318e-05	0.000783951	MEG	79.9999	80.3418	449	0.874135	0.00179418	0.0398085	MEG	83.3326	71.4276	352.5	1.03395	0.00303972	0.0816078	MEG	82	80.5447	530	6.93141e-09	443.833	AT4G21430.1	Zinc finger, RING-type;Transcription factor jumonji/aspartyl beta-hydroxylase	2.30916	0.0234629	0.045722	MEG	84.2078	7095
AT3G08620	x	2.43398	1.38868e-07	5.14766e-06	MEG	84.6147	88.8884	306	2.6071	2.10206e-11	1.47561e-09	MEG	85.7131	62.4992	111	1.00592	0.0372871	0.575167	MEG	86.9565	75.7709	922.5	1.48708e-17	446.5	NA	NA	0.853579	0.117118	0.179044	MEG	42.1496	9044
AT4G23440	x	-1.20615	0.00140316	0.0219835	PEG	59.9994	49.9999	724	-0.994123	8.90041e-06	0.000348502	PEG	30.4347	24.9999	199	-2.02825	0.000495127	0.0165964	PEG	45.946	49.3671	424.5	1	449.167	AT4G23440.1	Disease resistance protein (TIR-NBS class)	0.255312	0.610315	0.682427	MEG	6.11952	12365
AT2G17290	x	2.77639	0.000102833	0.00230066	MEG	87.4995	92.8565	507	1.57432	0.00145519	0.0334479	MEG	0	0	339	2.48808	0.00215391	0.0608094	MEG	95.1613	91.262	504	1.25451e-08	450	AT2G17290.1	Calcium-dependent protein kinase family protein	3.04969	0.000862766	0.00243739	MEG	90.2918	4893.5
AT4G33150	x	1.2711	1.16629e-06	3.8015e-05	MEG	85.185	79.0475	348	0.833487	8.3903e-05	0.00280589	MEG	99.9983	74.9981	233	1.10411	0.0184702	0.341602	MEG	79.1339	83.4933	769.5	1.02585e-10	450.167	AT4G33150.1	lysine-ketoglutarate reductase/saccharopine dehydrogenase bifunctional enzyme	2.923	3.8165e-16	4.30399e-15	MEG	89.5221	1226
AT3G23790	x	4.36621	0.000381726	0.00720453	MEG	99.9975	99.9986	600.5	3.01855	1.22297e-12	9.25186e-11	MEG	99.9983	66.6644	103	5.57325	0.0106039	0.225198	MEG	100	99.9995	670	5.70429e-16	457.833	NA	NA	NA	NA	NA	NA	NA	6913
AT5G11460	x	-2.25606	1.32356e-09	5.93406e-08	PEG	38.8887	47.2221	253	-1.10686	0.0223211	0.256449	PEG	99.99	0	678.5	-1.44058	0.00123772	0.0374712	PEG	50	36.0324	470	1	467.167	AT5G11460.1	Protein of unknown function (DUF581)	1.79559	0.00205656	0.00534274	MEG	76.3265	5322
AT2G30590	x	1.14052	2.36469e-07	8.51514e-06	MEG	79.3829	72.9381	315	1.13514	3.6986e-08	1.97856e-06	MEG	79.5918	84.6153	145.5	1.11047	0.0409754	0.611794	MEG	86.4391	76.3801	952.5	3.34718e-14	471	NA	NA	NA	NA	NA	NA	NA	6913
AT1G33970	x	0.970136	0.000689392	0.0119204	MEG	76.744	69.9186	656	1.29938	1.0227e-06	4.68757e-05	MEG	69.2302	36.3633	170	1.17522	0.00577515	0.138341	MEG	86.6667	75.9591	594	2.1882e-10	473.333	AT1G33970.1	P-loop containing nucleoside triphosphate hydrolases superfamily protein	1.84702	1.40167e-13	1.30327e-12	MEG	77.3319	1487
AT4G29570	x	4.071	0.00399765	0.0514119	MEG	99.99	99.999	882	4.06872	0.000406568	0.0109241	MEG	99.9988	99.99	290	7.92217	6.17309e-07	3.54181e-05	MEG	100	99.9999	248	5.91915e-11	473.333	AT4G29570.1	Cytidine/deoxycytidylate deaminase family protein	7.13463	1.04784e-06	4.90105e-06	MEG	98.0733	2956
AT2G21520	x	0.811327	0.000142762	0.00310816	MEG	73.4176	77.6397	521	0.723578	0.00119573	0.0278866	MEG	79.518	78.205	334.5	0.939177	0.00594799	0.141681	MEG	73.717	75.9406	597	3.59715e-08	484.167	AT2G21520.1	Sec14p-like phosphatidylinositol transfer family protein	2.21753	2.66329e-20	3.80006e-19	MEG	83.1008	969
AT3G24503	x	1.11954	3.79934e-06	0.000111937	MEG	79.7618	79.6052	385	1.22619	1.88045e-07	9.63976e-06	MEG	99.9975	99.99	152	1.22001	0.0411548	0.612628	MEG	84.4765	85.9649	955	2.15593e-12	497.333	NA	NA	9.17767	5.72032e-21	8.49508e-20	MEG	98.8267	931
AT1G17840	x	0.982845	1.69203e-08	6.80593e-07	MEG	80.6282	83.5498	282	0.498845	0.0171872	0.213934	MEG	72.9508	74.3999	626	1.15066	0.00540968	0.131356	MEG	76.9524	86.7708	586	9.0116e-11	498	AT1G17840.1	white-brown complex homolog protein 11	NA	NA	NA	NA	NA	6913
AT4G09030	x	1.47965	6.34141e-05	0.00149855	MEG	72.2218	85.2939	480	0.589474	0.00319307	0.0615851	MEG	99.99	0	403.5	1.40549	0.00901287	0.199757	MEG	85.0909	90.8212	642	6.15122e-08	508.5	AT4G09030.1	arabinogalactan protein 10	2.91557	5.52335e-24	9.84096e-23	MEG	89.4743	776
AT1G68725	x	2.12669	1.14989e-09	5.17586e-08	MEG	94.4439	89.5521	252	0.401833	0.0355047	0.336691	MEG	74.9996	68.7496	821.5	3.02686	0.00104537	0.0325483	MEG	94.0741	93.8529	457	3.06168e-12	510.167	AT1G68725.1	arabinogalactan protein 19	3.02301	0.00131761	0.00358607	MEG	90.1367	5080
AT2G01850	x	2.19052	1.10352e-21	1.22718e-19	MEG	91.129	93.9394	102	0.807855	0.051618	0.417661	MEG	59.9988	81.8174	963	2.84966	0.00118868	0.0361405	MEG	90.4632	95.8498	468	1.57685e-23	511	AT2G01850.1	endoxyloglucan transferase A3	5.23309	4.75156e-130	1.07697e-127	MEG	96.477	61
AT5G37600	x	1.31944	0.00109713	0.0178804	MEG	93.7497	88.8886	696	4.22175	2.88652e-14	2.41847e-12	MEG	99.99	0	93	2.432	0.0170976	0.323944	MEG	82.2086	93.3673	749	6.89882e-17	512.667	AT5G37600.1	glutamine synthase clone R1	-1.41347	0.000814703	0.00231153	PEG	66.6434	4872.5
AT5G58190	x	0.9098	0.0137028	0.136463	MEG	99.9995	87.9309	1139	2.56827	2.64092e-14	2.23674e-12	MEG	79.9984	91.6659	92	1.73957	2.96451e-05	0.00131408	MEG	89.6104	93.0131	321	1.61454e-18	517.333	AT5G58190.1	evolutionarily conserved C-terminal region 10	-0.273085	0.450481	0.531747	PEG	6.94001	11713
AT4G01410	x	4.96795	3.08215e-05	0.000780375	MEG	99.9967	99.9986	448	1.32648	0.00298441	0.0579914	MEG	99.9967	99.99	401	2.87225	0.0134311	0.271014	MEG	100	90.909	705	4.30515e-08	518	AT4G01410.1	Late embryogenesis abundant (LEA) hydroxyproline-rich glycoprotein family	7.3336	2.05799e-07	1.06529e-06	MEG	98.1746	2671
AT2G16280	x	0.864847	0.00761622	0.0864772	MEG	81.2495	86.3634	999	1.66937	2.23675e-07	1.12443e-05	MEG	77.7769	83.3319	155	2.14601	0.000283811	0.0100707	MEG	81.5315	92.5457	401	2.98946e-11	518.333	AT2G16280.1	3-ketoacyl-CoA synthase 9	0.361559	0.0709398	0.118441	MEG	11.5612	8281
AT4G15210	x	2.25124	1.73069e-09	7.609e-08	MEG	97.4137	96.5217	258	0.54478	0.0219884	0.254961	MEG	49.9988	74.9981	672	2.06195	0.00840017	0.187639	MEG	84.7251	98.0904	636.5	2.02886e-11	522.167	AT4G15210.1	beta-amylase 5	7.62743	1.18152e-216	1.08904e-213	MEG	98.3102	15
AT1G61090	x	3.99316	0.00200796	0.0290143	MEG	99.995	99.9986	785	5.56496	1.4024e-09	8.67262e-08	MEG	99.9992	99.9995	126	5.18097	0.0104183	0.222252	MEG	100	98.7341	667	2.15142e-12	526	AT1G61090.1		9.61625	8.05896e-31	1.88215e-29	MEG	98.9302	592
AT4G03340	x	2.22428	6.73272e-05	0.00158114	MEG	90.9083	81.0809	483	1.43147	0.01447	0.190136	MEG	99.995	0	592	1.67983	0.00212929	0.0602339	MEG	93.8931	85.8333	503	6.91511e-08	526	AT4G03340.1	Core-2/I-branching beta-1,6-N-acetylglucosaminyltransferase family protein	-0.555087	0.601382	0.674457	PEG	23.5545	12328
AT1G17790	x	-1.27192	0.000676909	0.0117224	PEG	59.9994	34.2104	654.5	-0.952697	0.000148185	0.0045459	PEG	0	66.6644	254	-1.23076	0.0106717	0.2263	PEG	58.6667	35.7143	671	1	526.5	AT1G17790.1	DNA-binding bromodomain-containing protein	NA	NA	NA	NA	NA	6913
AT5G47050	x	1.29764	0.00244519	0.0341574	MEG	76.4701	64.8647	812	3.60548	3.03678e-09	1.8202e-07	MEG	0	0	130	1.87329	0.00950066	0.207639	MEG	90.9091	81.6609	651.5	4.91194e-12	531.167	AT5G47050.1	SBP (S-ribonuclease binding protein) family protein	4.90369	6.85827e-33	1.73034e-31	MEG	96.0074	548
AT4G01070	x	3.37538	3.68707e-06	0.000109197	MEG	99.9986	99.9996	383	4.51322	7.06541e-21	9.49201e-19	MEG	99.99	0	58	2.10508	0.0712955	0.874538	MEG	85.7143	100	1160	4.84992e-25	533.667	AT4G01070.1	UDP-Glycosyltransferase superfamily protein	4.89814	1.5668e-22	2.56971e-21	MEG	95.9987	843
AT1G51460	x	4.6572	0.000551361	0.00991138	MEG	99.998	99.99	631	2.83003	0.00246841	0.049958	MEG	99.9975	0	385	4.86539	0.00566845	0.136787	MEG	100	99.099	589.5	2.28778e-07	535.167	AT1G51460.1	ABC-2 type transporter family protein	8.91259	1.70934e-20	2.46952e-19	MEG	98.7567	957
AT4G02910	x	4.67069	2.38942e-09	1.03844e-07	MEG	99.9986	99.9992	261	3.6378	3.47745e-09	2.06842e-07	MEG	99.9967	99.9967	131	2.80939	0.0812076	0.945923	MEG	95.2381	99.9998	1221	8.5136e-17	537.667	AT4G02910.1		NA	NA	NA	NA	NA	6913
AT5G11790	x	2.03932	2.48086e-09	1.07406e-07	MEG	77.7775	90.9089	262	1.63117	2.54427e-09	1.54882e-07	MEG	66.6644	49.9995	128	0.891096	0.0841604	0.969651	MEG	85.906	78.853	1235	6.774e-17	541.667	AT5G11790.1	N-MYC downregulated-like 2	2.66029	0.000156972	0.000509937	MEG	87.6194	4256
AT3G44610	x	1.18361	0.00758497	0.0862952	MEG	73.6838	60.5262	997	1.53837	2.3623e-05	0.000868258	MEG	33.3322	99.9975	212	1.44358	0.000610546	0.0200172	MEG	87.7922	87.1154	434	4.63439e-09	547.667	AT3G44610.1	Protein kinase superfamily protein	5.30533	6.34602e-27	1.2884e-25	MEG	96.5691	681
AT1G65370	x	-1.25869	0.00206639	0.0296697	PEG	68.4207	63.4145	790	-1.38046	0.000806009	0.0196051	PEG	33.3328	0	321	-1.61221	0.00372714	0.0964246	PEG	35.2113	42.233	550	1	553.667	AT1G65370.1	TRAF-like family protein	3.83899	9.57099e-86	9.65901e-84	MEG	93.6459	137
AT2G19480	x	0.678508	0.000104283	0.00232852	MEG	78.3625	79.0633	508	1.11759	4.83434e-11	3.33356e-09	MEG	79.8164	83.4951	113	0.660142	0.0542915	0.740665	MEG	79.1498	74.7962	1043	2.59215e-14	554.667	AT2G19480.1	nucleosome assembly protein 1;2	-0.121572	0.884794	0.91231	PEG	1.45646	13409
AT5G60760	x	-1.63742	0.000238985	0.00482349	PEG	68.1815	64.9998	562	-0.720359	0.00487473	0.0863355	PEG	42.8565	16.6664	439	-1.47477	0.0108614	0.229299	PEG	24.4605	58.7813	674	1	558.333	AT5G60760.1	P-loop containing nucleoside triphosphate hydrolases superfamily protein	-1.61198	3.37032e-08	1.90663e-07	PEG	72.2106	2444
AT1G49560	x	1.97388	8.35129e-05	0.00191226	MEG	99.9967	76.9225	495.5	2.74601	0.00228222	0.0476757	MEG	99.99	0	373	2.4197	0.0242728	0.415617	MEG	88	89.9999	831	1.43702e-07	566.5	AT1G49560.1	Homeodomain-like superfamily protein	7.70803	1.80751e-09	1.1629e-08	MEG	98.3447	2149
AT3G44042	x	2.37947	0.0180775	0.167337	MEG	99.9975	99.9967	1224.5	3.74823	6.91695e-06	0.000273588	MEG	99.99	99.99	197	4.92952	2.5315e-05	0.00115822	MEG	90.9092	95.1218	311	1.73047e-10	577.5	AT3G44042.1	transposable element gene	NA	NA	NA	NA	NA	6913
AT2G31360	x	1.04987	0.000422372	0.00790588	MEG	96.6663	75.8619	606	1.30577	0.000179196	0.00534978	MEG	62.4992	99.9988	261	1.18547	0.028907	0.471695	MEG	80.3828	89.2487	872	7.25983e-08	579.667	NA	NA	3.34159	2.03752e-18	2.61567e-17	MEG	91.7805	1077
AT3G08040	x	-1.34834	1.67346e-05	0.000445589	PEG	39.9999	29.4117	426	-2.51573	1.67394e-19	2.00667e-17	PEG	79.9984	59.9988	65	-1.25992	0.087991	0.998917	PEG	48.1482	46.2686	1253.5	0.999985	581.5	NA	NA	NA	NA	NA	NA	NA	6913
AT1G63300	x	0.682962	0.00492469	0.0607183	MEG	83.7837	86.6666	920	0.830947	8.76232e-05	0.00291778	MEG	49.9975	99.99	234	1.37178	0.00611555	0.145272	MEG	70.4546	83.8256	599	8.61482e-08	584.333	AT1G63300.1	Myosin heavy chain-related protein	2.58408	4.91726e-36	1.44038e-34	MEG	86.9749	472
AT1G63020	x	-1.42464	8.94785e-11	4.49095e-09	PEG	43.6619	52	226	-0.654253	0.0850818	0.530366	PEG	99.9975	49.9988	1249.5	-1.49023	1.82571e-05	0.000863057	PEG	37.0236	47.1219	301	0.999987	592.167	AT1G63020.1	nuclear RNA polymerase D1A	0.447854	0.0697181	0.116752	MEG	16.7065	8257
AT4G15900	x	-0.952133	0.000240124	0.00483789	PEG	51.2819	51.8518	563	-0.75487	0.00187496	0.0411542	PEG	33.3322	42.8565	355	-0.958735	0.0280186	0.463039	PEG	50.1378	48.8055	861	0.999999	593	AT4G15900.1	pleiotropic regulatory locus 1	-1.14236	0.00682759	0.0155516	PEG	56.6156	6070
AT5G24240	x	1.73154	0.00196721	0.0284619	MEG	59.9999	65.0793	784	1.22847	0.000740635	0.0182051	MEG	57.142	53.333	317	1.7706	0.0118532	0.246939	MEG	96.5517	67.6972	683	4.74988e-07	594.667	AT5G24240.1	Phosphatidylinositol 3- and 4-kinase ;Ubiquitin family protein	0.170406	0.845902	0.880946	MEG	2.82189	13275.5
AT1G53580	x	0.602621	0.0115564	0.11936	MEG	83.0187	79.0322	1098.5	1.16623	3.46424e-08	1.88764e-06	MEG	74.9991	99.998	143	1.39734	0.00354005	0.0924245	MEG	83.2861	84.1346	544	8.17418e-11	595.167	AT1G53580.1	glyoxalase II 3	0.387897	0.051669	0.0903586	MEG	13.0786	7906
AT1G28630	x	-1.51826	0.00309014	0.041383	PEG	74.9991	14.2856	847	-2.3002	0.00277985	0.0546472	PEG	0	0	396.5	-2.69308	0.00368803	0.0959361	PEG	39.2859	18.3098	547	1	596.833	AT1G28630.1		NA	NA	NA	NA	NA	6913
AT5G64440	x	1.00174	0.000185159	0.00386076	MEG	67.619	73.1277	544	0.877827	0.00324243	0.0622922	MEG	76.9225	77.7769	405.5	1.00894	0.0268862	0.451199	MEG	82.9861	76.2465	847.5	4.46814e-07	599	AT5G64440.1	fatty acid amide hydrolase	2.50024	1.28911e-37	3.96072e-36	MEG	86.2091	450
AT2G25010	x	-1.26571	0.000153917	0.00331286	PEG	53.8457	49.9998	527	-1.2218	1.1171e-06	5.07275e-05	PEG	99.995	49.9975	171.5	-1.01424	0.068262	0.855018	PEG	62.069	52.8	1136	0.999993	611.5	AT2G25010.1	Aminotransferase-like, plant mobile domain family protein	1.93176	0.00335992	0.00828505	MEG	78.866	5607
AT1G47500	x	-1.00228	0.00155675	0.0239982	PEG	71.111	68.421	735.5	-0.999048	1.11524e-05	0.000430196	PEG	62.4992	49.9998	202	-0.808117	0.0352772	0.549771	PEG	47.5709	57.0667	911.5	0.999999	616.333	AT1G47500.1	RNA-binding protein 47C'	-2.74402	5.61369e-16	6.23413e-15	PEG	88.2762	1245
AT2G28380	x	0.564763	0.00208382	0.0298821	MEG	81.7204	79.1367	791	0.799766	0.000139859	0.00432454	MEG	66.6661	84.6147	252	0.884193	0.0222122	0.391645	MEG	79.7333	80.5612	807	1.95074e-07	616.667	AT2G28380.1	dsRNA-binding protein 2	1.19901	0.00486637	0.0114934	MEG	58.9765	5854
AT3G11160	x	-1.16186	0.0138686	0.13763	PEG	70.5878	77.7775	1143	-0.9625	8.02221e-05	0.00270602	PEG	57.8946	53.4882	231	-1.46368	0.00419976	0.106711	PEG	40.9092	46.9697	560	1	644.667	NA	NA	NA	NA	NA	NA	NA	6913
AT4G34500	x	1.31003	0.00412517	0.0526934	MEG	92.8565	78.3782	888	1.3509	0.000118593	0.0038185	MEG	49.9988	66.6644	242	1.22967	0.0225848	0.39625	MEG	87.6543	88.6227	810.5	3.16947e-07	646.833	AT4G34500.1	Protein kinase superfamily protein	8.24332	7.37585e-13	6.44203e-12	MEG	98.5497	1583.5
AT4G07507	x	1.51814	1.32408e-05	0.000361905	MEG	99.9997	95.294	415	1.39176	0.0358535	0.339041	MEG	99.998	99.995	824	2.66308	0.0146294	0.290729	MEG	62.5709	97.6608	716	2.07944e-07	651.667	AT4G07507.1	transposable element gene	-0.615864	0.58332	0.657775	PEG	27.4988	12261
AT5G23660	x	1.61028	0.00237487	0.0332981	MEG	79.9984	85.7137	809	2.78791	5.87489e-05	0.00204362	MEG	99.99	0	224	1.85357	0.0407421	0.61023	MEG	86.3158	91.5789	950	1.73325e-07	661	AT5G23660.1	homolog of Medicago truncatula MTN3	-1.87776	2.03637e-17	2.46756e-16	PEG	77.9053	1141
AT5G65810	x	0.876149	0.001938	0.0281814	MEG	86.3632	74.5761	780	0.663441	0.00870645	0.132243	MEG	99.995	0	513	1.10806	0.0133351	0.269908	MEG	79.8851	75.1825	703	4.76821e-06	665.333	AT5G65810.1		NA	NA	NA	NA	NA	6913
AT1G67830	x	-1.85146	3.65038e-08	1.44273e-06	PEG	49.9999	53.271	287	-0.681101	0.0935281	0.549879	PEG	19.9996	66.6644	1322.5	-1.41808	0.000207419	0.00750984	PEG	32.0464	51.3471	393	0.999982	667.5	AT1G67830.1	alpha-fucosidase 1	-5.2449	2.4271e-201	1.67785e-198	PEG	96.4923	20
AT5G18840	x	3.26868	2.58155e-05	0.000659515	MEG	49.9988	99.9983	444	1.63916	0.00081017	0.0196051	MEG	99.99	49.9975	321	3.15854	0.0859503	0.982319	MEG	100	58.1081	1245	6.06697e-08	670	AT5G18840.1	Major facilitator superfamily protein	6.47649	6.54633e-05	0.000229603	MEG	97.6714	3942
AT5G44700	x	1.08523	4.06548e-06	0.000119468	MEG	80.3277	86.503	386	0.497562	0.0814044	0.52249	MEG	99.995	83.3319	1214	1.38724	0.000391187	0.0135102	MEG	78.9474	83.0899	412	5.41372e-09	670.667	AT5G44700.1	Leucine-rich repeat transmembrane protein kinase	1.41963	4.17446e-05	0.000152205	MEG	66.8364	3792
AT5G65670	x	0.700826	0.0109579	0.114997	MEG	81.3953	82.2916	1080.5	0.830317	0.000450816	0.01203	MEG	49.9992	71.4276	292	0.838648	0.0087473	0.194477	MEG	76.3158	74.4198	640	1.08695e-06	670.833	AT5G65670.1	indole-3-acetic acid inducible 9	NA	NA	NA	NA	NA	6913
AT1G55910	x	2.35221	2.98825e-06	8.99091e-05	MEG	85.7131	88.4612	377	0.933743	0.0433926	0.380081	MEG	71.4276	74.9991	889.5	1.93461	0.0174439	0.32832	MEG	83.3334	84.1424	755.5	7.48382e-08	674	AT1G55910.1	zinc transporter 11 precursor	2.41681	3.55839e-10	2.43556e-09	MEG	85.3822	2020
AT2G20760	x	0.582449	0.00275165	0.0377869	MEG	79.5454	73.1449	826	0.711465	0.000284763	0.00809807	MEG	65.8535	74.3588	274	0.7447	0.0395555	0.596856	MEG	80.0922	78.5218	943	8.05645e-07	681	AT2G20760.1	Clathrin light chain protein	2.52259	1.60266e-27	3.33208e-26	MEG	86.4195	665
AT3G48410	x	-1.04144	2.64415e-06	8.01941e-05	PEG	62.7049	58.669	374	-0.549281	0.0235307	0.268058	PEG	73.3331	44.9998	684	-0.915794	0.0455846	0.657832	PEG	46.1414	59.2915	986	0.999993	681.333	AT3G48410.1	alpha/beta-Hydrolases superfamily protein	3.56137	2.29531e-77	1.90029e-75	MEG	92.6918	167
AT5G55660	x	-0.4873	0.012054	0.123402	PEG	63.3663	67.5324	1108	-0.577074	2.16239e-06	9.15726e-05	PEG	44.8275	39.9999	183	-0.771726	0.0176491	0.330901	PEG	56.33	54.3159	758.5	0.999999	683.167	AT5G55660.1	DEK domain-containing chromatin associated protein	-0.403885	0.392832	0.475137	PEG	14.0246	11431
AT4G36990	x	1.26691	0.000518129	0.00944392	MEG	74.9995	88.4612	622.5	0.6683	0.000139291	0.00432412	MEG	74.9981	49.9975	251	1.23077	0.0797552	0.940213	MEG	83.3334	81.7679	1207	1.7531e-07	693.5	AT4G36990.1	heat shock factor 4	4.95979	6.35283e-13	5.57324e-12	MEG	96.0937	1576
AT3G63210	x	1.86807	0.0067355	0.0783102	MEG	78.5709	94.4439	975	1.51988	0.0131413	0.176322	MEG	0	0	580.5	2.76267	0.00293457	0.0790832	MEG	95.9184	77.6744	527	5.41912e-06	694.167	AT3G63210.1	Protein of unknown function (DUF581)	NA	NA	NA	NA	NA	6913
AT5G11740	x	0.82951	5.25972e-05	0.00126133	MEG	80.1652	82.8897	473	0.428385	0.034475	0.330433	MEG	83.3319	79.9984	813	0.907717	0.0213195	0.380272	MEG	75.029	84.524	797	9.83227e-07	694.333	AT5G11740.1	arabinogalactan protein 15	2.71122	4.61717e-65	2.96916e-63	MEG	88.025	215
AT1G49660	x	0.501652	0.012184	0.124507	MEG	74.468	75.2293	1110	0.639453	0.000933524	0.0223129	MEG	66.6663	64.7057	326	0.856541	0.0100619	0.216585	MEG	80	79.751	661.5	2.60636e-06	699.167	AT1G49660.1	carboxyesterase 5	1.42397	2.33022e-06	1.03894e-05	MEG	66.9714	3100.5
AT5G58970	x	1.54822	1.06605e-06	3.48477e-05	MEG	92.3073	89.0624	347	0.755185	0.089328	0.541515	MEG	99.995	0	1285.5	1.377	0.00180557	0.0527545	MEG	75.3425	89.4068	487	7.03325e-09	706.5	AT5G58970.1	uncoupling protein 2	3.16109	7.19527e-09	4.37283e-08	MEG	90.9029	2275
AT5G05950	x	1.71523	0.0166139	0.157174	MEG	74.9981	99.9991	1199	2.88207	0.000847254	0.0203759	MEG	99.99	49.9975	324	1.95152	0.00656628	0.152916	MEG	78.5715	78.1914	611	2.15228e-06	711.333	AT5G05950.1	maternal effect embryo arrest 60	NA	NA	NA	NA	NA	6913
AT3G06130	x	2.03211	6.21273e-07	2.08494e-05	MEG	89.9997	95.8331	337.5	0.713778	0.0435679	0.380513	MEG	99.995	99.99	893.5	1.77276	0.03456	0.543976	MEG	87.5	93.5943	904	3.33695e-08	711.667	NA	NA	4.30659	1.74863e-29	3.84977e-28	MEG	94.884	628
AT2G36490	x	-0.565394	0.0122039	0.124598	PEG	51.2194	53.7974	1111	-0.636217	0.000614487	0.0155457	PEG	32.1428	41.9117	308	-0.840709	0.0165299	0.316987	PEG	56.8589	51.0504	742	0.999999	720.333	NA	NA	3.1857	0.000356573	0.00109022	MEG	91.0303	4522
AT2G18280	x	0.915861	0.00352291	0.0459314	MEG	90.5404	90.3448	870	1.06217	1.56579e-05	0.000595153	MEG	86.6661	99.9992	205	0.820694	0.0626135	0.807731	MEG	70.5078	87.2668	1103	1.10113e-07	726	AT2G18280.1	tubby like protein 2	NA	NA	NA	NA	NA	6913
AT2G16500	x	0.720517	5.54805e-05	0.00132393	MEG	75.2252	80.6981	475.5	0.496957	0.00636215	0.105162	MEG	66.6666	75.6409	470	0.778512	0.0880344	0.998917	MEG	76.1168	83.5504	1253.5	8.07512e-07	733	AT2G16500.1	arginine decarboxylase 1	2.68619	6.30751e-33	1.59721e-31	MEG	87.828	546
AT5G50360	x	1.66022	0.0162308	0.154409	MEG	99.999	83.3319	1192	1.01285	0.000623275	0.015717	MEG	99.99	99.995	309	3.25216	0.0172988	0.326886	MEG	96	98.4847	752.5	3.81032e-06	751.167	AT5G50360.1		6.88532	8.10866e-06	3.33761e-05	MEG	97.9342	3359
AT1G12780	x	1.70086	2.12701e-07	7.7082e-06	MEG	88.4612	86.4864	313	1.95669	0.0483554	0.403556	MEG	99.995	66.6644	933.5	1.6668	0.0521948	0.723155	MEG	85.8824	83.3333	1027	2.00498e-08	757.833	AT1G12780.1	UDP-D-glucose/UDP-D-galactose 4-epimerase 1	5.86591	1.10003e-24	2.02787e-23	MEG	97.1758	750
AT3G21230	x	2.46757	2.73674e-05	0.000696029	MEG	54.545	92.5922	446	1.82599	0.0341844	0.330386	MEG	0	0	807.5	3.03481	0.0538581	0.738292	MEG	100	73.4513	1038	1.24811e-06	763.833	NA	NA	0.266795	0.624647	0.695416	MEG	6.64499	12419
AT1G34640	x	1.4162	0.00391574	0.050473	MEG	99.9988	71.4281	880	0.920117	0.0242982	0.272118	MEG	99.99	0	696	2.47897	0.0164119	0.315919	MEG	80.7018	91.411	739	2.65047e-05	771.667	AT1G34640.1	peptidases	1.29431	3.00221e-12	2.48405e-11	MEG	62.6202	1671
AT1G76250	x	1.839	0.0239204	0.204316	MEG	99.9967	85.7131	1327	3.05697	0.000281475	0.00803389	MEG	99.99	99.9967	273	2.42254	0.0150462	0.297351	MEG	89.4737	88.2022	719.5	2.33667e-06	773.167	AT1G76250.1		3.66467	9.31554e-24	1.6324e-22	MEG	93.0699	789
AT5G14995	x	-1.15567	0.00101992	0.0167423	PEG	64.6341	76.9662	691	-1.28634	0.0610098	0.455506	PEG	49.9988	0	1042.5	-1.24087	0.00788586	0.178971	PEG	33.2269	62.9237	627	0.999993	786.833	AT5G14995.1	ECA1 gametogenesis related family protein	NA	NA	NA	NA	NA	6913
AT1G73750	x	1.48483	0.0417175	0.293004	MEG	74.9981	99.9983	1614	1.89066	3.35196e-08	1.83933e-06	MEG	99.99	99.9967	142	3.19304	0.00802895	0.181052	MEG	85.2942	80.357	631	5.62378e-10	795.667	AT1G73750.1	Uncharacterised conserved protein UCP031088, alpha/beta hydrolase	6.59148	3.40259e-05	0.000125989	MEG	97.7502	3734
AT4G37260	x	1.23768	0.00101666	0.0167151	MEG	64.7055	84.2103	689	0.35042	0.0582056	0.443341	MEG	33.3322	71.4276	1023	1.45559	0.0110377	0.231988	MEG	84.0426	85.6164	677	1.22881e-05	796.333	AT4G37260.1	myb domain protein 73	1.94284	1.15289e-13	1.07774e-12	MEG	79.0559	1479
AT4G24026	x	1.76014	0.00740834	0.084843	MEG	69.9993	84.6147	990	1.59335	0.000381728	0.0102921	MEG	99.99	0	289	0.981453	0.0672026	0.846967	MEG	78.2052	72.3577	1128	4.1015e-06	802.333	AT4G24026.1		NA	NA	NA	NA	NA	6913
AT1G47490	x	-0.89298	0.0349959	0.262365	PEG	66.6662	21.0525	1512.5	-0.992444	0.00383661	0.0706735	PEG	49.9992	49.9988	423	-1.82913	0.00181455	0.0528	PEG	55.7693	20.5607	488.5	0.999999	808	AT1G47490.1	RNA-binding protein 47C	NA	NA	NA	NA	NA	6913
AT5G10140	x	-2.20071	0.00377961	0.0489408	PEG	73.0766	64.2855	876	-1.25392	0.0481802	0.402812	PEG	99.99	99.995	932	-2.55762	0.00789312	0.178971	PEG	13.7405	61.9718	627	0.999995	811.667	AT5G10140.1	K-box region and MADS-box transcription factor family protein	2.24976	9.50711e-05	0.000322565	MEG	83.5023	4075
AT5G44190	x	-1.09682	0.0516487	0.332243	PEG	69.2302	39.9996	1763.5	-1.30734	8.38955e-11	5.63546e-09	PEG	0	0	116	-2.94735	0.00437726	0.110629	PEG	65.2175	35.849	563	0.999996	814.167	AT5G44190.1	GOLDEN2-like 2	NA	NA	NA	NA	NA	6913
AT1G47840	x	-0.5698	0.00176982	0.0265192	PEG	59.5419	56.2992	757	-0.438482	0.0302927	0.312223	PEG	70.5878	53.8457	755.5	-0.689947	0.051543	0.718321	PEG	60.6107	55.3042	1019.5	0.999988	844	AT1G47840.1	hexokinase 3	NA	NA	NA	NA	NA	6913
AT5G53120	x	0.864938	0.00916228	0.100803	MEG	91.4283	81.9671	1030	0.681784	0.00253301	0.0504787	MEG	45.4541	58.3328	391	0.763501	0.0659762	0.838405	MEG	72.0165	79.4297	1119.5	2.60516e-05	846.833	AT5G53120.1	spermidine synthase 3	NA	NA	NA	NA	NA	6913
AT1G02660	x	0.688684	0.029402	0.234044	MEG	88.4612	76.3635	1424.5	1.19183	7.37315e-05	0.0025088	MEG	99.9967	99.9975	229	1.34167	0.0325242	0.519401	MEG	81.746	86.558	891	1.68815e-06	848.167	AT1G02660.1	alpha/beta-Hydrolases superfamily protein	1.92707	0.00287469	0.00720656	MEG	78.7848	5515.5
AT2G13550	x	-1.63527	0.0530704	0.33857	PEG	0	16.6664	1777.5	-0.926287	0.0013442	0.03108	PEG	0	0	337	-2.5585	0.000579632	0.0191359	PEG	43.7502	21.4285	431	0.999996	848.5	AT2G13550.1		0.168317	0.599107	0.672397	MEG	2.755	12319
AT3G16320	x	-1.80027	2.91252e-07	1.03416e-05	PEG	22.222	36.6665	319.5	-0.667135	0.144162	0.658834	PEG	0	49.9988	1704.5	-2.04542	0.00507615	0.124318	PEG	54.7619	41.1255	581	0.999927	868.333	NA	NA	-1.18798	0.00457632	0.0108715	PEG	58.5284	5820
AT5G67120	x	-1.42475	1.7519e-07	6.43102e-06	PEG	54.1664	59.6153	309	-0.54487	0.158825	0.688572	PEG	28.571	49.9988	1797.5	-1.65262	0.00209161	0.0594042	PEG	44.3114	45.7778	501	0.999908	869.167	AT5G67120.1	RING/U-box superfamily protein	NA	NA	NA	NA	NA	6913
AT2G24340	x	3.65364	0.00650133	0.0764985	MEG	99.995	99.9967	964	2.06396	0.0385953	0.357591	MEG	99.995	99.995	841	4.4797	0.0310374	0.499018	MEG	100	99.9993	885	0.000107715	896.667	AT2G24340.1	sequence-specific DNA binding transcription factors	NA	NA	NA	NA	NA	6913
AT1G73390	x	1.91246	3.49687e-06	0.000104382	MEG	71.9997	91.4283	380	0.683229	0.116106	0.60153	MEG	33.3322	49.9975	1504	1.14086	0.0235119	0.406875	MEG	89.1892	84.8708	822.5	2.77584e-07	902.167	AT1G73390.1	Endosomal targeting BRO1-like domain-containing protein	6.76033	1.42194e-05	5.62349e-05	MEG	97.8588	3496
AT4G00330	x	1.14991	0.0406588	0.28933	MEG	55.8822	54.9999	1593.5	2.07389	4.85301e-06	0.000194921	MEG	49.9975	0	194	2.04457	0.0367234	0.568594	MEG	97.1061	54.5454	919	2.16122e-07	902.167	AT4G00330.1	calmodulin-binding receptor-like cytoplasmic kinase 2	4.52607	3.46168e-10	2.37171e-09	MEG	95.3457	2018
AT3G07720	x	1.56393	0.0111178	0.116337	MEG	92.8565	81.2495	1084	0.850554	0.00747385	0.117649	MEG	77.7769	79.9984	495	1.91291	0.0763387	0.912026	MEG	86.7925	87.4073	1190.5	9.01645e-05	923.167	NA	NA	4.50957	0.0516	0.0902607	MEG	95.3131	7904
AT5G46180	x	0.988746	0.0140433	0.138913	MEG	84.2101	75.8618	1146.5	1.71208	0.0146939	0.192106	MEG	99.99	0	595.5	1.11326	0.0541507	0.739552	MEG	75.2381	81.8565	1041	0.000147155	927.667	AT5G46180.1	ornithine-delta-aminotransferase	1.17086	3.12499e-05	0.000116302	MEG	57.8222	3714.5
AT1G79340	x	0.844687	4.15621e-05	0.0010271	MEG	77.647	83.1395	459	0.376135	0.115276	0.599222	MEG	58.8232	61.9045	1499	0.881758	0.0269566	0.451254	MEG	75.8786	85.1403	849.5	2.90423e-06	935.833	AT1G79340.1	metacaspase 4	2.55804	3.59842e-05	0.000132813	MEG	86.7437	3746
AT2G47670	x	1.74929	0.000145842	0.00316306	MEG	75.7573	67.647	523	0.725914	0.177298	0.715437	MEG	0	0	1916	2.58967	0.000169371	0.00634203	MEG	93.3526	92.0045	379.5	1.36706e-07	939.5	NA	NA	NA	NA	NA	NA	NA	6913
AT1G73760	x	0.463026	0.0410899	0.290467	MEG	70.5881	72.1088	1604	0.580648	0.00717681	0.114594	MEG	99.9967	66.6644	488	0.886388	0.0183176	0.340249	MEG	73.7557	79.5685	766.5	7.84234e-05	952.833	AT1G73760.1	RING/U-box superfamily protein	1.29101	2.3396e-07	1.20206e-06	MEG	62.5006	2691
AT1G63090	x	1.25331	1.58585e-07	5.85938e-06	MEG	87.6711	78.6206	307	0.82671	0.178173	0.717109	MEG	99.99	0	1935	1.22114	0.00724257	0.166755	MEG	85.6707	78.6794	618	8.25748e-09	953.333	AT1G63090.1	phloem protein 2-A11	2.8199	9.98559e-20	1.37923e-18	MEG	88.8291	1001
AT3G21220	x	-1.37787	0.0290065	0.232359	PEG	49.9988	0	1416	-1.18252	0.0189705	0.228592	PEG	0	0	646.5	-1.32922	0.0237121	0.408968	PEG	53.8462	40.7407	824.5	0.999992	962.333	NA	NA	1.00865	0.0122733	0.0259863	MEG	50.4305	6530
AT5G57710	x	1.31334	0.00531735	0.0647849	MEG	76.4701	86.3632	931	0.435341	0.0796741	0.51692	MEG	63.1576	46.6664	1195	1.39191	0.0198652	0.362852	MEG	81.6514	72.093	778.5	0.000115194	968.167	AT5G57710.1	Double Clp-N motif-containing P-loop nucleoside triphosphate hydrolases superfamily protein	6.47341	0.000126336	0.000418777	MEG	97.6693	4171
AT1G14580	x	1.91179	4.10752e-05	0.00101728	MEG	91.6659	95.6518	458	1.19992	0.175613	0.715437	MEG	83.3319	99.995	1916	1.42938	0.00374707	0.0967641	MEG	86.6029	88.1612	551	7.1202e-07	975	AT1G14580.1	C2H2-like zinc finger protein	NA	NA	NA	NA	NA	6913
AT5G10650	x	2.00506	0.0195	0.175826	MEG	99.9967	99.998	1258	2.01288	0.00975431	0.142868	MEG	99.9967	99.99	531.5	2.50373	0.0760947	0.911184	MEG	73.9132	93.8774	1188	0.000183893	992.5	AT5G10650.1	RING/U-box superfamily protein	6.99337	2.72489e-06	1.2055e-05	MEG	97.9963	3125.5
AT1G08830	x	0.832534	0.0518809	0.333042	MEG	74.9997	89.4734	1767	2.12196	0.000258731	0.00749453	MEG	99.99	49.9975	269	0.984866	0.0484886	0.685829	MEG	80.5785	80.7106	1006	1.225e-05	1014	AT1G08830.1	copper/zinc superoxide dismutase 1	3.30181	5.79216e-128	1.23204e-125	MEG	91.598	65
AT5G17980	x	0.911001	0.00249849	0.0347136	MEG	88.8884	79.0696	816.5	0.419419	0.0789294	0.51692	MEG	0	0	1195	0.888033	0.0606473	0.791351	MEG	70.4546	85.8237	1090.5	0.000156037	1034	AT5G17980.1	C2 calcium/lipid-binding plant phosphoribosyltransferase family protein	3.84547	1.56619e-06	7.16312e-06	MEG	93.6659	3022.5
AT3G50780	x	-0.645236	0.0452695	0.307664	PEG	36.3633	61.9045	1669	-0.730182	0.0275269	0.293821	PEG	71.4276	64.7055	729	-1.10311	0.0170352	0.323944	PEG	50.8334	36.4865	749	0.999985	1049	AT3G50780.1		-0.297267	0.497651	0.577855	PEG	8.11927	11906.5
AT4G29950	x	0.817111	0.00877853	0.0974313	MEG	67.8569	74.3242	1022	0.61179	0.0841961	0.5278	MEG	66.6656	0	1240	0.929746	0.0373097	0.575167	MEG	78.0877	72.3991	922.5	0.000319474	1061.5	AT4G29950.1	Ypt/Rab-GAP domain of gyp1p superfamily protein	3.38597	1.2793e-10	9.15036e-10	MEG	91.9774	1933
AT1G27080	x	1.44145	0.00434231	0.0545458	MEG	99.9997	98.2141	903	0.653466	0.108554	0.58214	MEG	94.2028	95.9999	1453	1.25909	0.0268899	0.451199	MEG	70.3557	92.258	847.5	0.000164045	1067.83	AT1G27080.1	nitrate transporter 1.6	4.64597	1.03575e-10	7.48577e-10	MEG	95.5723	1913
AT1G73080	x	0.413095	0.0565354	0.348522	MEG	81.3332	78.2857	1840	0.78545	0.000539399	0.01401	MEG	0	99.99	300	0.65183	0.0611068	0.794054	MEG	76.3869	80.3692	1095	3.09561e-05	1078.33	AT1G73080.1	PEP1 receptor 1	5.21881	1.89816e-100	2.73374e-98	MEG	96.4584	96
AT1G22530	x	0.704761	0.0694814	0.39204	MEG	92.6469	85.8024	2010	0.908798	0.001763	0.0393619	MEG	99.9993	62.4996	349	1.1084	0.0400322	0.600253	MEG	64.4144	90.3305	948	7.20981e-05	1102.33	AT1G22530.1	PATELLIN 2	0.966753	0.0856427	0.138604	MEG	48.31	8542.5
AT5G03140	x	1.57532	0.000518696	0.00944392	MEG	99.9992	90.476	622.5	0.592385	0.155549	0.683029	MEG	49.9975	99.99	1774.5	1.58951	0.0360396	0.559834	MEG	82.6667	89.4737	915.5	4.57085e-05	1104.17	AT5G03140.1	Concanavalin A-like lectin protein kinase family protein	5.3089	6.89718e-17	8.10888e-16	MEG	96.5735	1176
AT3G29375	x	-0.675285	0.00535267	0.0650057	PEG	57.1428	46.0317	934	-0.343292	0.120754	0.613371	PEG	61.538	99.999	1534	-0.789415	0.0362902	0.562498	PEG	65.3367	47.6135	917.5	0.99991	1128.5	NA	NA	0.0563846	0.801209	0.844259	MEG	0.316915	13121
AT2G16900	x	0.79318	0.0524993	0.335871	MEG	77.7769	85.7139	1773	0.570974	0.0221655	0.256071	MEG	87.4989	49.9992	675.5	1.80771	0.0418543	0.621007	MEG	78.125	91.2279	959	0.000518214	1135.83	AT2G16900.1	Arabidopsis phospholipase-like protein (PEARLI 4) family	3.28152	1.88859e-17	2.2905e-16	MEG	91.5026	1140
AT5G16040	x	0.752899	0.0356756	0.265356	MEG	76.9228	77.4191	1525	0.595515	0.0369548	0.346945	MEG	74.9981	74.9981	829.5	0.860516	0.0567319	0.762583	MEG	79.085	81.6037	1056.5	0.000744494	1137	AT5G16040.1	Regulator of chromosome condensation (RCC1) family protein	0.153827	0.662217	0.728102	MEG	2.31156	12574.5
AT3G24250	x	-0.620629	0.0758924	0.409765	PEG	73.6838	48.5713	2099	-1.07112	1.35707e-09	8.45942e-08	PEG	39.4366	44.4444	125	-1.08679	0.0769828	0.9171	PEG	58.2524	52.6829	1194.5	0.999926	1139.5	NA	NA	-4.28343	1.01919e-198	6.40517e-196	PEG	94.8314	22
AT4G14730	x	0.648752	0.0969078	0.466251	MEG	87.4989	95.8329	2357	1.47935	0.000518706	0.0135629	MEG	66.6656	79.9984	298	1.08665	0.0284673	0.46666	MEG	72.7273	74.269	867.5	2.45462e-05	1174.17	AT4G14730.1	Bax inhibitor-1 family protein	5.18753	2.46144e-39	8.04536e-38	MEG	96.4171	423
AT2G14210	x	-0.566926	0.0474133	0.317119	PEG	53.3332	46.3767	1695	-0.601679	0.0551399	0.432679	PEG	33.3322	99.99	992.5	-0.883739	0.028387	0.466419	PEG	62.8141	39.7436	865	0.999954	1184.17	AT2G14210.1	AGAMOUS-like 44	0.830775	0.365545	0.447576	MEG	40.8349	11292
AT3G19450	x	0.666654	0.0783678	0.414224	MEG	69.9997	87.8785	2144	0.518015	0.0250355	0.276704	MEG	66.6644	74.9981	704.5	1.14544	0.0200857	0.366409	MEG	79.1209	83.2776	780	0.000432977	1209.5	NA	NA	9.35151	7.25751e-26	1.39947e-24	MEG	98.8694	717
AT5G23530	x	0.371405	0.112666	0.499905	MEG	82.3527	73.9129	2563	1.21042	0.00016808	0.00507628	MEG	99.99	0	258	0.776942	0.0397791	0.598468	MEG	76.9831	77.7897	945.5	1.39403e-05	1255.5	AT5G23530.1	carboxyesterase 18	1.40596	0.0025992	0.00658539	MEG	66.4059	5457
AT5G19280	x	-0.637127	0.00504932	0.0619853	PEG	51.6127	57.5757	924	-0.251242	0.233498	0.778097	PEG	57.142	45.4541	2339	-1.12755	0.00297386	0.0799906	PEG	69.5015	52.8239	529	0.999681	1264	AT5G19280.1	kinase associated protein phosphatase	NA	NA	NA	NA	NA	6913
AT1G35190	x	-0.77771	0.101717	0.478548	PEG	25.9258	26.3889	2411	-0.862751	0.000512069	0.0134345	PEG	24.9994	0	297	-1.42072	0.0602906	0.789089	PEG	69.6133	23.7398	1086.5	0.99991	1264.83	AT1G35190.1	2-oxoglutarate (2OG) and Fe(II)-dependent oxygenase superfamily protein	NA	NA	NA	NA	NA	6913
AT5G61440	x	0.703736	0.0706012	0.394661	MEG	59.9997	82.8946	2027.5	0.466685	0.0987625	0.558883	MEG	69.9993	85.7131	1374.5	1.80442	0.000269665	0.00961669	MEG	88.8889	79.9289	399	3.12016e-05	1267	AT5G61440.1	atypical CYS HIS rich thioredoxin 5	0.602091	0.118944	0.181295	MEG	26.6062	9070.5
AT3G22970	x	0.656231	0.0141332	0.139524	MEG	85.2939	83.0768	1149	0.713629	0.124112	0.620879	MEG	59.9988	49.9988	1557.5	0.811599	0.0613364	0.795585	MEG	66.2552	86.1407	1097	0.00101032	1267.83	NA	NA	2.02938	4.9741e-31	1.1676e-29	MEG	80.4626	589
AT2G25560	x	-0.764484	0.117857	0.510154	PEG	0	66.6656	2620.5	-0.974015	0.0376236	0.351602	PEG	0	0	833.5	-2.28275	0.00052993	0.017659	PEG	50.0002	20.5607	427	0.99992	1293.67	AT2G25560.1	DNAJ heat shock N-terminal domain-containing protein	-0.573583	0.00282491	0.00709616	PEG	24.7553	5504
AT1G28590		9.87761	6.73534e-66	3.32169e-63	MEG	99.9999	100	23	NA	NA	NA	NA	#N/A	#N/A	3896	8.57003	8.16948e-43	1.66062e-39	MEG	100	99.6776	7	3.43021e-106	1308.67	AT1G28590.1	GDSL-like Lipase/Acylhydrolase superfamily protein	NA	NA	NA	NA	NA	6913
AT1G62060		11.2187	9.93395e-191	5.63404e-187	MEG	100	99.958	2	NA	NA	NA	NA	#N/A	#N/A	3896	9.35723	2.02352e-33	1.02831e-30	MEG	99.9298	99.9371	28	2.5889e-221	1308.67	AT1G62060.1		NA	NA	NA	NA	NA	6913
AT5G04530		8.90149	6.64416e-89	5.38319e-86	MEG	100	100	14	NA	NA	NA	NA	#N/A	#N/A	3896	7.60855	3.18774e-35	2.15992e-32	MEG	99.5572	99.6173	21	1.50829e-121	1310.33	AT5G04530.1	3-ketoacyl-CoA synthase 19	5.60017	8.33007e-53	3.89093e-51	MEG	96.9099	296
AT4G11180		9.76177	3.44617e-66	1.77681e-63	MEG	99.9999	100	22	NA	NA	NA	NA	#N/A	#N/A	3896	8.03651	1.10177e-36	9.7982e-34	MEG	99.8483	99.8013	16	2.23937e-100	1311.33	AT4G11180.1	Disease resistance-responsive (dirigent-like protein) family protein	NA	NA	NA	NA	NA	6913
AT1G12010		9.76354	3.17136e-58	1.24044e-55	MEG	99.9995	99.9998	29	NA	NA	NA	NA	#N/A	#N/A	3896	8.14792	1.21549e-35	9.10272e-33	MEG	100	98.9169	19	2.07363e-91	1314.67	AT1G12010.1	2-oxoglutarate (2OG) and Fe(II)-dependent oxygenase superfamily protein	4.36777	8.77926e-15	8.87296e-14	MEG	95.0193	1368
AT5G08260		9.0197	1.28725e-48	3.56129e-46	MEG	99.9998	99.9999	41	NA	NA	NA	NA	#N/A	#N/A	3896	8.99565	7.58134e-42	1.34844e-38	MEG	100	99.8434	8	5.05865e-88	1315	AT5G08260.1	serine carboxypeptidase-like 35	5.22558	5.51374e-63	3.32895e-61	MEG	96.4673	229
AT4G25960		6.21269	1.5015e-45	3.78479e-43	MEG	99.9998	99.2247	45	NA	NA	NA	NA	#N/A	#N/A	3896	7.55379	3.76713e-43	8.93376e-40	MEG	99.8588	99.4012	6	2.87458e-86	1315.67	AT4G25960.1	P-glycoprotein 2	4.78041	3.4307e-77	2.82339e-75	MEG	95.8075	168
AT1G30900		9.15948	1.96293e-51	6.36156e-49	MEG	99.9999	99.9999	35	NA	NA	NA	NA	#N/A	#N/A	3896	8.473	7.64754e-36	6.40099e-33	MEG	100	99.591	17	7.50587e-85	1316	AT1G30900.1	VACUOLAR SORTING RECEPTOR 6	4.77771	0.0287423	0.0545492	MEG	95.803	7285
AT1G62333		9.41182	1.67626e-53	5.59229e-51	MEG	99.9999	99.9999	34	NA	NA	NA	NA	#N/A	#N/A	3896	8.85054	3.61637e-31	1.60804e-28	MEG	99.7802	99.9337	32	2.94007e-82	1320.67	AT1G62333.1		3.98482	3.10379e-21	4.71571e-20	MEG	94.0754	910
AT5G49360		6.85989	4.42749e-39	9.3002e-37	MEG	99.9999	99.9999	54	NA	NA	NA	NA	#N/A	#N/A	3896	8.31201	4.94387e-38	5.41125e-35	MEG	99.6109	99.943	13	9.66393e-75	1321	AT5G49360.1	beta-xylosidase 1	5.50083	2.42832e-19	3.30127e-18	MEG	96.8009	1017
AT5G39130		6.08392	4.01949e-34	7.12392e-32	MEG	99.9998	99.9999	64	NA	NA	NA	NA	#N/A	#N/A	3896	9.38001	2.84581e-34	1.61972e-31	MEG	100	99.8741	25	4.47611e-66	1328.33	AT5G39130.1	RmlC-like cupins superfamily protein	10.4803	5.02255e-51	2.24731e-49	MEG	99.0978	309
AT1G09550		9.73246	5.94225e-60	2.4964e-57	MEG	99.9999	99.9999	27	NA	NA	NA	NA	#N/A	#N/A	3896	8.12769	3.41198e-20	7.0361e-18	MEG	99.7358	99.9188	69	9.30533e-78	1330.67	AT1G09550.1	Pectinacetylesterase family protein	NA	NA	NA	NA	NA	6913
AT2G46960		8.45384	2.75953e-35	5.0486e-33	MEG	99.9998	99.9999	62	NA	NA	NA	NA	#N/A	#N/A	3896	8.03685	9.276e-28	3.56725e-25	MEG	100	100	37	9.22829e-61	1331.67	NA	NA	6.43893	0	0	MEG	97.6448	1.5
AT5G42930		7.42094	5.71564e-47	1.50773e-44	MEG	99.9999	100	43	NA	NA	NA	NA	#N/A	#N/A	3896	7.57822	3.08274e-23	7.83292e-21	MEG	100	99.9239	56	7.0787e-68	1331.67	AT5G42930.1	alpha/beta-Hydrolases superfamily protein	9.31223	3.69959e-26	7.24511e-25	MEG	98.86	706
AT1G05260		7.68312	6.37463e-26	8.40784e-24	MEG	99.9997	99.9999	86	NA	NA	NA	NA	#N/A	#N/A	3896	7.76828	1.30961e-35	9.31725e-33	MEG	100	99.6094	20	2.93698e-59	1334	AT1G05260.1	Peroxidase superfamily protein	7.81661	1.53794e-132	3.73044e-130	MEG	98.3897	57
AT1G29050		6.92769	2.88529e-55	1.02275e-52	MEG	99.1227	99.5967	32	NA	NA	NA	NA	#N/A	#N/A	3896	7.49104	2.26938e-19	4.24881e-17	MEG	99.67	99.77	76	2.79753e-72	1334.67	AT1G29050.1	TRICHOME BIREFRINGENCE-LIKE 38	NA	NA	NA	NA	NA	6913
AT1G60940	x	0.578942	0.0149914	0.145092	MEG	88.3719	74.7368	1172	0.342331	0.127754	0.627652	MEG	74.9994	72.7266	1585.5	0.623238	0.0861991	0.98372	MEG	72.5753	78.8008	1246.5	0.0014442	1334.67	AT1G60940.1	SNF1-related protein kinase 2.10	2.19628	4.35935e-29	9.53676e-28	MEG	82.8286	632
AT3G06410	x	0.72875	0.0543675	0.341657	MEG	86.6661	89.2854	1800.5	0.927389	0.067849	0.475859	MEG	99.99	0	1111	1.35771	0.060826	0.792136	MEG	85.9903	83.6493	1092.5	0.00186269	1334.67	NA	NA	3.30356	1.57259e-05	6.17689e-05	MEG	91.6062	3520
AT5G67620		8.37077	4.83222e-37	9.29015e-35	MEG	99.9997	99.9998	59	NA	NA	NA	NA	#N/A	#N/A	3896	6.65428	1.10749e-23	2.91824e-21	MEG	99.5885	98.7277	54	1.85788e-58	1336.33	AT5G67620.1		1.67731	1.12728e-08	6.70932e-08	MEG	73.7765	2323
AT5G61340		5.78835	1.30683e-30	2.17991e-28	MEG	99.9998	99.9999	68	NA	NA	NA	NA	#N/A	#N/A	3896	6.93277	8.29503e-24	2.22698e-21	MEG	100	99.5294	53	3.36975e-52	1339	AT5G61340.1		6.50579	7.13276e-05	0.000248344	MEG	97.6919	3971
AT1G56100		8.32853	8.13358e-27	1.139e-24	MEG	99.9998	99.9999	81	NA	NA	NA	NA	#N/A	#N/A	3896	8.67224	1.2704e-26	4.30393e-24	MEG	100	99.8952	42	3.15381e-51	1339.67	AT1G56100.1	Plant invertase/pectin methylesterase inhibitor superfamily protein	9.0869	6.7571e-132	1.58345e-129	MEG	98.8034	59
AT4G38620		6.24814	1.39943e-28	2.06152e-26	MEG	99.9998	99.9999	77	NA	NA	NA	NA	#N/A	#N/A	3896	6.99286	2.98512e-21	6.74211e-19	MEG	100	99.8302	63	1.18831e-47	1345.33	AT4G38620.1	myb domain protein 4	NA	NA	NA	NA	NA	6913
AT5G59310		10.9279	2.82328e-80	2.13497e-77	MEG	100	100	15	NA	NA	NA	NA	#N/A	#N/A	3896	8.11875	4.99885e-13	5.55692e-11	MEG	99.8623	99.7993	128	7.54629e-91	1346.33	AT5G59310.1	lipid transfer protein 4	NA	NA	NA	NA	NA	6913
AT1G76160		7.21764	5.69938e-20	5.77215e-18	MEG	99.9995	99.9997	112	NA	NA	NA	NA	#N/A	#N/A	3896	8.77685	1.29922e-30	5.60201e-28	MEG	100	99.4623	33	2.13837e-48	1347	AT1G76160.1	SKU5 similar 5	4.23812	1.94569e-07	1.0098e-06	MEG	94.7262	2664
AT4G37520		8.44221	1.46605e-35	2.72613e-33	MEG	99.9998	99.9999	61	NA	NA	NA	NA	#N/A	#N/A	3896	10.1048	5.1408e-18	8.70815e-16	MEG	100	98.9795	84	2.30629e-51	1347	AT4G37520.1	Peroxidase superfamily protein	7.30772	1.34995e-64	8.52254e-63	MEG	98.1619	219
AT5G59320		6.59152	1.51978e-60	6.63035e-58	MEG	99.9999	98.8439	26	NA	NA	NA	NA	#N/A	#N/A	3896	6.69269	4.85435e-13	5.48195e-11	MEG	100	99.5063	126	3.10737e-71	1349.33	AT5G59320.1	lipid transfer protein 3	NA	NA	NA	NA	NA	6913
AT4G12890		7.58069	8.93445e-51	2.81509e-48	MEG	99.9998	99.9999	36	NA	NA	NA	NA	#N/A	#N/A	3896	5.66373	9.26461e-14	1.09855e-11	MEG	98.9503	98.5978	120	3.05516e-62	1350.67	AT4G12890.1	Gamma interferon responsive lysosomal thiol (GILT) reductase family protein	6.01568	0.000747552	0.00214122	MEG	97.311	4827
AT5G56870		7.55279	8.07271e-23	9.44007e-21	MEG	99.9992	99.9994	97	NA	NA	NA	NA	#N/A	#N/A	3896	10.0446	3.36939e-22	7.85952e-20	MEG	100	99.1967	61	6.98359e-43	1351.33	AT5G56870.1	beta-galactosidase 4	7.29845	1.04516e-07	5.63589e-07	MEG	98.1573	2564
AT1G17200		4.50539	6.98672e-19	6.83193e-17	MEG	99.9994	93.5481	116	NA	NA	NA	NA	#N/A	#N/A	3896	6.85008	7.99301e-26	2.52739e-23	MEG	99.1848	99.8242	45	1.42377e-42	1352.33	AT1G17200.1	Uncharacterised protein family (UPF0497)	4.50327	1.57533e-74	1.19019e-72	MEG	95.3006	183
AT4G05475		-7.10758	4.39859e-25	5.60597e-23	PEG	0	0	89	NA	NA	NA	NA	#N/A	#N/A	3896	-9.96501	1.56863e-19	2.976e-17	PEG	0.000714281	0	75	1	1353.33	AT4G05475.1	RNI-like superfamily protein	NA	NA	NA	NA	NA	6913
AT1G49640		5.75483	2.24901e-19	2.23777e-17	MEG	99.9997	98.4373	114	NA	NA	NA	NA	#N/A	#N/A	3896	10.3814	3.93398e-23	9.65113e-21	MEG	100	100	58	2.14365e-40	1356	AT1G49640.1	alpha/beta-Hydrolases superfamily protein	3.38301	1.68369e-17	2.0528e-16	MEG	91.9645	1134
AT5G45770		6.22715	2.17384e-38	4.40319e-36	MEG	99.9999	99.4565	56	NA	NA	NA	NA	#N/A	#N/A	3896	8.26821	5.94917e-14	7.17379e-12	MEG	99.6575	98.7952	118	3.86557e-50	1356.67	AT5G45770.1	receptor like protein 55	1.28921	0.270823	0.352912	MEG	62.4352	10609.5
AT4G26220		4.36096	1.47553e-21	1.60932e-19	MEG	97.5607	97.1013	104	NA	NA	NA	NA	#N/A	#N/A	3896	5.63456	6.40817e-20	1.26641e-17	MEG	98.7952	99.4505	72	2.23493e-39	1357.33	AT4G26220.1	S-adenosyl-L-methionine-dependent methyltransferases superfamily protein	1.37459	0.00587323	0.0136019	MEG	65.3918	5970
AT2G05915		7.16584	3.6026e-15	2.63641e-13	MEG	99.9994	99.9998	155	NA	NA	NA	NA	#N/A	#N/A	3896	8.38158	3.15457e-31	1.44795e-28	MEG	100	99.6891	31	3.00808e-44	1360.67	AT2G05915.1		NA	NA	NA	NA	NA	6913
AT1G11260		4.51316	2.1704e-15	1.64126e-13	MEG	99.9995	97.297	150	NA	NA	NA	NA	#N/A	#N/A	3896	8.77046	1.7398e-26	5.75712e-24	MEG	99.3976	100	43	9.01191e-40	1363	AT1G11260.1	sugar transporter 1	1.92569	2.00343e-06	9.01088e-06	MEG	78.7608	3074
AT4G11100	x	-0.38205	0.130815	0.533316	PEG	70.7315	71.3043	2779.5	-0.615645	0.002417	0.0494311	PEG	55.5549	49.9992	380	-1.03727	0.0393671	0.596696	PEG	59.7938	62.2184	939	0.999891	1366.17	AT4G11100.1		-0.978949	1.10833e-07	5.95328e-07	PEG	48.9364	2574
AT4G15380		6.97228	3.22555e-16	2.63219e-14	MEG	99.9994	99.9998	139	NA	NA	NA	NA	#N/A	#N/A	3896	10.0688	1.51125e-20	3.1623e-18	MEG	100	100	68	1.01996e-34	1367.67	AT4G15380.1	cytochrome P450, family 705, subfamily A, polypeptide 4	4.35102	0.0613644	0.104886	MEG	94.9828	8089
AT2G16660	x	1.41693	0.0500271	0.325751	MEG	99.9983	99.9993	1741	0.499223	0.170384	0.710384	MEG	99.995	99.995	1867.5	2.93806	0.00201924	0.0576943	MEG	68.6747	98.9208	498	0.000213408	1368.83	AT2G16660.1	Major facilitator superfamily protein	NA	NA	NA	NA	NA	6913
AT3G20520		5.11946	4.11789e-23	4.96907e-21	MEG	94.9995	99.9998	94	NA	NA	NA	NA	#N/A	#N/A	3896	5.62239	2.98656e-12	3.12469e-10	MEG	99.8092	99.7082	136	2.47404e-33	1375.33	NA	NA	5.14295	3.79581e-94	4.44753e-92	MEG	96.357	118
AT1G19940		6.98542	1.71118e-15	1.30268e-13	MEG	99.9986	99.9997	149	NA	NA	NA	NA	#N/A	#N/A	3896	7.64561	2.88964e-18	4.95381e-16	MEG	99.1379	99.9999	83	9.49051e-32	1376	AT1G19940.1	glycosyl hydrolase 9B5	NA	NA	NA	NA	NA	6913
AT1G17745		7.38612	4.29711e-22	4.87422e-20	MEG	99.9994	99.9997	100	NA	NA	NA	NA	#N/A	#N/A	3896	6.78613	1.19279e-12	1.2761e-10	MEG	100	97.8417	133	1.0128e-32	1376.33	AT1G17745.1	D-3-phosphoglycerate dehydrogenase	5.44598	2.05598e-56	1.05281e-54	MEG	96.7383	270
AT1G28170		6.49745	1.04033e-12	6.08272e-11	MEG	99.9994	99.9997	194	NA	NA	NA	NA	#N/A	#N/A	3896	8.89622	1.38218e-27	5.04282e-25	MEG	100	100	39	3.30089e-38	1376.33	AT1G28170.1	sulphotransferase 7	NA	NA	NA	NA	NA	6913
AT2G39400		6.1202	2.45318e-47	6.62535e-45	MEG	99.9998	97.8723	42	NA	NA	NA	NA	#N/A	#N/A	3896	5.12341	7.82566e-09	5.65235e-07	MEG	100	98.8648	197	6.16135e-54	1378.33	NA	NA	2.53064	2.8128e-10	1.94838e-09	MEG	86.494	1996
AT3G55120		5.60469	2.29195e-15	1.69919e-13	MEG	94.7363	99.9998	153	NA	NA	NA	NA	#N/A	#N/A	3896	6.13695	9.2934e-17	1.45314e-14	MEG	100	99.5516	91	3.8878e-30	1380	AT3G55120.1	Chalcone-flavanone isomerase family protein	4.13265	8.14254e-64	5.02584e-62	MEG	94.4687	224
AT2G23910		7.01537	7.85131e-18	6.95761e-16	MEG	99.9994	99.9997	128	NA	NA	NA	NA	#N/A	#N/A	3896	6.62659	5.5186e-14	6.71146e-12	MEG	98.75	99.7555	117	7.8316e-30	1380.33	AT2G23910.1	NAD(P)-binding Rossmann-fold superfamily protein	6.26741	8.25516e-169	3.08475e-166	MEG	97.5174	37
AT3G10320		6.17636	1.02202e-28	1.54571e-26	MEG	99.9997	98.8094	75	NA	NA	NA	NA	#N/A	#N/A	3896	6.06744	1.44972e-09	1.15888e-07	MEG	100	100	178	3.22958e-36	1383	NA	NA	4.32128	0.0634841	0.107869	MEG	94.917	8137
AT5G47530		7.08997	1.59058e-13	1.02511e-11	MEG	99.9996	99.9998	176	NA	NA	NA	NA	#N/A	#N/A	3896	8.49138	6.11782e-18	1.01221e-15	MEG	100	99.7584	86	1.73918e-29	1386	AT5G47530.1	Auxin-responsive family protein	7.19941	3.99584e-07	1.99374e-06	MEG	98.1072	2771
AT1G47128		3.48441	1.61968e-14	1.12025e-12	MEG	95.6518	98.0767	164	NA	NA	NA	NA	#N/A	#N/A	3896	6.10484	1.54957e-15	2.12008e-13	MEG	99.2908	99.345	104	4.28179e-28	1388	AT1G47128.1	Granulin repeat cysteine protease family protein	4.52044	1.14508e-35	3.32603e-34	MEG	95.3346	476
AT2G26250		6.42307	6.7259e-11	3.42116e-09	MEG	99.9988	99.9994	223	NA	NA	NA	NA	#N/A	#N/A	3896	7.8107	2.1411e-24	6.21749e-22	MEG	99.3289	100	49	2.89131e-33	1389.33	AT2G26250.1	3-ketoacyl-CoA synthase 10	NA	NA	NA	NA	NA	6913
AT4G20260		3.20259	9.00917e-20	9.04345e-18	MEG	99.9997	97.4682	113	NA	NA	NA	NA	#N/A	#N/A	3896	3.03736	1.82118e-10	1.6196e-08	MEG	91.2568	95.0413	160	2.81657e-28	1389.67	AT4G20260.1	plasma-membrane associated cation-binding protein 1	4.81745	1.42269e-26	2.83841e-25	MEG	95.8691	693
AT3G09950		6.34229	3.017e-12	1.72838e-10	MEG	99.9983	99.9992	198	NA	NA	NA	NA	#N/A	#N/A	3896	10.3301	2.46582e-19	4.55664e-17	MEG	100	99.9999	77	1.33462e-29	1390.33	NA	NA	6.30507	0.000168358	0.000544623	MEG	97.5462	4274
AT2G35290		4.59447	2.54304e-27	3.65135e-25	MEG	98.6665	98.2608	79	NA	NA	NA	NA	#N/A	#N/A	3896	3.68981	1.06316e-08	7.60184e-07	MEG	97.449	97.4651	198.5	5.54127e-34	1391.17	NA	NA	5.87587	0.00143787	0.00388687	MEG	97.1851	5114.5
AT3G56260		4.75189	3.14823e-18	2.92708e-16	MEG	99.9996	96.4911	122	NA	NA	NA	NA	#N/A	#N/A	3896	5.44452	2.15629e-10	1.90571e-08	MEG	95.6897	99.0936	161	1.10217e-26	1393	AT3G56260.1		NA	NA	NA	NA	NA	6913
AT1G70560		-3.78119	2.87123e-16	2.36003e-14	PEG	7.69225	17.3912	138	NA	NA	NA	NA	#N/A	#N/A	3896	-4.89321	4.01893e-11	3.83794e-09	PEG	13.0439	8.86075	149	1	1394.33	AT1G70560.1	tryptophan aminotransferase of Arabidopsis 1	NA	NA	NA	NA	NA	6913
AT1G65060		6.16727	1.59163e-11	8.47599e-10	MEG	99.9989	99.9995	213	NA	NA	NA	NA	#N/A	#N/A	3896	7.50171	1.12701e-17	1.80182e-15	MEG	99.2958	99.8468	89	2.97204e-27	1399.33	AT1G65060.1	4-coumarate:CoA ligase 3	9.78211	1.37102e-34	3.7462e-33	MEG	98.9658	506
AT3G25290	x	0.569237	0.127744	0.529025	MEG	87.0965	88.1354	2738	1.25039	0.0096679	0.142405	MEG	99.9983	74.9991	529	1.41225	0.0379664	0.579019	MEG	53.5135	94.577	933	0.000501798	1400	NA	NA	5.13582	3.00831e-27	6.20789e-26	MEG	96.3472	670
AT3G04280		4.83166	7.41654e-13	4.4987e-11	MEG	99.9986	94.1171	187	NA	NA	NA	NA	#N/A	#N/A	3896	6.88166	8.98277e-14	1.07408e-11	MEG	100	98.4251	119	1.00526e-24	1400.67	NA	NA	5.41014	2.44997e-45	9.17975e-44	MEG	96.6964	369
AT4G20820		6.43606	1.31564e-13	8.5766e-12	MEG	99.9993	99.9997	174	NA	NA	NA	NA	#N/A	#N/A	3896	9.25773	2.5298e-12	2.66641e-10	MEG	100	99.9999	135	4.88831e-24	1401.67	AT4G20820.1	FAD-binding Berberine family protein	6.72676	1.35629e-05	5.38699e-05	MEG	97.8378	3481
AT3G23450		7.31712	2.69929e-20	2.809e-18	MEG	99.9991	99.9996	109	NA	NA	NA	NA	#N/A	#N/A	3896	8.75467	3.35067e-08	2.20725e-06	MEG	100	99.8979	216	1.46196e-26	1407	NA	NA	4.83385	1.26578e-139	3.3655e-137	MEG	95.8959	52
AT2G15090		6.09923	3.40137e-10	1.62792e-08	MEG	99.9992	99.9996	237	NA	NA	NA	NA	#N/A	#N/A	3896	8.12984	2.98841e-16	4.42938e-14	MEG	98.7342	100	96	1.52304e-24	1409.67	AT2G15090.1	3-ketoacyl-CoA synthase 8	NA	NA	NA	NA	NA	6913
AT3G49360		6.76229	5.1145e-15	3.64866e-13	MEG	99.9994	99.9996	159	NA	NA	NA	NA	#N/A	#N/A	3896	8.64635	9.67648e-10	7.91302e-08	MEG	100	99.9999	174	6.93472e-23	1409.67	AT3G49360.1	6-phosphogluconolactonase 2	1.86629	0.000140183	0.000459828	MEG	77.6937	4215
AT4G18960		6.43163	1.02357e-12	6.01571e-11	MEG	99.9989	99.9996	193	NA	NA	NA	NA	#N/A	#N/A	3896	9.24643	1.53379e-11	1.50512e-09	MEG	100	100	145	2.15453e-22	1411.33	AT4G18960.1	K-box region and MADS-box transcription factor family protein	8.39586	1.60051e-14	1.59543e-13	MEG	98.6012	1387
AT3G22560		6.95037	1.19991e-14	8.40157e-13	MEG	99.9994	99.9997	162	NA	NA	NA	NA	#N/A	#N/A	3896	7.48169	1.17285e-09	9.42854e-08	MEG	100	99.6551	177	1.9352e-22	1411.67	NA	NA	NA	NA	NA	NA	NA	6913
AT3G54340		6.22891	5.68786e-12	3.20982e-10	MEG	99.9992	99.9996	201	NA	NA	NA	NA	#N/A	#N/A	3896	8.9157	1.64182e-11	1.6001e-09	MEG	100	99.9999	146	1.23995e-21	1414.33	AT3G54340.1	K-box region and MADS-box transcription factor family protein	7.44759	2.43908e-08	1.40045e-07	MEG	98.229	2408
AT4G19420		6.4776	2.08029e-13	1.32566e-11	MEG	99.9993	99.9997	178	NA	NA	NA	NA	#N/A	#N/A	3896	6.50291	5.91792e-10	4.9533e-08	MEG	100	98.3146	170	1.62614e-21	1414.67	AT4G19420.1	Pectinacetylesterase family protein	4.85063	0.024693	0.047709	MEG	95.9231	7156
AT1G68380		5.95422	3.98295e-10	1.88244e-08	MEG	99.9991	99.9996	240	NA	NA	NA	NA	#N/A	#N/A	3896	7.58487	1.04876e-14	1.3324e-12	MEG	100	99.9999	112	5.87087e-23	1416	AT1G68380.1	Core-2/I-branching beta-1,6-N-acetylglucosaminyltransferase family protein	6.5533	5.34938e-05	0.000191137	MEG	97.7245	3869.5
AT5G55950		6.09149	5.41684e-10	2.51816e-08	MEG	99.999	99.9997	244	NA	NA	NA	NA	#N/A	#N/A	3896	9.41618	2.03698e-14	2.54247e-12	MEG	100	99.9999	114	1.524e-22	1418	AT5G55950.1	Nucleotide/sugar transporter family protein	7.5369	2.03354e-08	1.17738e-07	MEG	98.27	2388
AT3G28917		5.78873	1.27891e-08	5.2944e-07	MEG	99.9988	99.9993	274	NA	NA	NA	NA	#N/A	#N/A	3896	9.92391	5.64152e-18	9.44391e-16	MEG	100	100	85	1.08725e-24	1418.33	NA	NA	NA	NA	NA	NA	NA	6913
AT2G28630		5.51892	4.42942e-15	3.20019e-13	MEG	99.9997	98.113	157	NA	NA	NA	NA	#N/A	#N/A	3896	7.89899	1.70805e-08	1.16846e-06	MEG	100	99.6063	208	1.00855e-21	1420.33	AT2G28630.1	3-ketoacyl-CoA synthase 12	4.12183	0.0846116	0.137173	MEG	94.4412	8528.5
AT4G31370		6.74543	9.61494e-14	6.37791e-12	MEG	99.9995	99.9995	171	NA	NA	NA	NA	#N/A	#N/A	3896	9.53959	6.68085e-09	4.85009e-07	MEG	100	100	196	8.2195e-21	1421	AT4G31370.1	FASCICLIN-like arabinogalactan protein 5 precursor	NA	NA	NA	NA	NA	6913
AT3G62650		5.4247	9.35878e-16	7.17275e-14	MEG	99.9995	99.9998	148	NA	NA	NA	NA	#N/A	#N/A	3896	5.96321	4.87276e-08	3.13731e-06	MEG	100	100	221	6.13685e-22	1421.67	AT3G62650.1		4.13468	7.79058e-10	5.16359e-09	MEG	94.4738	2086
AT4G13495		-3.32385	2.26005e-15	1.68656e-13	PEG	23.0767	23.8094	152	NA	NA	NA	NA	#N/A	#N/A	3896	-3.95085	3.74471e-08	2.4442e-06	PEG	22.7274	12.1495	218	1	1422	AT4G13495.1	other RNA	-2.61521	6.87007e-06	2.85757e-05	PEG	87.2438	3324
AT1G17860		5.16423	1.13078e-23	1.4095e-21	MEG	99.9995	95.4543	91	NA	NA	NA	NA	#N/A	#N/A	3896	4.33139	6.53574e-06	0.000332132	MEG	98.2379	91.0798	280	1.24088e-27	1422.33	AT1G17860.1	Kunitz family trypsin and protease inhibitor protein	NA	NA	NA	NA	NA	6913
AT1G25450		5.8767	2.17202e-09	9.47585e-08	MEG	99.9988	99.9995	260	NA	NA	NA	NA	#N/A	#N/A	3896	6.6925	6.67549e-15	8.55726e-13	MEG	98.8235	99.5192	111	1.99272e-22	1422.33	AT1G25450.1	3-ketoacyl-CoA synthase 5	4.29495	7.37581e-09	4.47468e-08	MEG	94.8577	2279
AT3G22850	x	0.645364	0.177678	0.615389	MEG	92.307	96.4282	3273	1.50154	0.000114822	0.00374348	MEG	88.8879	79.9984	239	2.19075	0.0174928	0.328805	MEG	71.1865	94.3708	757	7.18922e-06	1423	NA	NA	2.7928	9.02393e-22	1.42426e-20	MEG	88.636	876
AT4G16620		6.32569	1.55307e-11	8.30966e-10	MEG	99.999	99.9994	212	NA	NA	NA	NA	#N/A	#N/A	3896	6.65511	4.55792e-10	3.83756e-08	MEG	99.2	99.9999	169	8.63319e-20	1425.67	AT4G16620.1	nodulin MtN21 /EamA-like transporter family protein	5.78614	0.00173244	0.00457564	MEG	97.0997	5234.5
AT3G25930		6.57104	2.69224e-13	1.69656e-11	MEG	99.9991	99.9994	180	NA	NA	NA	NA	#N/A	#N/A	3896	8.56698	1.3648e-08	9.42707e-07	MEG	100	99.9998	205	4.54146e-20	1427	NA	NA	3.60928	0.154124	0.223889	MEG	92.8708	9516
AT2G28130	x	0.851591	0.00426194	0.0537935	MEG	78.7876	70.7864	898.5	0.657017	0.217523	0.76452	MEG	99.99	24.9994	2217	1.14457	0.0726002	0.885959	MEG	82.0084	78.2258	1166	0.000681163	1427.17	AT2G28130.1		1.16731	0.0375738	0.0687979	MEG	57.6741	7551
AT5G53140	x	-0.617179	0.00724021	0.0833763	PEG	67.4999	68.783	985	-0.219512	0.199375	0.749042	PEG	47.8259	41.6666	2074.5	-0.647673	0.0817654	0.948731	PEG	51.9784	68.2011	1226.5	0.999493	1428.67	AT5G53140.1	Protein phosphatase 2C family protein	1.18841	2.59843e-11	2.00144e-10	MEG	58.5461	1795
AT5G52500		6.00037	1.64152e-09	7.24505e-08	MEG	99.9988	99.9992	257	NA	NA	NA	NA	#N/A	#N/A	3896	5.76074	1.19399e-11	1.20491e-09	MEG	99.0826	99.631	141	2.34044e-19	1431.33	AT5G52500.1		NA	NA	NA	NA	NA	6913
AT1G62380		4.10427	2.03596e-14	1.38287e-12	MEG	100	99.822	167	NA	NA	NA	NA	#N/A	#N/A	3896	5.30902	2.78485e-07	1.66494e-05	MEG	95.9839	99.6022	238	6.94632e-20	1433.67	AT1G62380.1	ACC oxidase 2	6.71051	7.92452e-45	2.94528e-43	MEG	97.8276	372
AT1G72260		5.90568	1.07613e-09	4.8826e-08	MEG	99.995	99.9975	250	NA	NA	NA	NA	#N/A	#N/A	3896	8.97073	8.37525e-11	7.65809e-09	MEG	100	99.9999	155.5	1.04187e-18	1433.83	AT1G72260.1	thionin 2.1	8.79241	7.55756e-180	3.26534e-177	MEG	98.723	32
AT4G22110		5.23087	4.87339e-15	3.49866e-13	MEG	99.9995	99.9998	158	NA	NA	NA	NA	#N/A	#N/A	3896	4.21502	6.95321e-07	3.94172e-05	MEG	98.1818	97.9919	250.5	4.19506e-20	1434.83	AT4G22110.1	GroES-like zinc-binding dehydrogenase family protein	2.83829	0.00287286	0.00720438	MEG	88.9575	5513.5
AT5G62210		7.0462	6.25905e-18	5.59026e-16	MEG	99.9994	99.9997	127	NA	NA	NA	NA	#N/A	#N/A	3896	4.7599	8.03262e-06	0.000401039	MEG	98.2456	99.7368	285	6.7535e-22	1436	AT5G62210.1	Embryo-specific protein 3, (ATS3)	11.3463	3.0386e-83	2.89736e-81	MEG	99.2292	145
AT5G48150	x	0.938368	0.000474887	0.00875876	MEG	86.0463	85.5421	615	0.512708	0.255461	0.795324	MEG	82.3525	78.947	2497	0.89341	0.0787049	0.930916	MEG	75.2841	82.3984	1203	0.000128475	1438.33	AT5G48150.1	GRAS family transcription factor	3.86119	2.64596e-27	5.46832e-26	MEG	93.7142	669
AT3G57240		5.74474	1.46606e-08	5.98182e-07	MEG	99.999	99.9996	278	NA	NA	NA	NA	#N/A	#N/A	3896	6.02051	3.11073e-11	2.99072e-09	MEG	100	100	148	5.08702e-18	1440.67	AT3G57240.1	beta-1,3-glucanase 3	6.78195	7.36953e-93	8.35173e-91	MEG	97.8721	122
AT5G54160		6.15033	1.43861e-08	5.89105e-07	MEG	99.9986	99.9996	277	NA	NA	NA	NA	#N/A	#N/A	3896	5.71506	6.28984e-11	5.84955e-09	MEG	97.0874	96.8503	153	9.93832e-18	1442	AT5G54160.1	O-methyltransferase 1	9.19358	6.41426e-24	1.13697e-22	MEG	98.8307	780
AT4G26200		5.65091	9.16975e-08	3.45556e-06	MEG	99.9975	99.9994	301	NA	NA	NA	NA	#N/A	#N/A	3896	9.18599	9.13102e-13	9.99425e-11	MEG	100	99.9999	130	9.69437e-19	1442.33	AT4G26200.1	1-amino-cyclopropane-1-carboxylate synthase 7	NA	NA	NA	NA	NA	6913
AT5G12950		2.97234	4.42761e-07	1.51918e-05	MEG	99.9992	95.6518	330.5	NA	NA	NA	NA	#N/A	#N/A	3896	7.78609	1.13631e-15	1.60085e-13	MEG	100	99.4444	101	6.46847e-21	1442.5	AT5G12950.1	Putative glycosyl hydrolase of unknown function (DUF1680)	5.114	0.0159135	0.032644	MEG	96.3172	6739.5
AT5G24580		5.58061	4.28141e-08	1.67462e-06	MEG	99.9975	99.9988	290	NA	NA	NA	NA	#N/A	#N/A	3896	9.07597	8.39597e-11	7.65809e-09	MEG	100	99.9992	155.5	3.82412e-17	1447.17	AT5G24580.1	Heavy metal transport/detoxification superfamily protein	NA	NA	NA	NA	NA	6913
AT1G48910		-4.05254	3.71776e-08	1.46426e-06	PEG	33.3322	19.0475	288	NA	NA	NA	NA	#N/A	#N/A	3896	-6.96719	1.27256e-10	1.145e-08	PEG	0.000249999	25	158	1	1447.33	AT1G48910.1	Flavin-containing monooxygenase family protein	-6.01274	5.13277e-21	7.67196e-20	PEG	97.3084	925
AT5G06930		4.51383	6.28934e-11	3.22805e-09	MEG	99.9991	95.2376	221	NA	NA	NA	NA	#N/A	#N/A	3896	5.33119	6.47085e-08	4.09216e-06	MEG	98.7805	96.6527	225	4.31689e-17	1447.33	AT5G06930.1		6.22139	0.000279294	0.000870703	MEG	97.4815	4434.5
AT1G16390		5.43675	1.94484e-07	7.09337e-06	MEG	99.9967	99.9975	310.5	NA	NA	NA	NA	#N/A	#N/A	3896	7.56835	6.32233e-12	6.47197e-10	MEG	100	99.2307	139	1.34106e-17	1448.5	AT1G16390.1	organic cation/carnitine transporter 3	8.15805	1.16818e-09	7.6546e-09	MEG	98.5197	2110
AT1G55650		5.42394	2.14281e-07	7.74072e-06	MEG	99.9975	99.9991	314	NA	NA	NA	NA	#N/A	#N/A	3896	8.05572	3.46658e-12	3.57435e-10	MEG	100	99.9998	138	8.1952e-18	1449.33	AT1G55650.1	HMG (high mobility group) box protein with ARID/BRIGHT DNA-binding domain	NA	NA	NA	NA	NA	6913
AT5G01100		5.80482	4.25113e-07	1.46567e-05	MEG	99.9986	99.999	329	NA	NA	NA	NA	#N/A	#N/A	3896	9.27915	4.90455e-13	5.49503e-11	MEG	100	99.9999	127	2.3665e-18	1450.67	AT5G01100.1	O-fucosyltransferase family protein	NA	NA	NA	NA	NA	6913
AT3G55470		5.63731	6.10661e-08	2.34804e-06	MEG	99.9967	99.9992	295	NA	NA	NA	NA	#N/A	#N/A	3896	5.84972	2.51163e-10	2.16594e-08	MEG	100	96.2499	165	1.57603e-16	1452	AT3G55470.1	Calcium-dependent lipid-binding (CaLB domain) family protein	4.47227	0.0500714	0.087876	MEG	95.2384	7878
AT1G69520		7.10436	4.16352e-13	2.59488e-11	MEG	99.9995	99.9998	182	NA	NA	NA	NA	#N/A	#N/A	3896	5.55477	6.97394e-06	0.000351887	MEG	98.3607	99.0566	282	3.10446e-17	1453.33	AT1G69520.1	S-adenosyl-L-methionine-dependent methyltransferases superfamily protein	NA	NA	NA	NA	NA	6913
AT2G28470		3.12363	1.44252e-10	7.1452e-09	MEG	95.4543	83.1682	229	NA	NA	NA	NA	#N/A	#N/A	3896	3.25631	4.75521e-07	2.78444e-05	MEG	97.7827	96.1207	243	6.79168e-16	1456	AT2G28470.1	beta-galactosidase 8	NA	NA	NA	NA	NA	6913
AT5G63225		7.0881	8.1289e-12	4.47603e-10	MEG	99.9998	99.9998	206	NA	NA	NA	NA	#N/A	#N/A	3896	4.89984	4.80177e-06	0.000253053	MEG	100	100	270	3.91975e-16	1457.33	AT5G63225.1	Carbohydrate-binding X8 domain superfamily protein	NA	NA	NA	NA	NA	6913
AT1G06550		2.36636	1.48107e-11	7.962e-10	MEG	94.1171	92.6827	211	NA	NA	NA	NA	#N/A	#N/A	3896	2.74251	5.2011e-06	0.000272082	MEG	91.8033	95.4774	272	7.60473e-16	1459.67	AT1G06550.1	ATP-dependent caseinolytic (Clp) protease/crotonase family protein	6.18379	1.19453e-138	3.00282e-136	MEG	97.4515	55
AT1G73500		5.42723	1.24056e-06	3.98631e-05	MEG	99.998	99.9991	353	NA	NA	NA	NA	#N/A	#N/A	3896	9.2133	1.01063e-12	1.08941e-10	MEG	100	99.9999	132	1.36679e-17	1460.33	AT1G73500.1	MAP kinase kinase 9	1.07335	0.38535	0.467519	MEG	53.5335	11396
AT4G09960		6.287	7.01407e-11	3.55181e-09	MEG	99.9993	99.9995	224	NA	NA	NA	NA	#N/A	#N/A	3896	6.33125	2.29428e-06	0.000124601	MEG	100	98.913	262	1.55901e-15	1460.67	AT4G09960.1	K-box region and MADS-box transcription factor family protein	6.31672	8.72785e-111	1.45387e-108	MEG	97.5551	83
AT2G36950		5.96167	2.01858e-08	8.09071e-07	MEG	99.9994	99.9994	283	NA	NA	NA	NA	#N/A	#N/A	3896	6.5299	2.19139e-08	1.48483e-06	MEG	100	97.9999	210	4.17365e-15	1463	NA	NA	5.73957	0.00218623	0.00563197	MEG	97.0539	5367
AT2G04780		3.18717	5.57595e-12	3.1624e-10	MEG	99.9994	96.2262	200	NA	NA	NA	NA	#N/A	#N/A	3896	3.48507	1.50094e-05	0.000726426	MEG	92.7711	95.4248	294	8.24483e-16	1463.33	AT2G04780.1	FASCICLIN-like arabinoogalactan 7	5.22119	6.63535e-16	7.33923e-15	MEG	96.4615	1250
AT2G16890		6.44211	2.00197e-10	9.78806e-09	MEG	99.9992	99.9986	232	NA	NA	NA	NA	#N/A	#N/A	3896	4.61686	3.4461e-06	0.00018434	MEG	97.9167	99.9999	266	6.43265e-15	1464.67	AT2G16890.1	UDP-Glycosyltransferase superfamily protein	7.87222	9.10072e-11	6.62943e-10	MEG	98.412	1898
AT2G36830		4.42401	4.04853e-15	2.94375e-13	MEG	97.6742	99.9999	156	NA	NA	NA	NA	#N/A	#N/A	3896	5.3558	4.92308e-05	0.00204229	MEG	95.0673	99.9142	343	2.26448e-18	1465	NA	NA	4.92675	0.0221349	0.043564	MEG	96.0432	7024.5
AT1G23040		4.79634	7.66806e-12	4.24287e-10	MEG	99.9993	97.5607	205	NA	NA	NA	NA	#N/A	#N/A	3896	3.09094	1.71872e-05	0.000819495	MEG	84.2857	98.6956	298.5	1.28338e-15	1466.5	AT1G23040.1	hydroxyproline-rich glycoprotein family protein	3.33054	2.20258e-28	4.72137e-27	MEG	91.7304	645
AT5G41800		5.01856	7.08886e-06	0.000200521	MEG	99.9975	99.9988	401	NA	NA	NA	NA	#N/A	#N/A	3896	8.55853	1.62024e-15	2.19565e-13	MEG	100	99.9999	105	1.38687e-19	1467.33	AT5G41800.1	Transmembrane amino acid transporter family protein	5.52309	0.0043329	0.0103627	MEG	96.8259	5781
AT1G23010	x	0.515256	0.194505	0.63618	MEG	87.1427	92.3076	3467.5	1.31948	0.000809319	0.0196051	MEG	69.9993	57.142	321	1.22847	0.00718828	0.165773	MEG	72.9469	89.9917	617	1.99634e-05	1468.5	AT1G23010.1	Cupredoxin superfamily protein	2.6033	3.56658e-18	4.49513e-17	MEG	87.1419	1097
AT5G43420		5.53498	1.23261e-06	3.972e-05	MEG	99.9991	99.9992	352	NA	NA	NA	NA	#N/A	#N/A	3896	7.43342	1.26862e-10	1.145e-08	MEG	100	100	158	1.51603e-15	1468.67	AT5G43420.1	RING/U-box superfamily protein	3.28651	0.209541	0.287298	MEG	91.5262	10083.5
AT1G24260		3.08523	1.39335e-06	4.40244e-05	MEG	91.6659	88.8884	359	NA	NA	NA	NA	#N/A	#N/A	3896	5.46277	5.12445e-11	4.7971e-09	MEG	98.9899	99.9999	152	7.06242e-16	1469	AT1G24260.1	K-box region and MADS-box transcription factor family protein	NA	NA	NA	NA	NA	6913
AT2G27310		3.39795	3.2031e-07	1.13186e-05	MEG	99.999	93.1031	321	NA	NA	NA	NA	#N/A	#N/A	3896	6.13546	1.05991e-08	7.60184e-07	MEG	100	99.9999	198.5	3.03028e-14	1471.83	AT2G27310.1	F-box family protein	NA	NA	NA	NA	NA	6913
AT4G16563		2.85153	1.04856e-11	5.7458e-10	MEG	92.4527	92.3075	207	NA	NA	NA	NA	#N/A	#N/A	3896	3.33652	2.71557e-05	0.00121892	MEG	92.9775	96.485	316	2.71797e-15	1473	AT4G16563.1	Eukaryotic aspartyl protease family protein	5.32777	3.41583e-31	8.05927e-30	MEG	96.5969	586
AT2G37090		6.8171	9.71258e-15	6.84285e-13	MEG	99.9994	99.9998	161	NA	NA	NA	NA	#N/A	#N/A	3896	8.04629	0.000106758	0.00417326	MEG	100	99.9997	364	1.13532e-17	1473.67	NA	NA	NA	NA	NA	NA	NA	6913
AT3G06840		5.64121	6.32273e-07	2.10937e-05	MEG	99.9986	99.9994	340	NA	NA	NA	NA	#N/A	#N/A	3896	5.50286	2.30543e-09	1.77319e-07	MEG	100	99.9999	185	1.33188e-14	1473.67	NA	NA	1.02773	0.166357	0.238097	MEG	51.3674	9659.5
AT3G30180		5.22439	2.86574e-06	8.66828e-05	MEG	99.99	99.9988	375	NA	NA	NA	NA	#N/A	#N/A	3896	8.8309	1.27946e-10	1.145e-08	MEG	100	99.9995	158	3.47671e-15	1476.33	AT3G30180.1	brassinosteroid-6-oxidase 2	2.10558	7.63744e-08	4.16878e-07	MEG	81.5955	2533
AT2G27880	x	1.07908	0.00404027	0.0518173	MEG	74.9995	92.4527	884.5	0.440698	0.262766	0.801361	MEG	22.222	22.222	2549	0.798456	0.0483827	0.685013	MEG	72.093	76.392	1005	0.00054209	1479.5	AT2G27880.1	Argonaute family protein	3.26748	1.30647e-39	4.29057e-38	MEG	91.4357	421
AT1G55550	x	1.39692	0.00203264	0.0292592	MEG	79.9995	86.9561	788	0.695685	0.247493	0.789107	MEG	99.9975	99.9983	2445	1.75393	0.0806864	0.945454	MEG	85.3846	79.0754	1214	0.000443992	1482.33	AT1G55550.1	P-loop containing nucleoside triphosphate hydrolases superfamily protein	-2.39975	0.000140882	0.000462009	PEG	85.2045	4216
AT5G47350		2.91351	5.59717e-13	3.46933e-11	MEG	87.4989	89.6549	183	NA	NA	NA	NA	#N/A	#N/A	3896	3.69324	0.000124242	0.00475225	MEG	93.2515	96.3115	372	6.8829e-16	1483.67	AT5G47350.1	alpha/beta-Hydrolases superfamily protein	NA	NA	NA	NA	NA	6913
AT4G11320		5.10506	3.59886e-06	0.000106941	MEG	99.9988	99.9992	381.5	NA	NA	NA	NA	#N/A	#N/A	3896	7.20076	1.13277e-09	9.15805e-08	MEG	100	100	176	3.62007e-14	1484.5	AT4G11320.1	Papain family cysteine protease	NA	NA	NA	NA	NA	6913
AT5G50750		5.18546	1.38542e-05	0.000375054	MEG	99.99	99.9992	419	NA	NA	NA	NA	#N/A	#N/A	3896	7.61531	1.44152e-11	1.43436e-09	MEG	90.9091	99.9997	143	1.92401e-15	1486	AT5G50750.1	reversibly glycosylated polypeptide 4	NA	NA	NA	NA	NA	6913
AT1G30220		2.73502	6.20614e-07	2.08494e-05	MEG	74.9996	94.2854	337.5	NA	NA	NA	NA	#N/A	#N/A	3896	4.30961	6.50927e-08	4.09825e-06	MEG	98.6842	95.207	226	3.35564e-13	1486.5	AT1G30220.1	inositol transporter 2	5.9169	8.33895e-44	3.00246e-42	MEG	97.223	384
AT3G51300		3.14725	4.47745e-05	0.0010993	MEG	99.9986	99.9995	462	NA	NA	NA	NA	#N/A	#N/A	3896	9.5242	1.21141e-15	1.68992e-13	MEG	100	99.9999	102	6.33895e-19	1486.67	AT3G51300.1	RHO-related protein from plants 1	4.04474	0.0957092	0.151874	MEG	94.2396	8713
AT1G13260		5.95797	3.78292e-10	1.79538e-08	MEG	99.9992	99.9995	239	NA	NA	NA	NA	#N/A	#N/A	3896	4.44622	3.40932e-05	0.001479	MEG	100	98.2658	328	1.10813e-13	1487.67	AT1G13260.1	related to ABI3/VP1 1	5.47186	0.00598877	0.0138301	MEG	96.7681	5987
AT1G34060		3.31308	1.97579e-14	1.35826e-12	MEG	94.7363	96.3635	165	NA	NA	NA	NA	#N/A	#N/A	3896	2.90781	0.000315141	0.0110447	MEG	96.875	96.7857	406	6.53847e-17	1489	AT1G34060.1	Pyridoxal phosphate (PLP)-dependent transferases superfamily protein	0.828978	0.384735	0.466896	MEG	40.7303	11393
AT2G22500		2.24228	6.15537e-10	2.84981e-08	MEG	77.1426	91.5253	245	NA	NA	NA	NA	#N/A	#N/A	3896	2.05423	3.33674e-05	0.00145194	MEG	85.8744	91.7465	327	1.74081e-13	1489.33	AT2G22500.1	uncoupling protein 5	1.2069	0.00171546	0.00453411	MEG	59.2936	5231
AT4G16610		5.72723	3.20825e-08	1.27242e-06	MEG	99.9989	99.9993	286	NA	NA	NA	NA	#N/A	#N/A	3896	3.97536	1.21643e-05	0.000594797	MEG	97.1429	95.8333	291	3.02045e-12	1491	AT4G16610.1	C2H2-like zinc finger protein	5.02215	1.69284e-14	1.68504e-13	MEG	96.1864	1389
AT2G37300		3.03652	1.17053e-06	3.8044e-05	MEG	90.9083	99.9997	349	NA	NA	NA	NA	#N/A	#N/A	3896	6.1101	8.36508e-08	5.19767e-06	MEG	97.2222	99.9999	229	7.91675e-13	1491.33	NA	NA	8.66864	6.65e-17	7.82493e-16	MEG	98.6867	1175
AT2G23570		5.66325	1.64151e-08	6.62622e-07	MEG	99.999	99.9994	281	NA	NA	NA	NA	#N/A	#N/A	3896	7.90663	1.71747e-05	0.000819495	MEG	100	99.9999	298.5	2.2049e-12	1491.83	AT2G23570.1	methyl esterase 19	NA	NA	NA	NA	NA	6913
AT4G01140		5.27221	2.25607e-05	0.000585058	MEG	99.9983	99.9995	437	NA	NA	NA	NA	#N/A	#N/A	3896	8.04411	4.63597e-11	4.39768e-09	MEG	100	99.9999	150	9.6433e-15	1494.33	AT4G01140.1	Protein of unknown function (DUF1191)	NA	NA	NA	NA	NA	6913
AT5G59290		3.33589	6.08171e-08	2.34642e-06	MEG	99.9989	94.5943	294	NA	NA	NA	NA	#N/A	#N/A	3896	2.31556	1.46156e-05	0.000709781	MEG	90.0827	96.6418	293	6.69662e-12	1494.33	AT5G59290.1	UDP-glucuronic acid decarboxylase 3	NA	NA	NA	NA	NA	6913
AT2G27390		4.76164	5.41118e-18	4.87135e-16	MEG	99.9996	98.2141	126	NA	NA	NA	NA	#N/A	#N/A	3896	4.99376	0.00120208	0.0364699	MEG	99.0654	97.8835	469	7.94675e-20	1497	AT2G27390.1	proline-rich family protein	NA	NA	NA	NA	NA	6913
AT2G25220		5.71346	6.56022e-07	2.18219e-05	MEG	99.998	99.9994	341	NA	NA	NA	NA	#N/A	#N/A	3896	4.75275	1.40792e-06	7.76484e-05	MEG	100	99.9999	258	6.94954e-12	1498.33	AT2G25220.1	Protein kinase superfamily protein	2.65144	0.0065277	0.0149399	MEG	87.5469	6041
AT2G05370		5.76959	5.5087e-08	2.1326e-06	MEG	99.9983	99.9996	293	NA	NA	NA	NA	#N/A	#N/A	3896	7.60961	2.65469e-05	0.00120298	MEG	100	99.9999	314	1.08353e-11	1501	AT2G05370.1		NA	NA	NA	NA	NA	6913
AT4G34138		5.49147	1.07441e-07	3.99575e-06	MEG	99.9989	99.9992	305	NA	NA	NA	NA	#N/A	#N/A	3896	5.6871	2.02726e-05	0.000948877	MEG	100	98.1131	304	1.59213e-11	1501.67	AT4G34138.1	UDP-glucosyl transferase 73B1	6.34667	1.339e-62	8.01429e-61	MEG	97.5775	231
AT1G61810		4.91707	1.49433e-05	0.000401662	MEG	99.9975	99.998	422	NA	NA	NA	NA	#N/A	#N/A	3896	6.81946	3.18862e-09	2.41334e-07	MEG	97.0588	99.999	188	3.93828e-13	1502	AT1G61810.1	beta-glucosidase 45	6.88767	4.02165e-06	1.73598e-05	MEG	97.9356	3203
AT5G64410		2.73524	1.32934e-06	4.22372e-05	MEG	99.9991	94.1174	357	NA	NA	NA	NA	#N/A	#N/A	3896	3.7093	8.47717e-07	4.75913e-05	MEG	78.9474	97.7628	253.5	8.42299e-12	1502.17	AT5G64410.1	oligopeptide transporter 4	6.31251	4.1218e-33	1.05533e-31	MEG	97.5519	540
AT3G52550		7.52299	1.66634e-24	2.10014e-22	MEG	99.9996	99.9998	90	NA	NA	NA	NA	#N/A	#N/A	3896	7.28589	0.00261447	0.0712668	MEG	100	99.9999	521	6.87083e-26	1502.33	AT3G52550.1		NA	NA	NA	NA	NA	6913
AT4G16745		3.05631	8.89486e-13	5.32516e-11	MEG	99.9994	92.1567	189.5	NA	NA	NA	NA	#N/A	#N/A	3896	4.23918	0.000465348	0.0156906	MEG	91.4063	98.9619	422	3.91229e-15	1502.5	AT4G16745.1	Exostosin family protein	4.64208	3.93126e-33	1.01029e-31	MEG	95.5652	538
AT1G75270	x	0.873754	0.00127266	0.0202465	MEG	81.2497	74.2423	713	0.641973	0.320114	0.843762	MEG	99.995	0	2955.5	0.822529	0.0259711	0.438366	MEG	82.3741	76.1989	843	0.000140386	1503.83	AT1G75270.1	dehydroascorbate reductase 2	2.36945	3.63141e-28	7.76011e-27	MEG	84.8813	647
AT5G04340		5.32931	5.22483e-07	1.76911e-05	MEG	99.9983	99.9994	335	NA	NA	NA	NA	#N/A	#N/A	3896	4.64157	6.61813e-06	0.000335122	MEG	89.2858	98.9247	281	2.48764e-11	1504	AT5G04340.1	zinc finger of Arabidopsis thaliana 6	6.23379	0.00038138	0.00115788	MEG	97.4912	4554
AT5G38970		5.39877	2.28882e-06	6.99787e-05	MEG	99.99	99.999	371	NA	NA	NA	NA	#N/A	#N/A	3896	7.90209	5.51038e-07	3.18729e-05	MEG	100	99.9998	245.5	9.3915e-12	1504.17	AT5G38970.1	brassinosteroid-6-oxidase 1	NA	NA	NA	NA	NA	6913
AT5G24570		5.08819	4.29418e-06	0.000125538	MEG	99.99	99.995	388	NA	NA	NA	NA	#N/A	#N/A	3896	8.16405	2.09853e-07	1.25992e-05	MEG	100	99.9988	237	6.78596e-12	1507	AT5G24570.1		NA	NA	NA	NA	NA	6913
AT3G10912		5.34201	2.04866e-06	6.33187e-05	MEG	99.9967	99.9994	367	NA	NA	NA	NA	#N/A	#N/A	3896	6.09238	2.24904e-06	0.000122612	MEG	100	98.3999	261	3.28167e-11	1508	NA	NA	9.46265	1.03094e-26	2.07176e-25	MEG	98.8955	688
AT5G59810		4.65608	7.96617e-05	0.00183286	MEG	99.9975	99.999	492.5	NA	NA	NA	NA	#N/A	#N/A	3896	8.9204	1.06222e-11	1.07959e-09	MEG	100	99.9999	140	7.84666e-15	1509.5	AT5G59810.1	Subtilase family protein	-2.9614	1.33106e-51	6.05368e-50	PEG	89.7645	304
AT2G28110		5.09451	1.76113e-05	0.000465653	MEG	99.998	99.9983	429	NA	NA	NA	NA	#N/A	#N/A	3896	8.13994	3.18738e-08	2.10945e-06	MEG	100	99.9998	215	4.29351e-12	1513.33	AT2G28110.1	Exostosin family protein	6.13144	0.000425497	0.00128029	MEG	97.409	4595
AT4G39780		4.97313	1.00232e-05	0.000277978	MEG	99.995	99.9983	408.5	NA	NA	NA	NA	#N/A	#N/A	3896	6.78135	2.90387e-07	1.72884e-05	MEG	97.1429	99.9993	239	2.10647e-11	1514.5	AT4G39780.1	Integrase-type DNA-binding superfamily protein	7.58018	4.84344e-09	3.00159e-08	MEG	98.2894	2231
AT1G65985		3.80697	9.01172e-07	2.98017e-05	MEG	92.8565	99.9997	343	NA	NA	NA	NA	#N/A	#N/A	3896	8.10991	2.21114e-05	0.00102483	MEG	100	99.9999	307	1.34628e-10	1515.33	AT1G65985.1	Plant protein of unknown function (DUF247)	8.2294	2.24422e-13	2.05623e-12	MEG	98.5449	1509
AT3G54140		4.96525	1.5133e-05	0.0004058	MEG	99.9989	99.9991	423	NA	NA	NA	NA	#N/A	#N/A	3896	6.67304	8.00715e-08	4.99709e-06	MEG	100	99.9999	228	9.03498e-12	1515.67	AT3G54140.1	peptide transporter 1	5.15588	4.72758e-16	5.28593e-15	MEG	96.3746	1237
AT2G32750		2.8933	3.22124e-05	0.000808374	MEG	99.9975	99.9989	452	NA	NA	NA	NA	#N/A	#N/A	3896	7.05807	1.11423e-08	7.92716e-07	MEG	100	99.0384	200	2.78539e-12	1516	NA	NA	2.49526	1.83694e-17	2.23177e-16	MEG	86.1617	1138
AT2G35670		4.73354	5.01131e-05	0.0012146	MEG	99.9975	99.9983	468	NA	NA	NA	NA	#N/A	#N/A	3896	8.60402	4.02014e-09	2.94858e-07	MEG	100	99.9997	193	1.59253e-12	1519	NA	NA	NA	NA	NA	NA	NA	6913
AT3G62610		4.72688	7.77772e-05	0.00180046	MEG	99.9988	99.999	490	NA	NA	NA	NA	#N/A	#N/A	3896	8.77385	6.47875e-10	5.32868e-08	MEG	100	99.9998	173	4.15783e-13	1519.67	AT3G62610.1	myb domain protein 11	6.23264	0.000754569	0.00215908	MEG	97.4903	4832
AT2G37180		6.02319	1.36094e-09	6.07763e-08	MEG	99.9989	99.9993	254	NA	NA	NA	NA	#N/A	#N/A	3896	4.47758	0.000367942	0.0127694	MEG	96.9697	97.0802	410	3.84436e-12	1520	NA	NA	NA	NA	NA	NA	NA	6913
AT3G55420		2.88226	6.32354e-05	0.00149745	MEG	99.9967	99.999	479	NA	NA	NA	NA	99.99	0	3896	4.50922	2.65074e-09	2.01697e-07	MEG	98.7342	99.4535	187	1.33272e-12	1520.67	AT3G55420.1		1.28072	0.0226791	0.0444573	MEG	62.1246	7053.5
AT1G72200		5.85036	1.63478e-09	7.24348e-08	MEG	99.999	99.9995	256	NA	NA	NA	NA	#N/A	#N/A	3896	3.97032	0.000416664	0.014286	MEG	97.0149	98.0295	415	5.17698e-12	1522.33	AT1G72200.1	RING/U-box superfamily protein	3.64847	0.148024	0.216711	MEG	93.0125	9444
AT4G19120		3.10768	8.91987e-13	5.32516e-11	MEG	94.7363	95.3486	189.5	NA	NA	NA	NA	#N/A	#N/A	3896	2.52303	0.00185977	0.0538956	MEG	96.2264	90.5213	491	1.51038e-14	1525.5	AT4G19120.1	S-adenosyl-L-methionine-dependent methyltransferases superfamily protein	1.82227	2.82123e-07	1.43617e-06	MEG	76.8553	2716
AT5G35375		5.36951	9.23762e-07	3.046e-05	MEG	99.9988	99.9992	344	NA	NA	NA	NA	#N/A	#N/A	3896	6.01492	4.56008e-05	0.00190839	MEG	100	99.9999	340	2.76722e-10	1526.67	AT5G35375.1		NA	NA	NA	NA	NA	6913
AT1G47610		5.31871	2.26221e-06	6.93521e-05	MEG	99.9992	99.9995	370	NA	NA	NA	NA	#N/A	#N/A	3896	8.0849	2.79479e-05	0.00124662	MEG	100	99.9999	319	4.08912e-10	1528.33	AT1G47610.1	Transducin/WD40 repeat-like superfamily protein	6.66206	2.67859e-05	0.000101225	MEG	97.7965	3658.5
AT1G62250	x	0.678023	0.148776	0.567181	MEG	99.9986	82.3525	2975	1.30831	0.0044458	0.0800595	MEG	99.99	0	432.5	1.18825	0.0757352	0.910166	MEG	63.0436	85.4368	1184	0.000530701	1530.5	AT1G62250.1		3.12683	2.55736e-06	1.13473e-05	MEG	90.721	3116
AT4G01060		4.89967	8.77635e-05	0.001991	MEG	99.9967	99.999	500	NA	NA	NA	NA	#N/A	#N/A	3896	8.3908	1.15722e-08	8.15152e-07	MEG	100	99.9999	201.5	7.61758e-12	1532.5	AT4G01060.1	CAPRICE-like MYB3	6.33825	0.000143925	0.000471094	MEG	97.5712	4224
AT4G24510		5.06991	1.73904e-05	0.000460886	MEG	99.9989	99.9993	428	NA	NA	NA	NA	#N/A	#N/A	3896	8.80966	5.44843e-06	0.000282941	MEG	100	99.9999	274	6.0323e-10	1532.67	AT4G24510.1	HXXXD-type acyl-transferase family protein	8.22524	4.25519e-13	3.79074e-12	MEG	98.5434	1552
AT1G63140		5.53441	6.89564e-08	2.63358e-06	MEG	99.9986	99.9991	297	NA	NA	NA	NA	#N/A	#N/A	3896	7.49186	0.000375008	0.0129829	MEG	100	99.9998	411	1.73028e-10	1534.67	AT1G63140.1	O-methyltransferase family protein	2.81266	0.0033574	0.00828032	MEG	88.778	5606
AT4G04580		4.39703	3.11968e-09	1.33534e-07	MEG	99.9991	99.9996	265	NA	NA	NA	NA	#N/A	#N/A	3896	5.66292	0.000766219	0.0243904	MEG	100	98.5	447	1.74173e-11	1536	AT4G04580.1	Homeodomain-like superfamily protein	NA	NA	NA	NA	NA	6913
AT3G26510	x	1.17363	0.0207247	0.184232	MEG	99.9988	82.3525	1276	0.341595	0.21794	0.76468	MEG	99.99	99.99	2220	0.98766	0.066393	0.840486	MEG	84.9463	79.9065	1123.5	0.00236626	1539.83	NA	NA	3.5941	1.00644e-19	1.38873e-18	MEG	92.8148	1002
AT4G05120		4.83412	0.000251338	0.00504589	MEG	99.9986	99.9975	565	NA	NA	NA	NA	#N/A	#N/A	3896	9.13574	2.25343e-10	1.96712e-08	MEG	100	99.9999	163	4.65677e-13	1541.33	AT4G05120.1	Major facilitator superfamily protein	6.16081	0.000427132	0.00128493	MEG	97.433	4596
AT5G60140		5.72581	4.10135e-07	1.41834e-05	MEG	99.9993	99.9991	328	NA	NA	NA	NA	#N/A	#N/A	3896	4.74236	0.000273354	0.00972388	MEG	100	99.9999	400	7.09046e-10	1541.33	AT5G60140.1	AP2/B3-like transcriptional factor family protein	8.71516	1.04405e-16	1.21303e-15	MEG	98.7005	1190
AT3G47590	x	0.456815	0.183878	0.623996	MEG	68.4207	78.5711	3342	1.1208	1.31146e-05	0.000500925	MEG	49.9975	0	204	1.69495	0.0591274	0.778853	MEG	90.9091	74.6114	1080.5	3.17296e-06	1542.17	AT3G47590.1	alpha/beta-Hydrolases superfamily protein	5.13964	0.0127314	0.0268207	MEG	96.3525	6563
AT5G15740		1.86338	1.05989e-05	0.000291805	MEG	94.4439	88.8886	412	NA	NA	NA	NA	#N/A	#N/A	3896	2.14621	3.04539e-05	0.00134157	MEG	88.0795	93.4959	323	1.95606e-09	1543.67	AT5G15740.1	O-fucosyltransferase family protein	2.52899	3.60193e-05	0.000132875	MEG	86.4788	3747.5
AT3G20470		6.21385	7.38797e-12	4.10793e-10	MEG	99.9991	99.9995	204	NA	NA	NA	NA	#N/A	#N/A	3896	4.83355	0.00343715	0.0905689	MEG	95.6522	99.3788	540	2.13881e-13	1546.67	NA	NA	4.6297	4.17371e-17	4.97893e-16	MEG	95.5425	1159
AT2G23180		4.91435	2.10304e-05	0.000550918	MEG	99.995	99.9975	433	NA	NA	NA	NA	#N/A	#N/A	3896	7.66763	2.61656e-05	0.00118949	MEG	100	99.9999	312.5	3.26131e-09	1547.17	AT2G23180.1	cytochrome P450, family 96, subfamily A, polypeptide 1	5.46175	0.00579623	0.0134483	MEG	96.7565	5959
AT1G49580		3.22302	1.36284e-05	0.000369824	MEG	88.8879	99.9994	418	NA	NA	NA	NA	#N/A	#N/A	3896	3.12761	3.82093e-05	0.00163759	MEG	89.4118	87.1345	332	3.09341e-09	1548.67	AT1G49580.1	Calcium-dependent protein kinase (CDPK) family protein	1.07088	0.00200915	0.00523235	MEG	53.4188	5309
AT2G40520		-4.62527	2.06385e-07	7.50327e-06	PEG	0	0	312	NA	NA	NA	NA	#N/A	#N/A	3896	-5.07924	0.000645081	0.0209086	PEG	3.44861	27.7777	439	1	1549	NA	NA	NA	NA	NA	NA	NA	6913
AT5G01200		4.86344	0.000436143	0.0081368	MEG	99.9986	99.9967	608	NA	NA	NA	NA	#N/A	#N/A	3896	7.01591	1.466e-11	1.44859e-09	MEG	100	98.2141	144	5.60579e-14	1549.33	AT5G01200.1	Duplicated homeodomain-like superfamily protein	NA	NA	NA	NA	NA	6913
AT2G32240	x	0.707096	0.0904425	0.448857	MEG	74.9994	78.2605	2286.5	0.38092	0.128692	0.630277	MEG	99.99	99.99	1590.5	2.28347	0.0187837	0.346209	MEG	73.1344	89.8648	772	0.00182315	1549.67	NA	NA	2.35678	1.08407e-08	6.46864e-08	MEG	84.7431	2317.5
AT3G48460		5.86238	9.25032e-08	3.47438e-06	MEG	99.9992	99.9997	302	NA	NA	NA	NA	#N/A	#N/A	3896	3.4715	0.000938571	0.0295463	MEG	85.7145	98.9181	452	5.54643e-10	1550	AT3G48460.1	GDSL-like Lipase/Acylhydrolase superfamily protein	3.15686	7.84848e-43	2.75414e-41	MEG	90.8807	394
AT5G02230		3.37092	6.02694e-07	2.03463e-05	MEG	74.9981	90.9083	336	NA	NA	NA	NA	#N/A	#N/A	3896	4.30981	0.000460192	0.0155536	MEG	100	85.0745	421	1.69131e-09	1551	AT5G02230.1	Haloacid dehalogenase-like hydrolase (HAD) superfamily protein	4.08148	0.0901609	0.144731	MEG	94.337	8611.5
AT2G47895		1.71501	7.50104e-05	0.00174026	MEG	92.307	87.4996	488.5	NA	NA	NA	NA	#N/A	#N/A	3896	2.57805	4.59491e-06	0.000243052	MEG	88.5135	98.0645	269	2.08305e-09	1551.17	NA	NA	NA	NA	NA	NA	NA	6913
AT2G16720		3.1344	2.54529e-05	0.00065172	MEG	74.9981	99.9995	443	NA	NA	NA	NA	#N/A	#N/A	3896	4.37997	2.70764e-05	0.00121892	MEG	90.2439	95.6521	316	4.04575e-09	1551.67	AT2G16720.1	myb domain protein 7	4.12874	6.07465e-08	3.34881e-07	MEG	94.4588	2508
AT1G35186		4.70639	8.81294e-05	0.00199531	MEG	99.9967	99.995	501	NA	NA	NA	NA	#N/A	#N/A	3896	7.62191	2.36304e-06	0.000127847	MEG	100	99.9997	263	1.28485e-09	1553.33	AT1G35186.1	transposable element gene	6.52538	5.19827e-05	0.000186195	MEG	97.7054	3859.5
AT1G65760	x	-1.57278	0.104485	0.484932	PEG	0	0	2445	-2.40482	0.062551	0.461645	PEG	0	0	1056	-3.4144	0.0722875	0.883659	PEG	39.3941	4.329	1164	0.999722	1555	AT1G65760.1	Protein of unknown function (DUF295)	NA	NA	NA	NA	NA	6913
AT3G56200		4.6394	0.00010906	0.00242561	MEG	99.9983	99.9992	510	NA	NA	NA	NA	#N/A	#N/A	3896	5.58694	4.99523e-06	0.000262277	MEG	100	97.6189	271	3.23011e-09	1559	AT3G56200.1	Transmembrane amino acid transporter family protein	7.90717	1.1966e-10	8.58548e-10	MEG	98.4258	1927
AT2G31570		3.13628	1.24644e-05	0.000341507	MEG	99.9994	99.9994	414	NA	NA	NA	NA	#N/A	#N/A	3896	2.36135	0.000116489	0.00449193	MEG	96.25	95.4545	369	8.25323e-09	1559.67	NA	NA	5.9019	0.00167253	0.00443335	MEG	97.2092	5216
AT4G14040		6.0246	2.81286e-10	1.35196e-08	MEG	99.998	99.9993	236	NA	NA	NA	NA	#N/A	#N/A	3896	5.73354	0.00391682	0.1006	MEG	100	99.9999	554	8.24118e-12	1562	AT4G14040.1	selenium-binding protein 2	2.99851	0.260182	0.341658	MEG	89.991	10527.5
AT4G25830		4.80536	6.91598e-05	0.00162083	MEG	99.995	99.9992	484	NA	NA	NA	NA	#N/A	#N/A	3896	6.72993	2.32176e-05	0.00106914	MEG	100	99.5348	309	9.08678e-09	1563	AT4G25830.1	Uncharacterised protein family (UPF0497)	5.78974	9.94582e-23	1.64684e-21	MEG	97.1032	835
AT3G16720		3.74299	1.38126e-08	5.67667e-07	MEG	93.7494	99.9996	276	NA	NA	NA	NA	#N/A	#N/A	3896	2.15761	0.00263746	0.0716191	MEG	92.1569	91.3043	524	2.40638e-10	1565.33	NA	NA	2.47727	0.0151484	0.0312226	MEG	85.9883	6708
AT1G71030		4.7214	0.000168053	0.0035564	MEG	99.9975	99.998	536	NA	NA	NA	NA	#N/A	#N/A	3896	8.29127	2.6215e-06	0.00014076	MEG	100	99.9998	265	2.63553e-09	1565.67	AT1G71030.1	MYB-like 2	NA	NA	NA	NA	NA	6913
AT2G02580		4.5247	0.000168493	0.00355906	MEG	99.995	99.9988	537	NA	NA	NA	NA	#N/A	#N/A	3896	7.37423	4.48772e-06	0.000238268	MEG	100	99.9998	268	4.42141e-09	1567	AT2G02580.1	cytochrome P450, family 71, subfamily B, polypeptide 9	7.56412	6.23766e-09	3.8177e-08	MEG	98.2823	2259
AT5G65040		4.84977	0.000143419	0.00311648	MEG	99.9967	99.99	522	NA	NA	NA	NA	#N/A	#N/A	3896	5.28418	7.66315e-06	0.000385297	MEG	96.5517	99.9998	283	6.32365e-09	1567	AT5G65040.1	Protein of unknown function (DUF581)	7.57574	9.20481e-09	5.5357e-08	MEG	98.2874	2299
AT2G33990		5.07552	4.61632e-06	0.000133921	MEG	99.9975	99.9983	391	NA	NA	NA	NA	#N/A	#N/A	3896	2.15196	0.000426831	0.0145995	MEG	88.2353	93.3961	416	1.10496e-08	1567.67	NA	NA	3.39897	8.11953e-05	0.000279116	MEG	92.0338	4022
AT2G15042		3.4455	0.000226941	0.00462983	MEG	99.9992	99.9993	556	NA	NA	NA	NA	#N/A	#N/A	3896	6.68437	7.72993e-07	4.36465e-05	MEG	100	99.2247	252	1.08982e-09	1568	AT2G15042.1	Leucine-rich repeat (LRR) family protein	NA	NA	NA	NA	NA	6913
AT4G23110		-2.82047	0.000120416	0.00266773	PEG	53.8457	55.5549	512	NA	NA	NA	NA	#N/A	#N/A	3896	-3.25645	1.98177e-05	0.000933729	PEG	8.86087	37.2093	302	1	1570	AT4G23110.1	insulin-like growth factor binding	NA	NA	NA	NA	NA	6913
AT5G10180		4.43457	0.000270501	0.00539244	MEG	99.9983	99.9989	568	NA	NA	NA	NA	#N/A	#N/A	3896	8.29948	1.49649e-06	8.22146e-05	MEG	100	100	259	2.43022e-09	1574.33	AT5G10180.1	slufate transporter 2;1	9.31176	3.03166e-162	1.07476e-159	MEG	98.8599	39
AT5G17165		2.91478	0.000410339	0.00769335	MEG	99.99	99.9993	605	NA	NA	NA	NA	#N/A	#N/A	3896	8.96578	5.00648e-08	3.20888e-06	MEG	100	99.9998	222	1.38642e-10	1574.33	AT5G17165.1		4.39806	3.4058e-09	2.13748e-08	MEG	95.0843	2203
AT4G10060		5.28201	3.60146e-06	0.000106941	MEG	99.999	99.9994	381.5	NA	NA	NA	NA	#N/A	#N/A	3896	5.62259	0.0009572	0.0300662	MEG	90.9092	99.9998	453	1.88499e-08	1576.83	AT4G10060.1	Beta-glucosidase, GBA2 type family protein	4.99419	2.53989e-13	2.31334e-12	MEG	96.1452	1518
AT2G03980		4.3695	0.00043727	0.00814443	MEG	99.9975	99.9986	609	NA	NA	NA	NA	#N/A	#N/A	3896	8.1791	7.93159e-08	4.97174e-06	MEG	100	99.9999	227	2.29521e-10	1577.33	AT2G03980.1	GDSL-like Lipase/Acylhydrolase superfamily protein	7.43509	1.29548e-07	6.89426e-07	MEG	98.2232	2598
AT2G22990		4.12395	0.00125797	0.0200691	MEG	99.9967	99.9967	711	NA	NA	NA	NA	#N/A	#N/A	3896	8.22547	8.36151e-13	9.22294e-11	MEG	100	98.2454	129	9.69664e-15	1578.67	AT2G22990.1	sinapoylglucose 1	8.51062	2.62723e-15	2.7792e-14	MEG	98.6382	1307
AT1G11170		2.49867	1.85219e-09	8.11174e-08	MEG	92.307	95.9996	259	NA	NA	NA	NA	#N/A	#N/A	3896	1.65517	0.00514588	0.125593	MEG	93.0233	83.4482	583	6.61527e-11	1579.33	AT1G11170.1	Protein of unknown function (DUF707)	-0.434698	0.619617	0.690595	PEG	15.8931	12405
AT1G34790		4.45534	0.000270275	0.00539244	MEG	99.99	99.9975	568	NA	NA	NA	NA	#N/A	#N/A	3896	7.45727	5.55483e-06	0.000287417	MEG	100	99.9998	275	8.52125e-09	1579.67	AT1G34790.1	C2H2 and C2HC zinc fingers superfamily protein	0.450636	0.636354	0.705835	MEG	16.8795	12465
AT4G17660		5.47418	7.80824e-07	2.58973e-05	MEG	99.995	99.9989	342	NA	NA	NA	NA	#N/A	#N/A	3896	5.99103	0.00227721	0.06391	MEG	100	97.8259	507	1.00169e-08	1581.67	AT4G17660.1	Protein kinase superfamily protein	2.94996	0.00146185	0.00394141	MEG	89.6932	5127.5
AT3G04200		4.78265	6.58378e-05	0.0015526	MEG	99.9986	99.999	481	NA	NA	NA	NA	#N/A	#N/A	3896	7.16976	0.000120941	0.00463847	MEG	100	99.9994	371	4.18724e-08	1582.67	NA	NA	NA	NA	NA	NA	NA	6913
AT5G38610		4.80056	0.000190072	0.00394869	MEG	99.9983	99.9995	546	NA	NA	NA	NA	#N/A	#N/A	3896	7.86605	2.20276e-05	0.00102428	MEG	100	99.9999	306	2.26901e-08	1582.67	AT5G38610.1	Plant invertase/pectin methylesterase inhibitor superfamily protein	NA	NA	NA	NA	NA	6913
AT2G13810		4.74131	0.00011381	0.00252632	MEG	99.9967	99.9983	511	NA	NA	NA	NA	#N/A	#N/A	3896	6.38516	7.20949e-05	0.00289785	MEG	100	98.4614	354	4.30867e-08	1587	AT2G13810.1	AGD2-like defense response protein 1	6.97153	2.01888e-06	9.07445e-06	MEG	97.984	3076
AT3G26440		4.8548	6.29239e-05	0.00149319	MEG	99.9983	99.9975	478	NA	NA	NA	NA	#N/A	#N/A	3896	5.59905	0.000202868	0.00740157	MEG	100	99.9998	390	6.56225e-08	1588	NA	NA	3.98432	0.101138	0.158937	MEG	94.074	8798
AT5G17510	x	-0.52854	0.0538777	0.341293	PEG	57.8944	57.5756	1790	-0.273772	0.233747	0.778097	PEG	57.142	79.9984	2339	-1.33007	0.00835108	0.18713	PEG	51.9685	48.8	635	0.999439	1588	AT5G17510.1		1.33389	0.0165971	0.0339003	MEG	64.0191	6769
AT5G01180		3.35331	0.000328853	0.00635465	MEG	99.9975	99.9994	587	NA	NA	NA	NA	#N/A	#N/A	3896	3.374	7.89051e-06	0.000395331	MEG	97.0588	95.6937	284	1.43727e-08	1589	AT5G01180.1	peptide transporter 5	NA	NA	NA	NA	NA	6913
AT3G43720		2.93982	0.000571781	0.0101977	MEG	99.99	93.7494	636	NA	NA	NA	NA	#N/A	#N/A	3896	4.52005	3.26491e-07	1.93568e-05	MEG	89.3617	98.7341	240	1.15686e-09	1590.67	AT3G43720.1	Bifunctional inhibitor/lipid-transfer protein/seed storage 2S albumin superfamily protein	3.7376	1.82757e-46	7.09774e-45	MEG	93.3198	356
AT2G24550		4.21288	0.00107917	0.0176384	MEG	99.99	99.998	694	NA	NA	NA	NA	#N/A	#N/A	3896	8.56425	2.00491e-09	1.5589e-07	MEG	100	99.9998	183	1.58192e-11	1591	AT2G24550.1		NA	NA	NA	NA	NA	6913
AT1G05230		2.07751	0.000139024	0.0030326	MEG	99.9991	94.9995	520	NA	NA	NA	NA	#N/A	#N/A	3896	3.98076	0.000107408	0.00418716	MEG	98.6111	98.4374	365	7.61776e-08	1593.67	AT1G05230.1	homeodomain GLABROUS 2	NA	NA	NA	NA	NA	6913
AT1G78390		2.90188	4.8294e-06	0.000139389	MEG	99.9994	99.9996	393	NA	NA	NA	NA	#N/A	#N/A	3896	4.35494	0.00197838	0.0567548	MEG	96.5517	99.9999	496	4.98084e-08	1595	AT1G78390.1	nine-cis-epoxycarotenoid dioxygenase 9	NA	NA	NA	NA	NA	6913
AT2G28120		4.91399	1.52125e-05	0.00040697	MEG	99.9967	99.9986	424	NA	NA	NA	NA	#N/A	#N/A	3896	5.36473	0.00117961	0.0360181	MEG	100	97.1013	466.5	9.07213e-08	1595.5	AT2G28120.1	Major facilitator superfamily protein	2.04807	0.00784033	0.0175811	MEG	80.7493	6165.5
AT1G45130		1.38845	0.000207943	0.00429634	MEG	83.9997	84.7456	548.5	NA	NA	NA	NA	#N/A	#N/A	3896	1.79277	6.96336e-05	0.00281472	MEG	82.5	91.6974	352.5	7.39801e-08	1599	AT1G45130.1	beta-galactosidase 5	5.32097	1.75345e-147	5.38737e-145	MEG	96.5885	45
AT4G37380	x	0.622925	0.123035	0.518999	MEG	99.9986	73.6838	2689	0.436218	0.0947308	0.551676	MEG	66.6644	85.7131	1336	1.21726	0.0198578	0.362852	MEG	73.7705	75.862	778.5	0.00191112	1601.17	AT4G37380.1	Tetratricopeptide repeat (TPR)-like superfamily protein	-0.486091	0.439462	0.521321	PEG	19.1125	11654.5
AT3G21670		2.68608	1.52512e-06	4.77886e-05	MEG	87.4996	94.4442	362	NA	NA	NA	NA	99.99	0	3896	2.38856	0.003698	0.0960198	MEG	95.9184	92.7835	548	3.01449e-08	1602	NA	NA	6.52928	4.68386e-05	0.000169261	MEG	97.7081	3826
AT1G77210		4.92902	8.86071e-05	0.00200213	MEG	99.9988	99.9988	502	NA	NA	NA	NA	#N/A	#N/A	3896	5.99406	0.000407858	0.0140179	MEG	100	99.9999	414	1.76379e-07	1604	AT1G77210.1	sugar transporter 14	2.01078	7.35955e-11	5.40665e-10	MEG	80.1715	1882
AT1G55950		5.21303	2.25504e-05	0.000585058	MEG	99.99	99.998	437	NA	NA	NA	NA	#N/A	#N/A	3896	6.72699	0.00181112	0.0528	MEG	100	99.999	488.5	1.9808e-07	1607.17	AT1G55950.1	DNA-binding storekeeper protein-related transcriptional regulator	NA	NA	NA	NA	NA	6913
AT1G65730		2.81135	0.000151729	0.00327199	MEG	99.9967	99.9983	526	NA	NA	NA	NA	#N/A	#N/A	3896	3.13923	0.000301749	0.0106015	MEG	93.3333	81.5788	405	2.20744e-07	1609	AT1G65730.1	YELLOW STRIPE like 7	NA	NA	NA	NA	NA	6913
AT5G41610	x	-1.03364	0.151844	0.5713	PEG	0	0	3012.5	0.809107	0.0174521	0.215995	MEG	99.99	99.99	629	1.69208	0.0759315	0.911008	MEG	70.9091	85.185	1185.5	0.012805	1609	AT5G41610.1	cation/H+ exchanger 18	0.71782	0.0339926	0.0630679	MEG	34.005	7452
AT3G07570		4.84071	0.000133918	0.0029325	MEG	99.9975	99.9994	518	NA	NA	NA	NA	#N/A	#N/A	3896	4.37283	0.000495711	0.0165964	MEG	88.0953	98.4771	424.5	3.13901e-07	1612.83	NA	NA	2.01053	0.000120567	0.000400713	MEG	80.1675	4160
AT1G20490		4.38756	0.000348566	0.00666744	MEG	99.99	99.9967	593	NA	NA	NA	NA	#N/A	#N/A	3896	5.76249	6.98289e-05	0.00281472	MEG	97.1429	99.9996	352.5	1.21198e-07	1613.83	AT1G20490.1	AMP-dependent synthetase and ligase family protein	3.96549	4.45847e-07	2.21339e-06	MEG	94.021	2785
AT5G14410		4.73221	5.04563e-05	0.00122031	MEG	99.995	99.9988	469	NA	NA	NA	NA	#N/A	#N/A	3896	6.79728	0.00139547	0.0416272	MEG	100	99.9996	477	3.31901e-07	1614	AT5G14410.1		2.99714	1.1698e-07	6.26888e-07	MEG	89.9828	2580
AT1G71910		3.01453	0.00205115	0.0294881	MEG	99.9967	90.9083	789	NA	NA	NA	NA	#N/A	#N/A	3896	8.65116	4.20474e-10	3.56126e-08	MEG	100	99.9999	168	6.50404e-12	1617.67	AT1G71910.1		NA	NA	NA	NA	NA	6913
AT5G35630	x	-0.816078	0.112814	0.499905	PEG	21.4284	64.2855	2563	-0.585868	0.0931422	0.549879	PEG	0	49.9988	1322.5	-0.956582	0.0431457	0.634215	PEG	76.8293	49.589	967.5	0.999686	1617.67	AT5G35630.1	glutamine synthetase 2	-1.48197	1.19216e-15	1.2948e-14	PEG	68.7131	1273
AT1G62225		5.05858	5.18581e-06	0.000148542	MEG	99.9986	99.9991	396	NA	NA	NA	NA	#N/A	#N/A	3896	6.18837	0.00451352	0.113395	MEG	100	0	566	1.16777e-07	1619.33	AT1G62225.1		3.21871	0.220425	0.298697	MEG	91.1972	10202.5
AT5G49040		5.56971	4.71736e-08	1.83628e-06	MEG	99.9986	99.9992	291.5	NA	NA	NA	NA	#N/A	#N/A	3896	3.84846	0.0107586	0.227465	MEG	97.2973	96.4911	672.5	3.01821e-09	1620	AT5G49040.1	Disease resistance-responsive (dirigent-like protein) family protein	5.92544	5.68834e-25	1.0628e-23	MEG	97.2307	740
AT4G17480		4.67781	7.11504e-05	0.00166404	MEG	99.9967	99.9967	485	NA	NA	NA	NA	#N/A	#N/A	3896	6.69297	0.00189076	0.0546821	MEG	100	99.9998	492	6.12365e-07	1624.33	AT4G17480.1	alpha/beta-Hydrolases superfamily protein	4.51974	1.3769e-66	9.02226e-65	MEG	95.3332	211
AT1G70680		4.98733	1.33337e-05	0.000362697	MEG	99.9989	99.9994	417	NA	NA	NA	NA	#N/A	#N/A	3896	4.38536	0.00443527	0.111896	MEG	100	99.9998	564	2.81348e-07	1625.67	AT1G70680.1	Caleosin-related family protein	5.18084	0.011955	0.0253823	MEG	96.4082	6512
AT2G25625		4.41695	0.000461913	0.00854728	MEG	99.995	99.999	613	NA	NA	NA	NA	#N/A	#N/A	3896	7.06835	0.000168216	0.00633213	MEG	100	99.9999	378	3.64354e-07	1629	AT2G25625.1		NA	NA	NA	NA	NA	6913
AT2G16960		4.11692	0.00119154	0.0191712	MEG	99.995	99.9967	705	NA	NA	NA	NA	#N/A	#N/A	3896	6.13198	9.56563e-06	0.000472602	MEG	94.4445	99.9997	288	5.89159e-08	1629.67	AT2G16960.1	ARM repeat superfamily protein	NA	NA	NA	NA	NA	6913
AT3G61460		4.85253	4.28778e-05	0.00105731	MEG	99.995	99.9983	460	NA	NA	NA	NA	#N/A	#N/A	3896	3.34926	0.00311395	0.082665	MEG	94.4445	94.6427	535.5	6.08025e-07	1630.5	AT3G61460.1	brassinosteroid-responsive RING-H2	-1.39634	0.232234	0.311614	PEG	66.0991	10304
AT3G11220	x	-0.466523	0.166131	0.595394	PEG	78.947	72.222	3165	-1.47981	0.00864132	0.131635	PEG	99.9967	99.995	510.5	-0.671761	0.0815815	0.94761	PEG	57.4074	72.5	1224.5	0.999647	1633.33	NA	NA	NA	NA	NA	NA	NA	6913
AT2G32430		4.44672	0.000847498	0.0142629	MEG	99.998	99.9967	674	NA	NA	NA	NA	#N/A	#N/A	3896	5.4117	4.22192e-05	0.00179325	MEG	100	94.7367	335	1.74719e-07	1635	NA	NA	1.82011	0.0226039	0.044323	MEG	76.8132	7051
AT3G47030		-2.80188	0.000156799	0.00336852	PEG	49.9975	49.9988	528	NA	NA	NA	NA	#N/A	#N/A	3896	-2.84118	0.00155122	0.0458883	PEG	27.0272	24.5901	481	1	1635	AT3G47030.1	F-box and associated interaction domains-containing protein	-6.83937	1.44596e-81	1.33279e-79	PEG	97.9069	150
AT1G02930		4.44144	0.00219076	0.0311011	MEG	99.995	99.9992	799	NA	NA	NA	NA	#N/A	#N/A	3896	7.90385	2.36137e-08	1.59241e-06	MEG	100	99.1071	211	3.37179e-10	1635.33	AT1G02930.1	glutathione S-transferase 6	NA	NA	NA	NA	NA	6913
AT5G09978		4.36956	0.000375969	0.00711957	MEG	99.9975	99.9983	599	NA	NA	NA	NA	#N/A	#N/A	3896	6.7576	0.0003975	0.013695	MEG	100	99.9998	413	6.7635e-07	1636	AT5G09978.1	elicitor peptide 7 precursor	NA	NA	NA	NA	NA	6913
AT1G19770	x	0.565197	0.111845	0.498295	MEG	87.4989	81.2497	2545.5	0.992638	0.093106	0.549879	MEG	99.99	0	1322.5	0.856111	0.0541075	0.739552	MEG	71.0227	75.7201	1041	0.00396286	1636.33	AT1G19770.1	purine permease 14	1.8136	0.024313	0.0471394	MEG	76.6853	7130.5
AT2G34490		4.29158	0.000548011	0.0098825	MEG	99.995	99.9983	629	NA	NA	NA	NA	#N/A	#N/A	3896	5.98841	0.000193194	0.00710325	MEG	100	93.7494	387	4.88266e-07	1637.33	NA	NA	5.19517	0.0110493	0.0237181	MEG	96.4273	6441
AT5G64190		3.90461	0.00272339	0.0374442	MEG	99.99	99.9975	825	NA	NA	NA	NA	#N/A	#N/A	3896	7.54315	3.78219e-09	2.81763e-07	MEG	100	99.9993	191	7.12919e-11	1637.33	AT5G64190.1		5.43442	0.00602419	0.013898	MEG	96.7248	5993
AT1G05200	x	2.6572	0.000361077	0.00688353	MEG	99.9967	81.8174	595	0.83653	0.347672	0.859217	MEG	49.9975	49.9988	3158.5	2.62143	0.0717087	0.878092	MEG	96.875	66.2337	1162	0.0001221	1638.5	AT1G05200.1	glutamate receptor 3.4	4.08865	1.95594e-23	3.37193e-22	MEG	94.3557	801.5
AT3G28910		5.0917	2.9834e-05	0.000757063	MEG	99.998	99.998	447	NA	NA	NA	NA	#N/A	#N/A	3896	4.07115	0.0049256	0.121748	MEG	93.3334	99.9999	576.5	6.65666e-07	1639.83	NA	NA	1.34692	0.067424	0.113517	MEG	64.4658	8212
AT2G03210		2.22834	1.88276e-06	5.85099e-05	MEG	89.4732	95.1217	365	NA	NA	NA	NA	#N/A	#N/A	3896	2.44946	0.010224	0.218896	MEG	90	94.0983	664.5	9.69783e-08	1641.83	AT2G03210.1	fucosyltransferase 2	9.11494	1.37267e-21	2.14204e-20	MEG	98.8107	886
AT1G32700		4.60892	0.000307824	0.00598911	MEG	99.995	99.9975	583	NA	NA	NA	NA	#N/A	#N/A	3896	3.34609	0.00106063	0.0328194	MEG	100	98.7804	459	1.41378e-06	1646	AT1G32700.1	PLATZ transcription factor family protein	5.13569	4.36451e-15	4.53031e-14	MEG	96.3471	1332
AT5G12420		4.37575	0.00176386	0.0264999	MEG	99.995	0	755	NA	NA	NA	NA	#N/A	#N/A	3896	7.63034	1.72657e-05	0.000819495	MEG	100	99.9996	298.5	1.49937e-07	1649.83	AT5G12420.1	O-acyltransferase (WSD1-like) family protein	NA	NA	NA	NA	NA	6913
AT3G21190		2.64735	4.08454e-07	1.41685e-05	MEG	90.4758	89.7434	327	NA	NA	NA	NA	#N/A	#N/A	3896	1.27204	0.0159289	0.310483	MEG	86.3636	82.3353	730	3.45429e-08	1651	NA	NA	2.58094	1.42842e-05	5.64429e-05	MEG	86.9473	3499
AT4G01430		1.73025	0.00163571	0.0250173	MEG	99.9989	99.9994	741.5	NA	NA	NA	NA	#N/A	#N/A	3896	3.34053	3.16168e-05	0.00138423	MEG	84.1667	95.9999	325	2.47768e-07	1654.17	AT4G01430.1	nodulin MtN21 /EamA-like transporter family protein	7.52899	2.15014e-08	1.24073e-07	MEG	98.2665	2396
AT5G66600		4.23335	0.00101679	0.0167151	MEG	99.9967	99.9975	689	NA	NA	NA	NA	#N/A	#N/A	3896	5.28848	0.000170021	0.00634968	MEG	100	96.8252	381	7.76082e-07	1655.33	AT5G66600.1	Protein of unknown function, DUF547	1.22903	0.296765	0.379527	MEG	60.1677	10810.5
AT1G64900		2.33176	7.80034e-05	0.00180202	MEG	42.8565	82.3525	491	NA	NA	NA	NA	#N/A	#N/A	3896	1.93224	0.00506532	0.124266	MEG	94.9868	89.6907	580	1.69211e-06	1655.67	AT1G64900.1	cytochrome P450, family 89, subfamily A, polypeptide 2	5.05511	1.31241e-24	2.40019e-23	MEG	96.2341	756
AT4G03945		2.39119	0.00145289	0.0226147	MEG	85.7131	92.307	728	NA	NA	NA	NA	#N/A	#N/A	3896	4.76531	5.26379e-05	0.00215846	MEG	100	96.2961	347	3.58917e-07	1657	AT4G03945.1	Plant invertase/pectin methylesterase inhibitor superfamily protein	0.0984475	0.920939	0.939976	MEG	0.959887	13546
AT5G65160		5.14554	4.57711e-06	0.000133123	MEG	99.998	99.999	390	NA	NA	NA	NA	#N/A	#N/A	3896	3.69954	0.0127846	0.261745	MEG	100	93.5482	695	2.78543e-07	1660.33	AT5G65160.1	tetratricopeptide repeat (TPR)-containing protein	NA	NA	NA	NA	NA	6913
AT3G52540		4.11927	0.00171182	0.0259588	MEG	99.995	99.9992	747.5	NA	NA	NA	NA	#N/A	#N/A	3896	7.62995	4.64183e-05	0.00193691	MEG	100	99.9998	341	3.72155e-07	1661.5	AT3G52540.1	ovate family protein 18	5.1979	0.011026	0.0236791	MEG	96.4309	6438
AT1G05340		2.22457	0.000177002	0.00371803	MEG	83.3326	71.9997	540	NA	NA	NA	NA	#N/A	#N/A	3896	3.38617	0.00388042	0.0998455	MEG	91.6667	79.5081	553	2.84653e-06	1663	AT1G05340.1		NA	NA	NA	NA	NA	6913
AT3G46770		4.22	0.00076962	0.0131078	MEG	99.99	99.995	666	NA	NA	NA	NA	#N/A	#N/A	3896	6.6829	0.000548056	0.0182203	MEG	100	99.9996	428	1.79949e-06	1663.33	AT3G46770.1	AP2/B3-like transcriptional factor family protein	9.36098	2.59141e-26	5.12573e-25	MEG	98.8717	699
AT1G22990		3.64081	0.00656942	0.0770599	MEG	99.9967	99.998	966.5	NA	NA	NA	NA	#N/A	#N/A	3896	9.58356	3.14844e-12	3.27001e-10	MEG	100	99.9997	137	1.7527e-13	1666.5	AT1G22990.1	Heavy metal transport/detoxification superfamily protein	NA	NA	NA	NA	NA	6913
AT3G07390		1.76653	0.000448189	0.00832047	MEG	66.6644	92.307	611	NA	NA	NA	NA	#N/A	#N/A	3896	1.53953	0.00211638	0.0599881	MEG	94.6429	72.4324	502	3.85454e-06	1669.67	NA	NA	4.58585	5.64354e-33	1.43433e-31	MEG	95.4607	544
AT4G18780		5.67123	1.04807e-06	3.43592e-05	MEG	99.9991	99.9989	346	NA	NA	NA	NA	#N/A	#N/A	3896	4.12321	0.0202005	0.368033	MEG	95.9184	99.9999	781	1.06159e-07	1674.33	AT4G18780.1	cellulose synthase family protein	7.40091	4.1938e-08	2.34371e-07	MEG	98.207	2474
AT1G20795		4.19385	0.000849819	0.0142807	MEG	99.9975	99.9983	675	NA	NA	NA	NA	#N/A	#N/A	3896	4.05352	0.00101906	0.0318686	MEG	86.9566	98.7653	455	3.5389e-06	1675.33	AT1G20795.1	F-box family protein	NA	NA	NA	NA	NA	6913
AT1G31820		2.56646	9.4213e-05	0.00212035	MEG	87.4989	90.4758	504	NA	NA	NA	NA	#N/A	#N/A	3896	1.72241	0.00789893	0.178971	MEG	84.3138	88.3928	627	3.06924e-06	1675.67	AT1G31820.1	Amino acid permease family protein	7.37576	7.66831e-08	4.18398e-07	MEG	98.195	2534
AT1G13340		4.67633	0.000269779	0.00539244	MEG	99.995	99.9986	568	NA	NA	NA	NA	#N/A	#N/A	3896	4.41072	0.00461063	0.114894	MEG	92.3078	91.304	571	4.9703e-06	1678.33	AT1G13340.1	Regulator of Vps4 activity in the MVB pathway protein	0.952013	0.0172237	0.0350558	MEG	47.5432	6793
AT5G01640		2.11116	0.00265882	0.0366898	MEG	99.9991	99.9988	822	NA	NA	NA	NA	#N/A	#N/A	3896	3.38539	2.99011e-05	0.00132131	MEG	96.0526	92.4242	322	3.72342e-07	1680	AT5G01640.1	prenylated RAB acceptor 1.B5	0.852943	0.499282	0.579018	MEG	42.1133	11922.5
AT1G21460		2.4024	0.00143429	0.0224093	MEG	99.9975	79.9992	726	NA	NA	NA	NA	#N/A	#N/A	3896	3.08918	0.000701746	0.0224385	MEG	94.4882	95.0354	445	4.07518e-06	1689	AT1G21460.1	Nodulin MtN3 family protein	5.442	3.7921e-18	4.762e-17	MEG	96.7337	1101
AT3G25690	x	-0.636436	0.126562	0.526244	PEG	49.9996	62.162	2724.5	-0.420093	0.108176	0.580753	PEG	49.9975	99.99	1445	-1.12082	0.0347451	0.546285	PEG	55.7693	70.5882	905	0.999601	1691.5	NA	NA	-0.62437	0.291776	0.374359	PEG	28.0492	10776
AT2G19360		2.9899	7.17703e-05	0.00167508	MEG	99.9992	93.7494	486	NA	NA	NA	NA	#N/A	#N/A	3896	4.80258	0.0134469	0.271014	MEG	100	98.1308	705	3.91761e-06	1695.67	AT2G19360.1	Protein of Unknown Function (DUF239)	NA	NA	NA	NA	NA	6913
AT5G14960		-2.62455	0.00213045	0.030359	PEG	0	39.9992	796	NA	NA	NA	NA	0	0	3896	-5.28309	0.000232708	0.00836162	PEG	0.000909083	5.1948	396	0.999999	1696	AT5G14960.1	DP-E2F-like 2	-4.35853	1.00069e-13	9.37224e-13	PEG	94.9992	1476.5
AT3G23600		2.28364	1.81752e-05	0.000478331	MEG	99.9983	95.2376	431	NA	NA	NA	NA	#N/A	#N/A	3896	1.16537	0.0180338	0.336309	MEG	90.8497	75.17	763	1.41901e-06	1696.67	NA	NA	3.95171	1.01509e-181	4.5273e-179	MEG	93.9817	31
AT5G63750		-1.09659	5.14198e-05	0.00124097	PEG	28.5712	53.1248	470	NA	NA	NA	NA	#N/A	#N/A	3896	-1.70394	0.0155199	0.304597	PEG	43.0052	32	725	0.99997	1697	AT5G63750.1	RING/U-box superfamily protein	-0.0554963	0.893222	0.91908	PEG	0.307038	13437
AT5G53370		4.01462	0.00179946	0.0268217	MEG	99.995	99.9967	760.5	NA	NA	NA	NA	#N/A	#N/A	3896	3.92064	0.000641924	0.0208537	MEG	87.5001	89.4735	437.5	4.6371e-06	1698	AT5G53370.1	pectin methylesterase PCR fragment F	5.7351	0.0022925	0.00587836	MEG	97.0494	5392
AT2G05910		2.82337	0.00604585	0.0718848	MEG	99.9983	83.3319	953.5	NA	NA	NA	NA	#N/A	#N/A	3896	7.75253	8.49547e-07	4.75913e-05	MEG	100	99.9995	253.5	2.75729e-08	1701	AT2G05910.1	Protein of unknown function (DUF567)	5.87051	0.00135717	0.00368288	MEG	97.1802	5095
AT1G75580		4.1975	0.00112568	0.018275	MEG	99.995	99.9986	698.5	NA	NA	NA	NA	#N/A	#N/A	3896	6.49873	0.00249976	0.068927	MEG	100	99.9999	516.5	1.06698e-05	1703.67	AT1G75580.1	SAUR-like auxin-responsive protein family	3.69866	2.75064e-33	7.14857e-32	MEG	93.1881	532
AT3G02040		4.27963	0.000576091	0.0102423	MEG	99.9967	99.9988	638	NA	NA	NA	NA	#N/A	#N/A	3896	3.43192	0.00503604	0.123761	MEG	90.7895	98.8059	579	1.09787e-05	1704.33	NA	NA	3.88904	6.85344e-14	6.48567e-13	MEG	93.7983	1461
AT5G41630		4.59799	0.000174602	0.00367443	MEG	99.9975	99.9967	539	NA	NA	NA	NA	99.99	0	3896	3.96188	0.011524	0.24114	MEG	93.75	91.1762	680	7.79829e-06	1705	AT5G41630.1	F-box/RNI-like superfamily protein	NA	NA	NA	NA	NA	6913
AT3G26770		3.77134	0.00431619	0.054326	MEG	99.9967	99.998	901.5	NA	NA	NA	NA	#N/A	#N/A	3896	7.01937	2.78548e-05	0.00124637	MEG	100	99.9998	318	5.50643e-07	1705.17	NA	NA	NA	NA	NA	NA	NA	6913
AT1G62200		3.16426	0.000225915	0.00461722	MEG	87.4989	99.9993	555	NA	NA	NA	NA	#N/A	#N/A	3896	3.7746	0.0104864	0.223369	MEG	85.7144	97.9166	668	9.08484e-06	1706.33	AT1G62200.1	Major facilitator superfamily protein	1.3356	0.00516527	0.012131	MEG	64.0783	5887
AT5G43190		5.22691	1.01092e-05	0.000278998	MEG	99.9988	99.9991	410.5	NA	NA	NA	NA	#N/A	#N/A	3896	2.99758	0.0232727	0.404778	MEG	84.6154	98.1927	818	1.03805e-06	1708.17	AT5G43190.1	Galactose oxidase/kelch repeat superfamily protein	3.31218	1.77191e-17	2.15465e-16	MEG	91.6462	1137
AT4G37530		3.87748	0.00313258	0.0418525	MEG	99.9975	99.9986	849	NA	NA	NA	NA	#N/A	#N/A	3896	7.56469	0.000172741	0.00643439	MEG	100	99.9998	382	2.27488e-06	1709	AT4G37530.1	Peroxidase superfamily protein	NA	NA	NA	NA	NA	6913
AT3G17820		1.98236	0.00146798	0.0227788	MEG	89.9991	69.9997	731	NA	NA	NA	NA	#N/A	#N/A	3896	1.76928	0.00250441	0.068927	MEG	95.4023	91.9047	516.5	1.36946e-05	1714.5	NA	NA	1.07172	2.90391e-09	1.83331e-08	MEG	53.4576	2190
AT4G32150		2.47341	0.00112617	0.018275	MEG	99.9988	99.9993	698.5	NA	NA	NA	NA	#N/A	#N/A	3896	3.72582	0.00394288	0.101087	MEG	100	98.8371	555	1.63307e-05	1716.5	AT4G32150.1	vesicle-associated membrane protein 711	3.82568	3.70144e-05	0.000136107	MEG	93.6044	3760
AT2G42430		1.70959	0.00357071	0.0464479	MEG	68.1815	75.6755	872	NA	NA	NA	NA	#N/A	#N/A	3896	2.57073	0.000206823	0.00750736	MEG	89.7059	62.7049	392	3.04725e-06	1720	NA	NA	NA	NA	NA	NA	NA	6913
AT5G38600	x	-0.459214	0.142959	0.554769	PEG	42.1052	47.7272	2923	-0.402355	0.082226	0.524252	PEG	37.4998	36.8419	1224.5	-0.855667	0.0498925	0.70081	PEG	62.4521	50.5155	1013	0.999576	1720.17	AT5G38600.1	Proline-rich spliceosome-associated (PSP) family protein / zinc knuckle (CCHC-type) family protein	NA	NA	NA	NA	NA	6913
AT5G56510		3.91273	9.08423e-06	0.000254426	MEG	99.9988	83.3319	405	NA	NA	NA	NA	#N/A	#N/A	3896	2.47962	0.028364	0.466419	MEG	90.1235	97.6562	865	1.13101e-06	1722	AT5G56510.1	pumilio 12	2.5276	5.68643e-08	3.14482e-07	MEG	86.4659	2500
AT1G20910		-2.45753	0.00247877	0.0344989	PEG	33.3322	59.9988	815	NA	NA	NA	NA	#N/A	#N/A	3896	-2.05533	0.00103605	0.032329	PEG	55.5557	35.6321	456	0.999998	1722.33	AT1G20910.1	ARID/BRIGHT DNA-binding domain-containing protein	-2.83118	1.7609e-15	1.88876e-14	PEG	88.9081	1289
AT1G09850		2.62752	0.00472352	0.0585316	MEG	99.99	83.3319	915.5	NA	NA	NA	NA	#N/A	#N/A	3896	4.87427	9.91099e-05	0.00390647	MEG	97.0588	93.333	361	1.98504e-06	1724.17	AT1G09850.1	xylem bark cysteine peptidase 3	3.30818	1.96272e-07	1.01788e-06	MEG	91.6276	2666
AT2G30070		1.84139	5.55577e-05	0.00132393	MEG	90.9083	82.6083	475.5	NA	NA	NA	NA	#N/A	#N/A	3896	1.93634	0.0215237	0.381396	MEG	76.5432	90.3448	802.5	4.7901e-06	1724.67	AT2G30070.1	potassium transporter 1	6.52669	6.38246e-05	0.000224368	MEG	97.7063	3933
AT2G25700		-2.20544	0.000963536	0.0160255	PEG	19.9996	7.69225	682	NA	NA	NA	NA	#N/A	#N/A	3896	-2.99976	0.00637758	0.1495	PEG	50.0005	15.5844	606	0.999993	1728	AT2G25700.1	SKP1-like 3	NA	NA	NA	NA	NA	6913
AT4G17340		4.76886	4.41436e-05	0.00108616	MEG	99.998	99.9993	461	NA	NA	NA	NA	#N/A	#N/A	3896	4.08437	0.0250659	0.427141	MEG	75.0006	99.4381	835	4.45382e-06	1730.67	AT4G17340.1	tonoplast intrinsic protein 2;2	4.75905	0.0301838	0.0570111	MEG	95.7714	7320
AT2G38250		4.70333	0.000233173	0.00473994	MEG	99.99	99.9991	558	NA	NA	NA	NA	#N/A	#N/A	3896	3.82008	0.0170819	0.323944	MEG	87.5002	78.947	749	1.4757e-05	1734.33	NA	NA	0.66838	0.59552	0.669403	MEG	30.8787	12299.5
AT1G16750		4.0933	0.00130159	0.0206489	MEG	99.9975	99.9986	715	NA	NA	NA	NA	#N/A	#N/A	3896	4.29958	0.00574492	0.137849	MEG	86.6668	98.7012	593	2.65264e-05	1734.67	AT1G16750.1	Protein of unknown function, DUF547	8.57596	5.34756e-16	5.94814e-15	MEG	98.6586	1243
AT5G24660		2.92235	1.14105e-08	4.75843e-07	MEG	95.4541	94.5943	272	NA	NA	NA	NA	#N/A	#N/A	3896	1.83055	0.0536492	0.736292	MEG	97.1015	93.2835	1036.5	3.61181e-09	1734.83	AT5G24660.1	response to low sulfur 2	8.5876	6.83722e-14	6.47475e-13	MEG	98.6622	1460
AT1G19190		2.07439	0.000537132	0.00971721	MEG	79.9984	92.8565	627	NA	NA	NA	NA	#N/A	#N/A	3896	2.4654	0.0116387	0.242825	MEG	92.1569	96.5317	682	2.24569e-05	1735	AT1G19190.1	alpha/beta-Hydrolases superfamily protein	NA	NA	NA	NA	NA	6913
AT5G50490		-2.53264	1.42852e-05	0.000384887	PEG	57.142	19.9999	421	NA	NA	NA	NA	#N/A	#N/A	3896	-2.78197	0.0337184	0.533089	PEG	27.7782	30.7692	900	0.999857	1739	AT5G50490.1	nuclear factor Y, subunit C5	-8.27015	2.29523e-54	1.11739e-52	PEG	98.559	284
AT5G53150		-2.07362	1.64527e-06	5.14114e-05	PEG	33.3322	30.769	363	NA	NA	NA	NA	#N/A	#N/A	3896	-1.70174	0.0429296	0.633	PEG	51.0639	40.7407	965	0.999768	1741.33	AT5G53150.1	DNAJ heat shock N-terminal domain-containing protein	-1.39787	6.44657e-06	2.68951e-05	PEG	66.148	3314
AT4G01480		4.1082	0.00122896	0.0196893	MEG	99.995	99.998	708	NA	NA	NA	NA	#N/A	#N/A	3896	5.61063	0.00846769	0.188851	MEG	100	99.9993	638	3.60567e-05	1747.33	AT4G01480.1	pyrophosphorylase 5	8.0348	6.45305e-12	5.22365e-11	MEG	98.4746	1708
AT5G02030		2.76699	0.00097909	0.0161657	MEG	99.9986	74.9981	687	NA	NA	NA	NA	#N/A	#N/A	3896	3.47593	0.0101921	0.218738	MEG	94.1177	94.4443	663	3.46803e-05	1748.67	AT5G02030.1	POX (plant homeobox) family protein	2.54805	2.11204e-05	8.11592e-05	MEG	86.6534	3598
AT2G16490		4.20849	0.000802346	0.0135634	MEG	99.995	99.9975	670.5	NA	NA	NA	NA	#N/A	#N/A	3896	5.34105	0.0127589	0.261688	MEG	100	99.995	693.5	3.55118e-05	1753.33	AT2G16490.1	XH domain-containing protein	NA	NA	NA	NA	NA	6913
AT1G69572		1.98232	0.0129573	0.130529	MEG	99.9967	88.8879	1126	NA	NA	NA	NA	#N/A	#N/A	3896	5.96971	3.82671e-07	2.25935e-05	MEG	100	96.9071	241	2.66619e-08	1754.33	AT1G69572.1	other RNA	NA	NA	NA	NA	NA	6913
AT3G29152		-2.74992	1.01036e-05	0.000278998	PEG	99.99	0	410.5	NA	NA	NA	NA	#N/A	#N/A	3896	-2.35358	0.0412269	0.612975	PEG	17.3079	55.9999	957	0.999786	1754.5	NA	NA	-3.1719	7.94148e-75	6.06624e-73	PEG	90.9592	181
AT5G49810		1.02705	0.00055	0.00990263	MEG	81.4812	82.0894	630	NA	NA	NA	NA	#N/A	#N/A	3896	0.903772	0.0164173	0.315919	MEG	80.2048	82.4362	739	3.16064e-05	1755	AT5G49810.1	methionine S-methyltransferase	0.10466	0.607865	0.680128	MEG	1.08351	12357
AT1G28230		3.88665	0.00295686	0.0399282	MEG	99.995	99.9983	839.5	NA	NA	NA	NA	#N/A	#N/A	3896	6.25723	0.00346461	0.0911237	MEG	100	99.9998	541	3.55354e-05	1758.83	AT1G28230.1	purine permease 1	NA	NA	NA	NA	NA	6913
AT4G19520		2.28072	0.000777894	0.0131893	MEG	79.9984	99.9991	668.5	NA	NA	NA	NA	#N/A	#N/A	3896	2.29879	0.0144058	0.287087	MEG	94.2029	94.9366	714	3.86203e-05	1759.5	AT4G19520.1	disease resistance protein (TIR-NBS-LRR class) family	NA	NA	NA	NA	NA	6913
AT4G40010		3.74561	0.00564704	0.0679262	MEG	99.995	99.9986	943	NA	NA	NA	NA	#N/A	#N/A	3896	6.22425	0.00118212	0.0360181	MEG	100	99.9997	466.5	2.38706e-05	1768.5	AT4G40010.1	SNF1-related protein kinase 2.7	NA	NA	NA	NA	NA	6913
AT3G29075		4.05637	4.72709e-08	1.83628e-06	MEG	83.3319	99.9993	291.5	NA	NA	NA	NA	#N/A	#N/A	3896	1.16609	0.0661515	0.838922	MEG	84.058	76.6233	1121.5	1.71749e-08	1769.67	NA	NA	0.970719	0.0493807	0.0868733	MEG	48.5145	7859
AT5G35480		5.66031	2.87327e-08	1.14356e-06	MEG	99.9983	99.9986	285	NA	NA	NA	NA	#N/A	#N/A	3896	4.75193	0.0677753	0.85162	MEG	100	99.9994	1132.5	1.09262e-08	1771.17	AT5G35480.1		NA	NA	NA	NA	NA	6913
AT2G45840		3.87462	0.00663404	0.0774973	MEG	99.995	99.999	971	NA	NA	NA	NA	#N/A	#N/A	3896	4.69863	0.000908013	0.0286477	MEG	100	99.9998	451	2.16948e-05	1772.67	NA	NA	8.49941	3.03076e-15	3.19141e-14	MEG	98.6346	1312.5
AT1G22240		3.53051	0.0144397	0.141031	MEG	99.99	99.998	1159	NA	NA	NA	NA	#N/A	#N/A	3896	7.52292	2.58762e-06	0.000139467	MEG	100	99.9999	264	1.82047e-07	1773	AT1G22240.1	pumilio 8	4.84703	8.12128e-13	7.06194e-12	MEG	95.9173	1590
AT5G51580		1.60649	0.00326999	0.0432807	MEG	99.9988	92.8565	857	NA	NA	NA	NA	#N/A	#N/A	3896	3.1583	0.00451857	0.113395	MEG	77.2728	91.743	566	4.99006e-05	1773	AT5G51580.1		6.77322	1.04618e-05	4.22937e-05	MEG	97.8667	3420
AT3G22240		3.66482	3.50219e-05	0.000873085	MEG	99.9988	99.9992	455	NA	NA	NA	NA	#N/A	#N/A	3896	4.7549	0.044213	0.645238	MEG	100	95.4543	974	6.10257e-06	1775	NA	NA	NA	NA	NA	NA	NA	6913
AT1G23052		2.6947	0.00342037	0.0448005	MEG	99.9967	99.9986	866	NA	NA	NA	NA	#N/A	#N/A	3896	3.25069	0.00467676	0.116136	MEG	83.3334	97.6469	573	5.37053e-05	1778.33	AT1G23052.1		2.92942	5.11111e-12	4.1691e-11	MEG	89.5632	1695
AT5G38895		2.04064	0.00180812	0.0268802	MEG	79.9992	94.7363	763	NA	NA	NA	NA	#N/A	#N/A	3896	3.10505	0.0119749	0.24911	MEG	100	92.4049	684	7.10555e-05	1781	AT5G38895.1	RING/U-box superfamily protein	NA	NA	NA	NA	NA	6913
AT2G38185		-1.34254	0.000471625	0.00871277	PEG	77.7769	47.0585	614	NA	NA	NA	NA	#N/A	#N/A	3896	-1.03776	0.0261317	0.440555	PEG	57.5758	36.6013	844	0.999911	1784.67	NA	NA	0.974431	0.187198	0.262122	MEG	48.7052	9874
AT3G09520		4.72338	5.30551e-05	0.00126963	MEG	99.9983	99.9988	474	NA	NA	NA	NA	#N/A	#N/A	3896	3.76843	0.0454338	0.656323	MEG	100	99.9992	985	9.23339e-06	1785	NA	NA	NA	NA	NA	NA	NA	6913
AT3G24280		-2.46979	0.00077769	0.0131893	PEG	99.995	33.3322	668.5	NA	NA	NA	NA	#N/A	#N/A	3896	-3.30125	0.0209787	0.376901	PEG	25.0003	19.6581	792	0.999941	1785.5	NA	NA	NA	NA	NA	NA	NA	6913
AT1G53560		2.52927	0.000526472	0.00957016	MEG	99.9989	99.9992	624	NA	NA	NA	NA	#N/A	#N/A	3896	2.99274	0.0254882	0.432266	MEG	100	91.111	839	4.56413e-05	1786.33	AT1G53560.1	Ribosomal protein L18ae family	5.04294	1.44344e-14	1.44094e-13	MEG	96.2166	1385
AT1G63010		2.96525	8.3618e-05	0.00191226	MEG	99.9989	99.9993	495.5	NA	NA	NA	NA	#N/A	#N/A	3896	1.69145	0.0453832	0.656258	MEG	84.375	92.4528	984	1.41056e-05	1791.83	AT1G63010.1	Major Facilitator Superfamily with SPX (SYG1/Pho81/XPR1) domain-containing protein	1.37018	0.000344166	0.00105462	MEG	65.2463	4512
AT4G03610		-2.08615	0.0022534	0.0318707	PEG	49.9975	0	802	NA	NA	NA	NA	0	0	3896	-3.20873	0.0121414	0.25147	PEG	47.0591	9.43394	687	0.999974	1795	AT4G03610.1	Metallo-hydrolase/oxidoreductase superfamily protein	-6.15809	2.66302e-43	9.51392e-42	PEG	97.4308	387
AT5G66170		3.60679	1.57598e-09	7.01034e-08	MEG	99.9991	99.9997	255	NA	NA	NA	NA	#N/A	#N/A	3896	1.89162	0.0850031	0.97541	MEG	81.579	96.113	1240	8.41282e-10	1797	AT5G66170.1	sulfurtransferase 18	NA	NA	NA	NA	NA	6913
AT2G25230		5.36369	3.79769e-07	1.32545e-05	MEG	99.9989	99.9994	325	NA	NA	NA	NA	#N/A	#N/A	3896	2.6997	0.0749685	0.904868	MEG	62.5005	95.238	1176	1.4065e-07	1799	AT2G25230.1	myb domain protein 100	NA	NA	NA	NA	NA	6913
AT5G28300		-1.9354	5.05432e-07	1.7165e-05	PEG	19.9996	38.4612	334	NA	NA	NA	NA	#N/A	#N/A	3896	-1.5351	0.0732569	0.891282	PEG	55.1725	60.7142	1168.5	0.999321	1799.5	AT5G28300.1	Duplicated homeodomain-like superfamily protein	6.94766	2.56492e-06	1.13735e-05	MEG	97.9704	3118
AT1G70130		3.5899	0.0109142	0.114735	MEG	99.995	99.9983	1079	NA	NA	NA	NA	#N/A	#N/A	3896	7.22165	0.000509618	0.017022	MEG	100	99.9999	426	2.01428e-05	1800.33	AT1G70130.1	Concanavalin A-like lectin protein kinase family protein	NA	NA	NA	NA	NA	6913
AT3G25510		4.27395	0.00059151	0.0104672	MEG	99.998	99.9988	640.5	NA	NA	NA	NA	#N/A	#N/A	3896	5.2175	0.0288289	0.47096	MEG	100	99.9997	871	5.69791e-05	1802.5	NA	NA	NA	NA	NA	NA	NA	6913
AT1G08810		3.80275	0.00775742	0.0879045	MEG	99.99	99.9988	1001	NA	NA	NA	NA	#N/A	#N/A	3896	5.89699	0.00261095	0.0712668	MEG	100	99.9998	521	6.68057e-05	1806	AT1G08810.1	myb domain protein 60	7.99562	2.12308e-11	1.64262e-10	MEG	98.4599	1787
AT5G46800		1.01674	0.000234219	0.00475268	MEG	83.3331	81.5789	559	NA	NA	NA	NA	#N/A	#N/A	3896	1.04689	0.0428485	0.63246	MEG	84.5833	83.848	964	3.4864e-05	1806.33	AT5G46800.1	Mitochondrial substrate carrier family protein	0.121299	0.465135	0.545922	MEG	1.45002	11780
AT3G03530		3.73055	0.010071	0.107871	MEG	99.9967	0	1059	NA	NA	NA	NA	#N/A	#N/A	3896	6.94498	0.00113789	0.0348194	MEG	100	99.9998	465	3.94297e-05	1806.67	NA	NA	3.64303	0.148668	0.217511	MEG	92.9931	9450
AT5G04470		1.79355	0.000752969	0.0128628	MEG	81.8174	91.9996	664	NA	NA	NA	NA	#N/A	#N/A	3896	2.39702	0.0299518	0.485448	MEG	89.2857	94.186	877.5	7.3781e-05	1812.5	AT5G04470.1	cyclin-dependent protein kinase inhibitors	NA	NA	NA	NA	NA	6913
AT2G30550		3.20505	7.33604e-06	0.000206483	MEG	85.7131	99.9994	403	NA	NA	NA	NA	#N/A	#N/A	3896	1.67456	0.0688616	0.858748	MEG	91.0448	91.7197	1141	2.13241e-06	1813.33	NA	NA	NA	NA	NA	NA	NA	6913
AT1G15960		3.50705	0.000630671	0.0110397	MEG	74.9981	99.9993	648	NA	NA	NA	NA	#N/A	#N/A	3896	2.01131	0.0334885	0.531224	MEG	90.9091	92.5372	897	6.94411e-05	1813.67	AT1G15960.1	NRAMP metal ion transporter 6	3.03662	2.78536e-15	2.94422e-14	MEG	90.2163	1308
AT1G58180		1.2543	0.00173114	0.0261817	MEG	99.9992	77.4191	750	NA	NA	NA	NA	#N/A	#N/A	3896	1.66834	0.0214692	0.38138	MEG	74.5763	78.8571	801	0.000116947	1815.67	AT1G58180.1	beta carbonic anhydrase 6	5.90006	0.00114016	0.00314962	MEG	97.2075	5005
AT1G80400		1.30435	0.00426345	0.0537935	MEG	94.7363	84.4443	898.5	NA	NA	NA	NA	#N/A	#N/A	3896	1.56109	0.00969736	0.210341	MEG	86.8421	87.4552	656	0.000128993	1816.83	AT1G80400.1	RING/U-box superfamily protein	2.04767	0.0542901	0.0943576	MEG	80.7432	7955
AT4G15393		3.65042	0.00711045	0.0820487	MEG	99.99	99.995	983	NA	NA	NA	NA	#N/A	#N/A	3896	5.6342	0.00589289	0.140924	MEG	100	99.995	595	0.00013059	1824.67	AT4G15393.1	cytochrome P450, family 702, subfamily A, polypeptide 5	NA	NA	NA	NA	NA	6913
AT5G55860	x	-0.816192	0.0303073	0.238072	PEG	42.8568	54.5452	1444	-0.218508	0.351054	0.860891	PEG	49.9995	11.111	3174	-2.24087	0.0282311	0.46547	PEG	40.3227	54.4642	863	0.998445	1827	AT5G55860.1	Plant protein of unknown function (DUF827)	4.87732	0.0233145	0.0454778	MEG	95.9658	7088
AT1G08990		3.99305	0.00194037	0.0281814	MEG	99.9967	99.9986	780	NA	NA	NA	NA	#N/A	#N/A	3896	5.44852	0.0220254	0.388833	MEG	100	99.9995	806	0.000132985	1827.33	AT1G08990.1	plant glycogenin-like starch initiation protein 5	2.90659	0.283695	0.366473	MEG	89.416	10703
AT1G22710		-3.2044	0.000596262	0.0105022	PEG	0	49.9975	644	NA	NA	NA	NA	#N/A	#N/A	3896	-2.97569	0.0409445	0.611794	PEG	28.0003	7.69228	952.5	0.999783	1830.83	AT1G22710.1	sucrose-proton symporter 2	NA	NA	NA	NA	NA	6913
AT4G12450		3.77609	0.00425289	0.0537798	MEG	99.995	99.998	896.5	NA	NA	NA	NA	#N/A	#N/A	3896	5.04231	0.013704	0.275026	MEG	100	99.9991	709	0.000176833	1833.83	AT4G12450.1		3.94595	0.108405	0.168141	MEG	93.9652	8914
AT3G20620		1.54096	0.000516256	0.00942977	MEG	77.7769	83.3329	621	NA	NA	NA	NA	#N/A	#N/A	3896	2.56429	0.0464198	0.665834	MEG	91.0112	96.4538	992	7.80357e-05	1836.33	NA	NA	-0.182473	0.735197	0.789747	PEG	3.22234	12871
AT1G75370	x	-0.683165	0.233795	0.680598	PEG	74.9981	42.8565	3891.5	-0.897707	0.0402365	0.362873	PEG	0	0	864	-1.67601	0.0173642	0.327687	PEG	59.5239	60.3773	754	0.999464	1836.5	AT1G75370.1	Sec14p-like phosphatidylinositol transfer family protein	NA	NA	NA	NA	NA	6913
AT5G25930		3.86296	0.00420105	0.0533623	MEG	99.99	99.9983	893	NA	NA	NA	NA	#N/A	#N/A	3896	5.86996	0.0150993	0.297985	MEG	100	99.9997	721	0.00019112	1836.67	AT5G25930.1	Protein kinase family protein with leucine-rich repeat domain	7.24426	1.95586e-07	1.0147e-06	MEG	98.1301	2665
AT5G40230		2.89292	0.000336616	0.00648257	MEG	99.9992	85.7137	589	NA	NA	NA	NA	#N/A	#N/A	3896	2.67536	0.0520368	0.722372	MEG	100	93.6708	1025	5.84114e-05	1836.67	AT5G40230.1	nodulin MtN21 /EamA-like transporter family protein	NA	NA	NA	NA	NA	6913
AT2G24545		1.99895	0.00915675	0.100803	MEG	66.6644	99.9993	1030	NA	NA	NA	NA	#N/A	#N/A	3896	2.55035	0.00548692	0.133004	MEG	95.5556	97.2093	587	0.000154306	1837.67	AT2G24545.1	other RNA	0.181267	0.755888	0.807457	MEG	3.18125	12943
AT4G09900		5.1323	9.30833e-06	0.00026006	MEG	99.9983	99.999	406	NA	NA	NA	NA	#N/A	#N/A	3896	3.20407	0.0803406	0.945454	MEG	95.2381	94.1859	1214	3.0834e-06	1838.67	AT4G09900.1	methyl esterase 12	3.327	2.77959e-07	1.41653e-06	MEG	91.7143	2713
AT4G34990		3.90008	0.00276263	0.0378918	MEG	99.995	99.9975	827	NA	NA	NA	NA	#N/A	#N/A	3896	4.21418	0.0210348	0.377231	MEG	100	91.3041	793.5	0.00017636	1838.83	AT4G34990.1	myb domain protein 32	3.7735	3.23557e-06	1.41656e-05	MEG	93.438	3158
AT5G54200		1.80909	0.000666396	0.0116291	MEG	92.8565	93.3327	650	NA	NA	NA	NA	#N/A	#N/A	3896	0.928758	0.0441477	0.645238	MEG	74	79.2079	974	9.42918e-05	1840	AT5G54200.1	Transducin/WD40 repeat-like superfamily protein	6.3746	0.000120048	0.000399273	MEG	97.5982	4157
AT1G49600		-1.06962	0.00190011	0.0279909	PEG	36.3635	35.4838	770	NA	NA	NA	NA	#N/A	#N/A	3896	-1.78706	0.0297892	0.484572	PEG	50.5319	41.4634	874.5	0.999874	1846.83	AT1G49600.1	RNA-binding protein 47A	-3.0166	7.6294e-08	4.16604e-07	PEG	90.0989	2532
AT1G78680		2.55145	0.000502678	0.00922633	MEG	74.9981	99.999	618	NA	NA	NA	NA	#N/A	#N/A	3896	2.44635	0.0558283	0.756553	MEG	87.0968	76.2711	1050	9.0276e-05	1854.67	AT1G78680.1	gamma-glutamyl hydrolase 2	4.35748	1.9583e-31	4.66819e-30	MEG	94.9969	580
AT2G25190		1.38319	0.00409612	0.0523813	MEG	69.9993	78.5709	887	NA	NA	NA	NA	#N/A	#N/A	3896	1.95923	0.0205737	0.373873	MEG	92	84.2104	783	0.000247924	1855.33	AT2G25190.1	PPPDE putative thiol peptidase family protein	-0.537088	0.242845	0.322875	PEG	22.3882	10399
AT5G23380		-2.2441	1.57129e-05	0.000419367	PEG	24.9994	49.9988	425	NA	NA	NA	NA	#N/A	#N/A	3896	-1.7716	0.0875204	0.994671	PEG	41.1766	30	1251.5	0.999028	1857.5	AT5G23380.1	Protein of unknown function (DUF789)	-0.319321	0.539756	0.617822	PEG	9.25309	12079
AT2G28400		2.19712	0.0250883	0.211267	MEG	99.995	49.9988	1347	NA	NA	NA	NA	#N/A	#N/A	3896	5.84759	3.67683e-05	0.00158538	MEG	95.6522	99.9996	330	3.75496e-06	1857.67	AT2G28400.1	Protein of unknown function, DUF584	2.73227	0.00501999	0.0118199	MEG	88.187	5872
AT5G54660		4.21059	0.00105581	0.0173064	MEG	99.99	99.9983	692	NA	NA	NA	NA	#N/A	#N/A	3896	4.34454	0.0482753	0.684954	MEG	100	99.999	1003	0.000156356	1863.67	AT5G54660.1	HSP20-like chaperones superfamily protein	NA	NA	NA	NA	NA	6913
AT2G27920		3.76478	0.00514138	0.0629792	MEG	99.99	99.998	926	NA	NA	NA	NA	#N/A	#N/A	3896	4.84737	0.0196994	0.36075	MEG	100	98.2454	777	0.00029331	1866.33	AT2G27920.1	serine carboxypeptidase-like 51	2.60786	4.94818e-15	5.11312e-14	MEG	87.181	1338
AT5G24790		4.57483	0.00017418	0.00367236	MEG	99.9988	99.9992	538	NA	NA	NA	NA	#N/A	#N/A	3896	3.42952	0.0761402	0.911184	MEG	0.009999	99.9999	1188	4.51472e-05	1874	AT5G24790.1	Protein of unknown function, DUF599	0.346456	0.590251	0.664345	MEG	10.7168	12284
AT3G61430		3.57737	0.0115019	0.119038	MEG	99.99	99.995	1096	NA	NA	NA	NA	#N/A	#N/A	3896	3.58371	0.00887991	0.197117	MEG	83.3336	81.2495	641	0.000295568	1877.67	AT3G61430.1	plasma membrane intrinsic protein 1A	NA	NA	NA	NA	NA	6913
AT5G45670		1.75135	0.0348447	0.261816	MEG	79.9984	87.4989	1509.5	NA	NA	NA	NA	#N/A	#N/A	3896	5.47151	5.1134e-07	2.98191e-05	MEG	87.5001	98.9528	244	9.01091e-08	1883.17	AT5G45670.1	GDSL-like Lipase/Acylhydrolase superfamily protein	4.28331	2.62665e-71	1.84345e-69	MEG	94.8312	197
AT1G04430		2.5323	0.000750886	0.0128466	MEG	83.3319	93.7494	663	NA	NA	NA	NA	#N/A	#N/A	3896	2.82507	0.0608479	0.792136	MEG	90.9091	86.9564	1092.5	0.000141409	1883.83	AT1G04430.1	S-adenosyl-L-methionine-dependent methyltransferases superfamily protein	2.39887	0.00115184	0.00317681	MEG	85.1953	5013
AT2G35585		4.00577	0.00185398	0.0274897	MEG	99.995	99.998	765	NA	NA	NA	NA	#N/A	#N/A	3896	4.38325	0.0469366	0.671216	MEG	100	99.9997	995	0.000255307	1885.33	NA	NA	5.95139	0.000928136	0.00260557	MEG	97.2542	4925
AT4G10920	x	0.296009	0.154108	0.576913	MEG	76.3546	80.4301	3029.5	0.318863	0.142791	0.656949	MEG	91.6659	83.3326	1691.5	0.890666	0.0391371	0.59496	MEG	57.1154	83.022	936	0.00558453	1885.67	AT4G10920.1	transcriptional coactivator p15 (PC4) family protein (KELP)	1.12179	2.04864e-07	1.06084e-06	MEG	55.7212	2670
AT5G14930		4.43664	0.000487197	0.00895668	MEG	99.99	99.9975	617	NA	NA	NA	NA	#N/A	#N/A	3896	4.62609	0.0700911	0.864984	MEG	100	99.9983	1152	0.000108174	1888.33	AT5G14930.1	senescence-associated gene 101	6.36015	0.000264432	0.000828093	MEG	97.5875	4415
AT3G02875		0.712243	0.00470908	0.058441	MEG	80.5553	80.9523	914	NA	NA	NA	NA	#N/A	#N/A	3896	1.40242	0.0279726	0.462817	MEG	79.6117	85.2941	860	0.000372818	1890	NA	NA	4.30342	1.94196e-79	1.65738e-77	MEG	94.8769	162
AT5G52882		3.65196	0.00636289	0.0750497	MEG	99.9967	99.9967	961.5	NA	NA	NA	NA	#N/A	#N/A	3896	4.08125	0.0256514	0.434516	MEG	75.0006	99.9996	840	0.000453201	1899.17	AT5G52882.1	P-loop containing nucleoside triphosphate hydrolases superfamily protein	2.96604	3.46387e-07	1.74723e-06	MEG	89.7932	2741
AT2G20160		-2.01947	0.0003062	0.00596773	PEG	19.9996	12.4998	582	NA	NA	NA	NA	0	0	3896	-2.13305	0.0818113	0.948731	PEG	36.6669	58.2887	1226.5	0.999146	1901.5	AT2G20160.1	E3 ubiquitin ligase SCF complex subunit SKP1/ASK1 family protein	-5.29627	2.1447e-101	3.18846e-99	PEG	96.5577	93
AT4G12880		1.37097	0.00148319	0.0229834	MEG	84.9996	82.0894	732	NA	NA	NA	NA	#N/A	#N/A	3896	2.58818	0.0589119	0.777127	MEG	91.9355	85.232	1078	0.000256269	1902	AT4G12880.1	early nodulin-like protein 19	5.85003	1.44644e-43	5.19442e-42	MEG	97.1609	385
AT4G35060		3.86175	0.00632356	0.0747168	MEG	99.99	99.9967	960	NA	NA	NA	NA	#N/A	#N/A	3896	5.22923	0.0278598	0.461486	MEG	100	99.9992	859	0.000485812	1905	AT4G35060.1	Heavy metal transport/detoxification superfamily protein	NA	NA	NA	NA	NA	6913
AT5G58540		1.67536	0.00789072	0.0891478	MEG	99.9967	84.6147	1004	NA	NA	NA	NA	#N/A	#N/A	3896	2.60076	0.0241937	0.414887	MEG	88.6793	95.4887	828.5	0.000522606	1909.5	AT5G58540.1	Protein kinase superfamily protein	NA	NA	NA	NA	NA	6913
AT5G42030		1.62279	0.00307927	0.0412862	MEG	74.9991	81.8174	846	NA	NA	NA	NA	#N/A	#N/A	3896	1.74652	0.0457231	0.658496	MEG	92.5	90.8045	988	0.000396141	1910	AT5G42030.1	ABL interactor-like protein 4	4.82135	2.67997e-21	4.10335e-20	MEG	95.8755	903
AT5G64260		1.76852	0.0310673	0.242267	MEG	99.9975	66.6661	1454.5	NA	NA	NA	NA	#N/A	#N/A	3896	3.25217	0.000293881	0.0103762	MEG	91.6667	92.857	403	3.1933e-05	1917.83	AT5G64260.1	EXORDIUM like 2	3.64937	1.75604e-18	2.26695e-17	MEG	93.0157	1071
AT2G38890		4.29393	0.000542607	0.00980061	MEG	99.995	99.998	628	NA	NA	NA	NA	#N/A	#N/A	3896	3.54656	0.0846518	0.97354	MEG	100	74.9994	1238	0.0001421	1920.67	NA	NA	NA	NA	NA	NA	NA	6913
AT1G52280		2.14151	0.00111963	0.0182208	MEG	99.9989	96.1535	697	NA	NA	NA	NA	99.99	0	3896	1.93545	0.0748433	0.904868	MEG	67.8573	98.2142	1176	0.000246643	1923	AT1G52280.1	RAB GTPase homolog G3D	1.55024	2.12576e-07	1.09831e-06	MEG	70.6163	2676
AT1G33260		3.97161	0.00467283	0.0581502	MEG	99.99	99.9989	911.5	NA	NA	NA	NA	#N/A	#N/A	3896	3.60362	0.0446977	0.649646	MEG	100	85.135	979	0.000567073	1928.83	AT1G33260.1	Protein kinase superfamily protein	5.75327	0.00237275	0.00607063	MEG	97.0675	5404
AT3G29630		3.60415	0.0100466	0.107712	MEG	99.995	99.9975	1057.5	NA	NA	NA	NA	#N/A	#N/A	3896	5.32615	0.0257669	0.435954	MEG	100	99.9994	841	0.000688951	1931.5	AT3G29630.1	UDP-Glycosyltransferase superfamily protein	5.98353	0.000784459	0.00223397	MEG	97.2828	4855
AT2G39360		3.97369	0.012562	0.127337	MEG	99.9975	0	1119	NA	NA	NA	NA	#N/A	#N/A	3896	4.56443	0.0229631	0.401403	MEG	100	96.1535	814	0.000759899	1943	NA	NA	5.37468	0.00676676	0.0154258	MEG	96.6541	6065
AT3G22840		3.78541	0.00413443	0.0527523	MEG	99.99	99.9975	889	NA	NA	NA	NA	#N/A	#N/A	3896	4.88893	0.0564811	0.762583	MEG	100	99.9998	1056.5	0.000627493	1947.17	NA	NA	5.62462	6.12271e-22	9.78643e-21	MEG	96.9359	865
AT4G15540		0.785178	0.0266398	0.21945	MEG	88.2348	80.6449	1375	NA	NA	NA	NA	#N/A	#N/A	3896	1.42665	0.00493841	0.121748	MEG	88.7851	90	576.5	0.000372387	1949.17	AT4G15540.1	EamA-like transporter family	3.46835	2.76672e-08	1.57873e-07	MEG	92.3251	2423
AT5G59700		2.70359	0.00329451	0.043453	MEG	99.9967	99.9975	859	NA	NA	NA	NA	#N/A	#N/A	3896	2.47072	0.06195	0.800623	MEG	82.8572	99.9997	1101	0.000555302	1952	AT5G59700.1	Protein kinase superfamily protein	5.50244	9.26491e-19	1.21534e-17	MEG	96.8027	1054
AT1G09370		-0.68317	0.00447874	0.0560732	PEG	58.8235	52.5139	906	NA	NA	NA	NA	#N/A	#N/A	3896	-0.721638	0.0566787	0.762583	PEG	62.0462	63.1935	1056.5	0.99953	1952.83	AT1G09370.1	Plant invertase/pectin methylesterase inhibitor superfamily protein	-1.81469	3.70878e-48	1.52159e-46	PEG	76.7069	337
AT1G22882	x	1.13512	0.199199	0.642256	MEG	99.9986	99.9993	3519.5	1.14381	0.0739812	0.498669	MEG	49.9975	0	1156	1.29523	0.0756061	0.909383	MEG	62.2642	89.5705	1183	0.00686598	1952.83	AT1G22882.1	Galactose-binding protein	1.34389	7.33403e-05	0.000254583	MEG	64.3626	3983
AT1G05320		2.70967	0.00321469	0.0427482	MEG	66.6644	99.995	853	NA	NA	NA	NA	#N/A	#N/A	3896	3.39092	0.0658727	0.838374	MEG	100	99.9995	1118	0.000574206	1955.67	AT1G05320.1		2.52906	3.17399e-14	3.1079e-13	MEG	86.4795	1412
AT4G34610		2.20788	0.0517679	0.332693	MEG	0	99.9975	1765	NA	NA	NA	NA	#N/A	#N/A	3896	7.71667	9.98635e-07	5.57238e-05	MEG	100	99.9997	255	2.47684e-07	1972	AT4G34610.1	BEL1-like homeodomain 6	NA	NA	NA	NA	NA	6913
AT1G61740		3.89065	0.00816285	0.0914933	MEG	99.9967	99.99	1012	NA	NA	NA	NA	#N/A	#N/A	3896	4.02955	0.0514277	0.718321	MEG	85.7145	99.9995	1019.5	0.0010665	1975.83	AT1G61740.1	Sulfite exporter TauE/SafE family protein	2.88623	3.01971e-05	0.000112931	MEG	89.2822	3697
AT5G65110		1.60591	0.0180934	0.167337	MEG	99.995	99.999	1224.5	NA	NA	NA	NA	#N/A	#N/A	3896	2.8284	0.0232845	0.404778	MEG	73.6843	83.0187	818	0.00106993	1979.5	AT5G65110.1	acyl-CoA oxidase 2	-0.831478	0.000248967	0.000782499	PEG	40.8758	4399
AT5G10610	x	0.585132	0.0723548	0.400156	MEG	82.1426	74.5097	2051	0.514351	0.308315	0.8396	MEG	82.4998	82.6085	2856	0.779311	0.056193	0.760771	MEG	70.3884	78.0488	1051	0.00754338	1986	AT5G10610.1	cytochrome P450, family 81, subfamily K, polypeptide 1	NA	NA	NA	NA	NA	6913
AT4G03820		2.07545	0.0386517	0.279075	MEG	99.99	99.9975	1571	NA	NA	NA	NA	#N/A	#N/A	3896	4.96418	0.00221218	0.062331	MEG	90.9091	99.9996	505	0.000251239	1990.67	AT4G03820.1	Protein of unknown function (DUF3537)	6.8141	1.43509e-05	5.66741e-05	MEG	97.8917	3501
AT2G12462		3.62965	0.00754683	0.0859608	MEG	99.995	99.9983	995.5	NA	NA	NA	NA	#N/A	#N/A	3896	3.64274	0.0630282	0.810143	MEG	100	99.9999	1107	0.00119357	1999.5	AT2G12462.1		5.66575	2.15897e-36	6.40558e-35	MEG	96.9789	466
AT3G21250		2.57113	0.0191341	0.17323	MEG	99.99	85.7131	1250.5	NA	NA	NA	NA	#N/A	#N/A	3896	3.86081	0.0270869	0.45237	MEG	86.6668	99.9992	852	0.0012894	1999.5	NA	NA	2.39306	5.01762e-10	3.38573e-09	MEG	85.1339	2049
AT4G22550		3.82908	0.00528703	0.0645541	MEG	99.99	99.9983	929	NA	NA	NA	NA	#N/A	#N/A	3896	-1.12713	0.0764844	0.913001	PEG	64.1027	66.6666	1192	0.0177325	2005.67	AT4G22550.1	Phosphatidic acid phosphatase (PAP2) family protein	1.17428	0.0681324	0.114557	MEG	57.9644	8223
AT1G46192		3.71806	0.00784341	0.0887902	MEG	99.9975	99.995	1002	NA	NA	NA	NA	#N/A	#N/A	3896	4.73586	0.0671015	0.846967	MEG	100	99.9995	1128	0.00130733	2008.67	AT1G46192.1	transposable element gene	NA	NA	NA	NA	NA	6913
AT1G52760	x	0.389119	0.21151	0.654326	MEG	87.6877	86.5	3666	0.338469	0.107813	0.580753	MEG	78.5712	83.9997	1445	0.929719	0.0374322	0.576431	MEG	60.6631	88.7065	924	0.00554465	2011.67	AT1G52760.1	lysophospholipase 2	4.0449	2.10274e-75	1.6412e-73	MEG	94.24	177.5
AT5G40450		NA	NA	NA	NA	#N/A	#N/A	5671.5	5.75457	3.27439e-27	5.79865e-25	MEG	99.99	99.99	44	5.67204	3.201e-05	0.00139715	MEG	100	87.4995	326	1.93169e-30	2013.83	AT5G40450.1		-1.85473	7.33174e-10	4.87584e-09	PEG	77.4776	2079
AT4G33145		-0.70824	0.015966	0.152319	PEG	59.6153	73.9999	1186	NA	NA	NA	NA	#N/A	#N/A	3896	-0.946712	0.044796	0.650411	PEG	53.2664	53.9682	980	0.999539	2020.67	AT4G33145.1		-4.33894	2.32708e-118	4.23345e-116	PEG	94.9562	76
AT4G12870	x	5.2843	3.1045e-36	5.86905e-34	MEG	95.4543	99.9999	60	0.246087	0.731371	0.970703	MEG	99.99	0	5825	5.17632	4.01314e-09	2.94858e-07	MEG	99.2405	99.6006	193	6.218e-42	2026	AT4G12870.1	Gamma interferon responsive lysosomal thiol (GILT) reductase family protein	2.87005	0.127616	0.19216	MEG	89.1742	9181.5
AT2G20310	x	-0.557649	0.126442	0.526244	PEG	49.9995	49.0908	2724.5	-0.250784	0.282939	0.819699	PEG	58.8232	89.4732	2689	-0.910127	0.0161966	0.313126	PEG	69.0722	52.6829	736	0.998375	2049.83	AT2G20310.1	RPM1 interacting protein 13	0.110014	0.85198	0.885475	MEG	1.19584	13303
AT4G39350	x	1.189	0.0322567	0.247222	MEG	54.545	81.4812	1480	0.230255	0.46021	0.917078	MEG	99.9967	99.9975	3906	1.00667	0.0181384	0.337375	MEG	91.358	81.0089	765	0.00216543	2050.33	AT4G39350.1	cellulose synthase A2	9.26148	4.54997e-25	8.54727e-24	MEG	98.8476	736
AT3G15820		2.02631	0.0576461	0.351068	MEG	99.9967	74.9981	1861	NA	NA	NA	NA	#N/A	#N/A	3896	3.74248	0.000667806	0.0215382	MEG	88.4616	93.7499	441	0.000120794	2066	NA	NA	0.704984	0.0228432	0.0447351	MEG	33.1999	7060
AT1G10070		1.93207	0.0304123	0.238731	MEG	99.998	99.9986	1445	NA	NA	NA	NA	#N/A	#N/A	3896	4.02002	0.0285522	0.467513	MEG	80.0002	99.9997	869	0.00204824	2070	AT1G10070.1	branched-chain amino acid transaminase 2	4.18496	0.0776054	0.127752	MEG	94.5987	8398.5
AT2G17280		0.783895	0.0247649	0.209321	MEG	92.307	78.3782	1342	NA	NA	NA	NA	#N/A	#N/A	3896	1.01723	0.044537	0.647972	MEG	79.4702	88.957	978	0.00253571	2072	AT2G17280.1	Phosphoglycerate mutase family protein	0.765135	1.40653e-07	7.43944e-07	MEG	36.9257	2614
AT2G24430		NA	NA	NA	NA	#N/A	#N/A	5671.5	1.98149	6.64366e-09	3.83462e-07	MEG	99.99	0	135	7.51843	0.000433127	0.0147793	MEG	100	99.995	417	2.08338e-11	2074.5	AT2G24430.1	NAC domain containing protein 38	NA	NA	NA	NA	NA	6913
AT5G10190		1.96772	0.0605385	0.360845	MEG	99.9975	79.9984	1902	NA	NA	NA	NA	#N/A	#N/A	3896	5.17441	0.000596277	0.0195945	MEG	95.6522	98.5914	433	0.000113848	2077	AT5G10190.1	Major facilitator superfamily protein	1.25539	3.21406e-05	0.000119424	MEG	61.1801	3721
AT2G42460		-1.7179	0.0190625	0.17323	PEG	33.3322	0	1250.5	NA	NA	NA	NA	#N/A	#N/A	3896	-3.08404	0.0603045	0.789089	PEG	14.2869	67.4157	1086.5	0.999214	2077.67	NA	NA	-4.39646	8.25686e-08	4.4927e-07	PEG	95.0809	2541
AT4G25970		2.25575	0.0159488	0.152319	MEG	99.9967	99.9975	1186	NA	NA	NA	NA	#N/A	#N/A	3896	1.4872	0.0747624	0.904868	MEG	86.8421	93.5896	1176	0.00271804	2086	AT4G25970.1	phosphatidylserine decarboxylase 3	2.0904	1.08543e-06	5.05632e-06	MEG	81.3773	2968
AT3G29633		2.0712	0.0219469	0.192235	MEG	99.99	99.995	1295	NA	NA	NA	NA	#N/A	#N/A	3896	2.93794	0.0596022	0.783084	MEG	93.3333	99.9998	1082.5	0.00295153	2091.17	AT3G29633.1		NA	NA	NA	NA	NA	6913
AT5G39730	x	0.505955	0.0332426	0.252221	MEG	71.4284	79.8164	1495	0.248015	0.436038	0.904657	MEG	71.4281	99.998	3756	0.721518	0.0589304	0.777127	MEG	75.431	79.0657	1078	0.00554783	2109.67	AT5G39730.1	AIG2-like (avirulence induced gene) family protein	2.98227	4.47664e-13	3.98289e-12	MEG	89.8928	1554
AT5G51590		-1.70623	0.0201544	0.180577	PEG	0	49.9988	1265.5	NA	NA	NA	NA	#N/A	#N/A	3896	-3.48322	0.0744142	0.903447	PEG	44.4448	19.4444	1172	0.998882	2111.17	AT5G51590.1	AT hook motif DNA-binding family protein	-1.86551	3.78369e-20	5.35448e-19	PEG	77.6792	977
AT4G28570		NA	NA	NA	NA	#N/A	#N/A	5671.5	1.3217	0.000976209	0.0231909	MEG	99.99	0	328	4.56645	0.000108479	0.00421171	MEG	87.5001	91.4283	366.5	4.8838e-07	2122	AT4G28570.1	Long-chain fatty alcohol dehydrogenase family protein	3.23618	7.42768e-07	3.56333e-06	MEG	91.2838	2882
AT5G13550		0.783712	0.0420263	0.294262	MEG	81.2495	93.7497	1620	NA	NA	NA	NA	#N/A	#N/A	3896	1.0968	0.0306827	0.494433	MEG	82.9268	88.3268	883	0.00291417	2133	AT5G13550.1	sulfate transporter 4.1	3.41183	7.32018e-05	0.000254166	MEG	92.089	3982
AT2G11410		NA	NA	NA	NA	#N/A	#N/A	5671.5	3.17705	0.000129478	0.00408459	MEG	99.99	99.99	246.5	6.04329	0.00190886	0.0549822	MEG	100	99.9988	493.5	1.08746e-06	2137.17	AT2G11410.1	transposable element gene	NA	NA	NA	NA	NA	6913
AT5G39890	x	-0.761137	6.64535e-05	0.00156386	PEG	57.1428	62.0853	482	-0.168949	0.598675	0.955139	PEG	77.7769	43.7497	4890	-0.643458	0.054158	0.739552	PEG	53.995	59.3141	1041	0.992944	2137.67	AT5G39890.1	Protein of unknown function (DUF1637)	-0.891706	0.0490956	0.0864488	PEG	44.294	7852
AT1G77760		2.06164	0.0237273	0.203562	MEG	99.99	99.998	1322.5	NA	NA	NA	NA	#N/A	#N/A	3896	3.12013	0.0809629	0.945454	MEG	93.3334	89.4734	1214	0.00414999	2144.17	AT1G77760.1	nitrate reductase 1	1.85511	0.0876133	0.141347	MEG	77.4847	8570
AT5G25220		1.66725	0.0659426	0.379922	MEG	99.99	87.4989	1968.5	NA	NA	NA	NA	#N/A	#N/A	3896	4.02505	0.00936124	0.20524	MEG	94.7369	95.5881	649	0.00150876	2171.17	AT5G25220.1	KNOTTED1-like homeobox gene 3	5.02929	2.80585e-37	8.48877e-36	MEG	96.1968	457
AT5G20050		2.03532	0.056098	0.346983	MEG	99.99	85.7131	1832	NA	NA	NA	NA	#N/A	#N/A	3896	3.81891	0.0212908	0.380272	MEG	66.6672	98.611	797	0.0027221	2175	AT5G20050.1	Protein kinase superfamily protein	4.81138	0.0280972	0.0535012	MEG	95.8591	7261
AT1G23710	x	0.627459	0.0365262	0.270283	MEG	74.9999	77.7777	1534	0.175018	0.45445	0.912883	MEG	83.3319	99.995	3879	0.865528	0.0668497	0.844764	MEG	70.625	76.1682	1126	0.00684358	2179.67	AT1G23710.1	Protein of unknown function (DUF1645)	4.97426	0.0216619	0.0427365	MEG	96.1155	7008
AT4G18320		NA	NA	NA	NA	#N/A	#N/A	5671.5	6.21961	1.13076e-13	9.27459e-12	MEG	98.3605	99.9998	95	5.37324	0.0202671	0.368773	MEG	100	99.9997	782	2.06803e-14	2182.83	AT4G18320.1		6.3012	0.000186421	0.00059899	MEG	97.5433	4303
AT4G21700	x	-0.522677	0.320901	0.764379	PEG	49.9988	59.9988	4762	0.721444	0.0143158	0.189065	MEG	42.8565	49.9996	590	1.06752	0.0772286	0.918034	MEG	81.4286	63.3987	1197	0.0102995	2183	AT4G21700.1	Protein of unknown function (DUF2921)	1.37066	0.013198	0.0276982	MEG	65.2622	6587
AT5G38870	x	-1.3821	0.158057	0.582092	PEG	49.9975	0	3079.5	-0.502229	0.281379	0.819017	PEG	0	0	2677	5.35306	0.0232984	0.404778	MEG	100	99.9994	818	0.153665	2191.5	AT5G38870.1	transposable element gene	NA	NA	NA	NA	NA	6913
AT1G69760		1.16933	0.0834815	0.429447	MEG	74.9981	81.8174	2205	NA	NA	NA	NA	#N/A	#N/A	3896	3.54861	0.00270124	0.0732114	MEG	87.5001	97.9166	525	0.000607928	2208.67	AT1G69760.1		4.38163	5.31961e-15	5.47239e-14	MEG	95.0492	1344
AT4G22240	x	-0.535754	0.0297978	0.236031	PEG	48.4615	44.8529	1432	-0.217265	0.570093	0.948979	PEG	39.9992	74.9981	4681	-1.03391	0.00262873	0.0715186	PEG	61.3288	50.1873	523	0.99441	2212	AT4G22240.1	Plastid-lipid associated protein PAP / fibrillin family protein	1.63485	1.08302e-22	1.78686e-21	MEG	72.7723	838
AT4G13830	x	0.631062	0.409823	0.814027	MEG	97.8259	99.2592	5708	1.1537	0.00324572	0.0622922	MEG	99.9975	99.995	405.5	1.65799	0.00619128	0.146582	MEG	65.2561	96.4634	601	0.000113053	2238.17	AT4G13830.1	DNAJ-like 20	3.70188	2.27364e-20	3.25417e-19	MEG	93.1991	965.5
AT2G23530	x	-0.94462	0.00571024	0.0684685	PEG	49.9992	60.8693	945.5	-0.477626	0.578843	0.950991	PEG	49.9992	57.142	4753.5	-1.06805	0.0529851	0.731966	PEG	58.2279	54	1030	0.993521	2243	AT2G23530.1	Zinc-finger domain of monoamine-oxidase A repressor R1	-3.73376	3.30353e-35	9.35954e-34	PEG	93.307	488
AT5G37290	x	-1.23049	1.24667e-06	3.99462e-05	PEG	43.4781	51.6666	354	0.188416	0.714705	0.969599	MEG	0	33.3322	5738	-1.18738	0.00922114	0.203423	PEG	62.9311	39.0625	645	0.913405	2245.67	AT5G37290.1	ARM repeat superfamily protein	1.11519	0.351087	0.432786	MEG	55.4297	11216
AT5G52280		0.923704	0.0516686	0.332243	MEG	74.9991	63.6358	1763.5	NA	NA	NA	NA	#N/A	#N/A	3896	1.4289	0.0595925	0.783084	MEG	90.7408	75.7575	1082.5	0.00628854	2247.33	AT5G52280.1	Myosin heavy chain-related protein	3.89096	1.04137e-06	4.87618e-06	MEG	93.8041	2952.5
AT5G45510	x	1.29497	0.130347	0.532994	MEG	34.7825	37.2881	2774	0.539052	0.318549	0.843754	MEG	0	99.995	2942	1.98275	0.061605	0.796889	MEG	96.1905	58.5878	1100	0.013248	2272	AT5G45510.1	Leucine-rich repeat (LRR) family protein	2.62027	2.54011e-36	7.52026e-35	MEG	87.2867	467
AT5G36250		1.09241	0.0520362	0.33385	MEG	51.6127	56.8626	1768	NA	NA	NA	NA	#N/A	#N/A	3896	0.713551	0.0708357	0.870458	MEG	91.5952	67.6575	1156	0.00736237	2273.33	AT5G36250.1	Protein phosphatase 2C family protein	1.07227	0.0392746	0.0714958	MEG	53.4835	7595
AT4G36945		1.86703	0.133598	0.537951	MEG	99.995	0	2816	NA	NA	NA	NA	#N/A	#N/A	3896	8.7918	1.71545e-09	1.34116e-07	MEG	100	99.9993	182	1.40848e-09	2298	AT4G36945.1	PLC-like phosphodiesterases superfamily protein	6.55901	4.51049e-05	0.000163465	MEG	97.7283	3815
AT5G26970		2.09432	0.0878981	0.442238	MEG	99.99	92.307	2254.5	NA	NA	NA	NA	#N/A	#N/A	3896	3.45361	0.0206244	0.374316	MEG	100	82.1426	784	0.00394255	2311.5	AT5G26970.1		NA	NA	NA	NA	NA	6913
AT1G72810	x	0.582154	0.305541	0.753402	MEG	63.6358	85.7131	4589.5	0.57031	0.107713	0.580753	MEG	39.9992	99.9975	1445	1.26044	0.0353145	0.549771	MEG	88.3334	77.551	911.5	0.00710148	2315.33	AT1G72810.1	Pyridoxal-5'-phosphate-dependent enzyme family protein	3.33615	8.60129e-06	3.52047e-05	MEG	91.7559	3378
AT4G18930		1.40566	0.105535	0.487171	MEG	99.99	99.9975	2456.5	NA	NA	NA	NA	#N/A	#N/A	3896	4.96122	0.00838902	0.187639	MEG	94.1177	99.9997	636.5	0.00208405	2329.67	AT4G18930.1	RNA ligase/cyclic nucleotide phosphodiesterase family protein	NA	NA	NA	NA	NA	6913
AT5G28200		NA	NA	NA	NA	#N/A	#N/A	5671.5	3.73155	8.76206e-07	4.11289e-05	MEG	99.99	0	166	3.90757	0.0700887	0.864984	MEG	88.889	99.9986	1152	2.91584e-07	2329.83	AT5G28200.1	transposable element gene	NA	NA	NA	NA	NA	6913
AT2G47115		NA	NA	NA	NA	#N/A	#N/A	5671.5	1.44689	0.0472521	0.399336	MEG	49.9975	99.995	922	7.19128	0.000626096	0.0204798	MEG	100	99.9998	435	9.47776e-05	2342.83	NA	NA	9.40026	1.15808e-26	2.31717e-25	MEG	98.881	691
AT4G11400		NA	NA	NA	NA	#N/A	#N/A	5671.5	-0.909759	0.0199499	0.236775	PEG	0	0	656.5	-3.60862	0.0160325	0.311222	PEG	100	0	732	0.999839	2353.33	AT4G11400.1	ARID/BRIGHT DNA-binding domain;ELM2 domain protein	-5.17335	6.45034e-214	5.5739e-211	PEG	96.3982	16
AT4G02630		0.918847	0.100747	0.477148	MEG	85.7131	66.6659	2394.5	NA	NA	NA	NA	#N/A	#N/A	3896	1.75085	0.0193273	0.354849	MEG	79.0323	79.6178	775	0.00419987	2355.17	AT4G02630.1	Protein kinase superfamily protein	7.16651	4.16329e-07	2.07354e-06	MEG	98.0901	2776
AT1G26620	x	-1.73964	0.0118985	0.12214	PEG	49.9975	49.9988	1105	0.307218	0.583383	0.950991	MEG	0	0	4753.5	-2.25112	0.0805602	0.945454	PEG	31.5793	32.3943	1214	0.861889	2357.5	AT1G26620.1	Plant protein of unknown function (DUF863)	-1.09021	0.002231	0.00573341	PEG	54.3079	5380
AT3G05270		-0.973799	0.10674	0.48959	PEG	33.3322	55.5549	2473	NA	NA	NA	NA	#N/A	#N/A	3896	2.20818	0.0177079	0.331099	MEG	81.2501	83.8234	761	0.0484592	2376.67	NA	NA	3.24838	1.0845e-08	6.46864e-08	MEG	91.3435	2317.5
AT3G02110		1.75572	0.108213	0.492324	MEG	99.99	99.995	2498.5	NA	NA	NA	NA	#N/A	#N/A	3896	4.30182	0.017066	0.323944	MEG	86.9566	99.9997	749	0.00400775	2381.17	NA	NA	-0.00826655	0.979279	0.984835	PEG	0.00683312	13747.5
AT1G78210	x	2.00746	0.00192399	0.0281245	MEG	99.9967	84.6147	775.5	-0.147165	0.730966	0.970703	PEG	0	0	5825	1.79928	0.00406814	0.104111	MEG	98.4849	91.1392	556	0.000132934	2385.5	AT1G78210.1	alpha/beta-Hydrolases superfamily protein	3.24491	3.29644e-44	1.20573e-42	MEG	91.3266	378
AT4G03210		0.882516	0.108986	0.492324	MEG	74.9981	87.4989	2498.5	NA	NA	NA	NA	#N/A	#N/A	3896	2.87469	0.0208046	0.374473	MEG	96.4912	77.9069	788	0.00480429	2394.17	AT4G03210.1	xyloglucan endotransglucosylase/hydrolase 9	0.693085	7.37206e-07	3.5391e-06	MEG	32.4491	2880
AT5G47250		1.4784	0.0778277	0.413877	MEG	71.4276	74.9981	2133	NA	NA	NA	NA	#N/A	#N/A	3896	2.56592	0.0775789	0.920659	MEG	100	84.7824	1199	0.0113148	2409.33	AT5G47250.1	LRR and NB-ARC domains-containing disease resistance protein	5.525	0.00463612	0.0109947	MEG	96.828	5829
AT3G51030		1.96979	0.0804708	0.419669	MEG	66.6644	99.998	2174	NA	NA	NA	NA	#N/A	#N/A	3896	2.61017	0.0824626	0.954728	MEG	100	97.6742	1229	0.0122789	2433	AT3G51030.1	thioredoxin H-type 1	NA	NA	NA	NA	NA	6913
AT3G21020		-0.524551	0.101889	0.479156	PEG	64.2853	58.8234	2412	NA	NA	NA	NA	#N/A	#N/A	3896	-0.949304	0.0471624	0.673093	PEG	59.1667	54.8837	997	0.997244	2435	NA	NA	NA	NA	NA	NA	NA	6913
AT5G08770		-1.31231	0.0862833	0.438378	PEG	49.9988	62.4992	2233.5	NA	NA	NA	NA	#N/A	#N/A	3896	1.06955	0.0873446	0.994261	MEG	72.9167	74.9999	1250	0.174472	2459.83	AT5G08770.1		0.746978	0.32362	0.405978	MEG	35.8142	11021
AT4G13340		0.61314	0.118693	0.510516	MEG	99.9986	80.7689	2637.5	NA	NA	NA	NA	#N/A	#N/A	3896	0.880168	0.0330368	0.525817	MEG	82.0937	76.5193	894	0.00777156	2475.83	AT4G13340.1	Leucine-rich repeat (LRR) family protein	NA	NA	NA	NA	NA	6913
AT4G13610	x	-0.741184	0.0805975	0.419944	PEG	49.9997	35.135	2176.5	-0.410487	0.491539	0.928705	PEG	9.09083	49.9975	4121	-0.990921	0.0809971	0.945454	PEG	68.2353	35.6589	1214	0.993842	2503.83	AT4G13610.1	DNA (cytosine-5-)-methyltransferase family protein	NA	NA	NA	NA	NA	6913
AT1G42470		NA	NA	NA	NA	#N/A	#N/A	5671.5	1.66141	0.0176583	0.217712	MEG	0	0	631.5	2.44772	0.0836258	0.965053	MEG	96.4912	88.8888	1232.5	0.00328721	2511.83	AT1G42470.1	Patched family protein	4.51587	3.86081e-10	2.62824e-09	MEG	95.3256	2031
AT4G04620		0.636238	0.128719	0.530158	MEG	73.6838	95.3486	2755.5	NA	NA	NA	NA	#N/A	#N/A	3896	1.83872	0.0311656	0.500514	MEG	78.8889	85.4651	886	0.00792781	2512.5	AT4G04620.1	Ubiquitin-like superfamily protein	3.87372	7.1926e-11	5.29243e-10	MEG	93.7522	1879
AT4G37980		1.70987	0.135235	0.54091	MEG	99.9975	99.995	2835.5	NA	NA	NA	NA	#N/A	#N/A	3896	4.04807	0.0350796	0.549723	MEG	100	96.1535	908	0.00917625	2546.5	AT4G37980.1	elicitor-activated gene 3-1	NA	NA	NA	NA	NA	6913
AT5G27230	x	-0.361026	0.448279	0.834678	PEG	66.6656	73.3328	6090.5	-0.671247	0.0182545	0.222249	PEG	33.3322	74.9981	640	-1.29704	0.0439794	0.644472	PEG	41.6668	54.9999	971	0.996874	2567.17	AT5G27230.1	Frigida-like protein	-0.552948	0.168805	0.240856	PEG	23.4158	9689.5
AT5G41820	x	1.01358	0.0635645	0.371464	MEG	83.3319	76.9225	1940.5	-0.412121	0.617572	0.956438	PEG	0	49.9992	5041.5	-1.55611	0.0164787	0.316431	PEG	72.2223	39.6039	741	0.264655	2574.33	AT5G41820.1	RAB geranylgeranyl transferase alpha subunit 2	NA	NA	NA	NA	NA	6913
AT4G10670	x	-1.66884	0.00804072	0.0905718	PEG	66.6644	74.9981	1007	0.300476	0.726006	0.970703	MEG	99.998	74.9981	5825	-3.09963	0.0421617	0.624915	PEG	13.3339	56.1643	960	0.912448	2597.33	AT4G10670.1	GTC2	NA	NA	NA	NA	NA	6913
AT3G05880		1.16869	0.125074	0.523896	MEG	79.9984	99.9983	2708	NA	NA	NA	NA	#N/A	#N/A	3896	1.35592	0.0815585	0.94761	MEG	57.143	92.3076	1224.5	0.017779	2609.5	NA	NA	6.29487	0.000195271	0.000625246	MEG	97.5385	4318
AT2G33100		1.6688	0.14387	0.55697	MEG	99.99	0	2930	NA	NA	NA	NA	#N/A	#N/A	3896	-3.72263	0.0568092	0.762583	PEG	100	49.9988	1056.5	0.255861	2627.5	NA	NA	NA	NA	NA	NA	NA	6913
AT4G16680	x	0.41639	0.508641	0.865027	MEG	79.9984	87.4989	6669.5	1.5293	0.00864378	0.131635	MEG	99.99	0	510.5	2.43789	0.015635	0.306433	MEG	79.1668	94.2854	726	0.000693387	2635.33	AT4G16680.1	P-loop containing nucleoside triphosphate hydrolases superfamily protein	6.79577	9.78527e-06	3.97097e-05	MEG	97.8806	3407
AT5G55400		NA	NA	NA	NA	#N/A	#N/A	5671.5	1.82057	0.0709936	0.487881	MEG	99.99	0	1133	3.61457	0.0627071	0.807828	MEG	77.778	99.9975	1105	0.00868184	2636.5	AT5G55400.1	Actin binding Calponin homology (CH) domain-containing protein	1.34709	0.00393843	0.00952303	MEG	64.4715	5718
AT1G02790	x	3.34737	5.06325e-12	2.88605e-10	MEG	85.7131	90.9083	199	-2.4757	6.14512e-08	3.21361e-06	PEG	0	0	149	-0.826958	0.666642	1	PEG	33.3356	54.1664	7742	6.6755e-10	2696.67	AT1G02790.1	polygalacturonase 4	-7.83846	3.67178e-48	1.51089e-46	PEG	98.3985	336
AT3G49380	x	2.15633	3.70233e-06	0.000109363	MEG	99.9991	78.947	384	1.84291	1.96839e-12	1.47478e-10	MEG	0	0	104	2.08095	0.120393	1	MEG	89.5523	88.1354	7742	1.0941e-16	2743.33	AT3G49380.1	IQ-domain 15	NA	NA	NA	NA	NA	6913
AT2G21420	x	1.04189	6.23154e-07	2.08509e-05	MEG	83.7499	80.6666	339	1.1154	9.43626e-07	4.37663e-05	MEG	60.7476	75.1879	168	0.893746	0.193373	1	MEG	79.3893	78.6397	7742	7.69234e-12	2749.67	AT2G21420.1	IBR domain containing protein	NA	NA	NA	NA	NA	6913
AT3G60350	x	-1.01045	0.00996807	0.107275	PEG	39.9992	49.9998	1054	-0.175929	0.769191	0.978238	PEG	59.9988	49.9975	6127	-1.25572	0.0581042	0.771955	PEG	58.5367	52.7777	1071	0.984054	2750.67	AT3G60350.1	ARABIDILLO-2	1.73914	1.28437e-06	5.93905e-06	MEG	75.1529	2990
AT5G49900	x	1.82202	1.80396e-05	0.000475867	MEG	99.9991	82.7583	430	2.31504	2.37114e-12	1.74302e-10	MEG	99.995	99.99	106	1.16014	0.125343	1	MEG	81.25	81.4285	7742	6.15513e-16	2759.33	AT5G49900.1	Beta-glucosidase, GBA2 type family protein	2.47535	3.207e-15	3.37186e-14	MEG	85.9696	1315
AT4G33040		0.956615	0.191671	0.633583	MEG	99.9967	99.9983	3431.5	NA	NA	NA	NA	#N/A	#N/A	3896	1.06465	0.0450941	0.653406	MEG	74.138	86.6666	982	0.0154223	2769.83	AT4G33040.1	Thioredoxin superfamily protein	NA	NA	NA	NA	NA	6913
AT5G67600		1.31262	0.236262	0.684527	MEG	79.9984	49.9975	3915	NA	NA	NA	NA	#N/A	#N/A	3896	3.5067	0.00292875	0.0790832	MEG	90	90.6249	527	0.00167146	2779.33	AT5G67600.1		10.2871	5.34825e-46	2.04834e-44	MEG	99.0639	361
AT5G66310	x	5.20991	5.1601e-06	0.00014818	MEG	99.9975	99.9994	395	1.73124	5.01164e-05	0.001767	MEG	99.9967	0	221	3.92178	0.0931798	1	MEG	84.8485	99.9997	7742	1.14281e-09	2786	AT5G66310.1	ATP binding microtubule motor family protein	2.38973	3.28797e-14	3.20815e-13	MEG	85.0986	1417
AT5G22200	x	3.27789	0.000283852	0.00558248	MEG	99.998	99.9988	576	4.75149	8.04781e-21	1.06286e-18	MEG	94.1171	99.9995	59	3.062	0.139397	1	MEG	94.4445	93.6168	7742	7.04457e-23	2792.33	AT5G22200.1	Late embryogenesis abundant (LEA) hydroxyproline-rich glycoprotein family	4.06622	3.83147e-10	2.60956e-09	MEG	94.2968	2029.5
AT2G30440		0.602341	0.183147	0.622412	MEG	91.6659	92.8568	3335	NA	NA	NA	NA	#N/A	#N/A	3896	0.902818	0.0724678	0.885103	MEG	75.969	78	1165	0.0222588	2798.67	NA	NA	NA	NA	NA	NA	NA	6913
AT1G49840	x	1.49549	3.29113e-06	9.84994e-05	MEG	79.3101	89.4735	379	1.06701	0.00031308	0.00874379	MEG	99.9967	99.995	279	0.735478	0.125488	1	MEG	74.2515	83.1068	7742	5.40752e-09	2800	AT1G49840.1	Protein of unknown function (DUF620)	-1.13104	0.0192882	0.038685	PEG	56.1259	6893.5
AT5G64430	x	1.57988	2.59123e-05	0.000660502	MEG	76.9228	87.4998	445	0.804552	0.000176358	0.0052853	MEG	99.998	49.9994	260	0.928324	0.230862	1	MEG	76.4526	80.4744	7742	3.72562e-08	2815.67	AT5G64430.1	Octicosapeptide/Phox/Bem1p family protein	3.88919	1.54134e-23	2.68057e-22	MEG	93.7988	795
AT3G11690	x	1.84414	0.000426799	0.00797559	MEG	92.307	94.7363	607	1.31916	2.06254e-11	1.46103e-09	MEG	74.9981	0	110	1.29663	0.146995	1	MEG	84.7458	92.8571	7742	1.12965e-13	2819.67	NA	NA	4.57124	3.41945e-33	8.85342e-32	MEG	95.433	534
AT2G38860	x	2.42457	0.000225354	0.00461405	MEG	83.3319	90.9083	554	1.74145	1.41266e-06	6.3261e-05	MEG	99.99	0	174	1.99235	0.229824	1	MEG	100	87.4996	7742	3.19588e-09	2823.33	NA	NA	5.30811	0.00963236	0.0210523	MEG	96.5725	6325.5
AT1G61290		1.14717	0.221548	0.664849	MEG	99.99	99.998	3779.5	NA	NA	NA	NA	#N/A	#N/A	3896	-2.77821	0.0216791	0.383672	PEG	66.6678	49.9995	804	0.351858	2826.5	AT1G61290.1	syntaxin of plants 124	NA	NA	NA	NA	NA	6913
AT3G44200		1.16796	0.190625	0.631133	MEG	99.99	83.3319	3424	NA	NA	NA	NA	#N/A	#N/A	3896	1.75695	0.0740614	0.899931	MEG	73.5295	83.6362	1171	0.0234591	2830.33	AT3G44200.1	NIMA (never in mitosis, gene A)-related 6	1.81783	0.0963277	0.152697	MEG	76.7685	8722
AT3G28360	x	2.8269	0.000931412	0.0155826	MEG	99.9992	99.9997	678	6.62684	1.02971e-12	8.02352e-11	MEG	99.99	0	100	-0.138131	0.934582	1	PEG	100	99.9999	7742	9.03364e-14	2840	NA	NA	4.9193	0.0222486	0.0437505	MEG	96.0317	7031
AT5G33290	x	0.825865	0.000281906	0.00557083	MEG	84.6153	70.2341	574	0.920226	1.58052e-05	0.000597835	MEG	88.8879	66.6662	206	0.364345	0.408073	1	MEG	79.5478	70.7735	7742	6.13034e-08	2840.67	AT5G33290.1	xylogalacturonan deficient 1	4.95437	2.77988e-23	4.75088e-22	MEG	96.0855	809
AT3G06420		1.18343	0.244238	0.696253	MEG	99.99	99.9986	3979	NA	NA	NA	NA	#N/A	#N/A	3896	3.32094	0.0102302	0.218896	MEG	94.4445	92.5922	664.5	0.00523354	2846.5	NA	NA	3.64395	1.39642e-05	5.53367e-05	MEG	92.9964	3489
AT1G05850	x	0.759692	4.12574e-06	0.000120926	MEG	78.4969	78.291	387	0.664345	0.00369722	0.0688249	MEG	64.4443	66.0376	417.5	0.623398	0.147794	1	MEG	77.691	77.0226	7742	7.46116e-08	2848.83	AT1G05850.1	Chitinase family protein	5.9949	1.70623e-80	1.48367e-78	MEG	97.2928	159
AT2G26450	x	1.06816	0.000166058	0.00353396	MEG	71.4281	76.9229	533	-1.11683	0.000339259	0.00937414	PEG	99.995	74.9981	282	0.0100036	0.984801	1	MEG	67.8363	50.7042	7742	0.00254089	2852.33	AT2G26450.1	Plant invertase/pectin methylesterase inhibitor superfamily	-7.01987	1.13299e-45	4.30351e-44	PEG	98.0111	364
AT2G33770	x	0.977294	0.000216913	0.00445733	MEG	77.647	72.2891	552	0.9517	0.000439563	0.01177	MEG	74.9981	33.333	291	0.494062	0.300462	1	MEG	79.4783	65.6436	7742	7.50412e-07	2861.67	NA	NA	6.85673	2.53371e-47	1.01246e-45	MEG	97.9173	346
AT1G05490	x	2.66374	0.0006727	0.0116852	MEG	99.999	79.9992	652.5	1.83798	0.000107917	0.00354804	MEG	66.6644	0	237	1.01207	0.264116	1	MEG	86.4865	90.184	7742	5.22107e-07	2877.17	AT1G05490.1	chromatin remodeling 31	NA	NA	NA	NA	NA	6913
AT2G02147	x	-0.710435	0.000202513	0.00419946	PEG	52.9411	58.9887	547	-1.15587	0.00178631	0.0397685	PEG	63.6358	76.4701	350	-1.24402	0.10954	1	PEG	50.7826	54.9119	7742	0.99997	2879.67	AT2G02147.1	low-molecular-weight cysteine-rich 73	-3.4565	4.18687e-233	4.82397e-230	PEG	92.2764	12
AT3G54100	x	-0.280024	0.580421	0.893044	PEG	99.9983	83.3326	7373.5	1.62569	9.90117e-06	0.00038575	MEG	99.995	99.99	200	1.71562	0.0606763	0.791351	MEG	71.1112	79.3814	1090.5	1.55559e-05	2888	AT3G54100.1	O-fucosyltransferase family protein	0.411007	0.560724	0.637285	MEG	14.4514	12165
AT4G00570	x	0.878054	0.000384058	0.0072365	MEG	85.7141	84.3478	602	1.45429	0.000949869	0.0226342	MEG	99.9967	57.142	327	0.306922	0.504295	1	MEG	76.659	71.1759	7742	3.98421e-06	2890.33	AT4G00570.1	NAD-dependent malic enzyme 2	2.07339	4.23485e-10	2.8772e-09	MEG	81.1283	2035
AT2G42040	x	2.36372	0.00175073	0.0264059	MEG	99.9967	99.9975	752	0.940771	2.01668e-06	8.72999e-05	MEG	99.99	0	179.5	1.72813	0.142266	1	MEG	55.0002	84.9055	7742	1.88618e-08	2891.17	NA	NA	2.56809	3.48696e-14	3.39274e-13	MEG	86.8336	1421
AT4G10120	x	2.39569	0.00126383	0.0201343	MEG	99.9983	59.9994	712	1.48883	5.35809e-05	0.00187221	MEG	66.6644	0	223	1.3941	0.163007	1	MEG	89.8734	94.3181	7742	3.16675e-07	2892.33	AT4G10120.1	Sucrose-phosphate synthase family protein	6.14801	6.28546e-91	7.06527e-89	MEG	97.4225	123
AT1G72340	x	-0.227349	0.37982	0.798562	PEG	59.9998	72.4137	5377	-0.948156	0.207986	0.756242	PEG	0	0	2143	-0.690828	0.073239	0.891282	PEG	62.1739	65.873	1168.5	0.994152	2896.17	AT1G72340.1	NagB/RpiA/CoA transferase-like superfamily protein	0.0829498	0.897309	0.921768	MEG	0.683365	13459.5
AT5G07430	x	2.61351	3.08838e-09	1.32695e-07	MEG	77.7769	59.9994	264	-0.854145	0.0240384	0.271287	PEG	0	0	691.5	1.13542	0.668924	1	MEG	100	26.6666	7742	1.28226e-07	2899.17	AT5G07430.1	Pectin lyase-like superfamily protein	-8.88839	8.68191e-58	4.59908e-56	PEG	98.7501	261
AT5G47500	x	3.04364	0.000565509	0.0101176	MEG	85.7131	99.9994	634	-1.20362	0.000921051	0.0220825	PEG	99.998	0	325	-0.590342	0.426364	1	PEG	42.3079	89.0908	7742	0.00995899	2900.33	AT5G47500.1	Pectin lyase-like superfamily protein	2.89655	0.00318727	0.0079101	MEG	89.3503	5571
AT4G18650	x	3.87869	0.00422868	0.0535933	MEG	99.998	99.9986	895	3.06473	7.30058e-17	7.29309e-15	MEG	99.9975	99.995	78	1.23225	0.722678	1	MEG	0.009999	99.9992	7742	2.95529e-17	2905	AT4G18650.1	transcription factor-related	NA	NA	NA	NA	NA	6913
AT5G15470	x	0.989134	0.00175848	0.0264541	MEG	79.3101	78.7878	754	1.36159	0.000115651	0.00375481	MEG	99.995	0	240	0.762773	0.209097	1	MEG	68.7943	82.6923	7742	1.07136e-06	2912	AT5G15470.1	galacturonosyltransferase 14	0.255773	0.662947	0.728725	MEG	6.14029	12577.5
AT3G53420	x	0.935819	0.000478963	0.0088196	MEG	79.1665	83.8709	616	0.0132502	0.968419	0.997142	MEG	59.9994	55.5549	7505.5	1.68321	0.00704453	0.162722	MEG	80.25	89.8444	616	5.06124e-05	2912.5	AT3G53420.1	plasma membrane intrinsic protein 2A	7.03627	2.85779e-90	3.13585e-88	MEG	98.0202	126
AT5G20190	x	0.464153	0.0868686	0.439696	MEG	87.234	83.5366	2241	0.0716966	0.679851	0.962882	MEG	43.1817	67.4417	5410	0.694318	0.0638709	0.819495	MEG	73.9015	85.5325	1109	0.0179146	2920	AT5G20190.1	Tetratricopeptide repeat (TPR)-like superfamily protein	2.88981	1.3628e-54	6.65799e-53	MEG	89.306	283
AT3G02350	x	3.91238	8.07593e-05	0.00185436	MEG	99.999	87.4989	494	1.48315	0.0107192	0.152415	MEG	0	99.9975	548	0.0485909	0.938804	1	MEG	80.8824	64.9999	7742	1.49074e-05	2928	NA	NA	2.9467	4.09577e-05	0.000149612	MEG	89.6726	3785
AT4G34150	x	0.827144	0.00201465	0.0290542	MEG	77.4998	83.9999	786.5	0.898066	0.00027667	0.00792577	MEG	99.995	66.6644	271	0.629116	0.135665	1	MEG	74.3137	77.6094	7742	1.79762e-06	2933.17	AT4G34150.1	Calcium-dependent lipid-binding (CaLB domain) family protein	1.21728	0.0069066	0.0157186	MEG	59.706	6075
AT5G41250	x	3.30869	0.00226269	0.0319622	MEG	33.3322	33.3328	803	4.3561	0.000202268	0.00599267	MEG	0	0	263	1.27237	0.715193	1	MEG	98.7544	8.82353	7742	6.6574e-06	2936	AT5G41250.1	Exostosin family protein	NA	NA	NA	NA	NA	6913
AT5G01800	x	1.28469	0.000286213	0.00560711	MEG	93.1506	93.0635	578.5	1.2177	0.00736016	0.116094	MEG	83.3319	59.9988	493.5	0.619582	0.121012	1	MEG	78.6834	87.2152	7742	5.32931e-06	2938	AT5G01800.1	saposin B domain-containing protein	2.63402	5.48168e-14	5.21968e-13	MEG	87.4025	1452
AT2G39890	x	0.857667	0.00379799	0.0490668	MEG	89.6549	77.3332	878	0.805297	5.0814e-05	0.00178352	MEG	59.9997	74.9997	222	0.582677	0.15591	1	MEG	70.068	75.9701	7742	7.84391e-07	2947.33	NA	NA	1.56059	0.00196934	0.00513738	MEG	70.8917	5300
AT4G27870	x	0.636301	0.11467	0.502784	MEG	96.4282	90.2777	2587	0.11037	0.712752	0.969592	MEG	99.998	99.9967	5726	2.02388	0.00329686	0.0870334	MEG	72.6688	94.6903	539	0.00216672	2950.67	AT4G27870.1	Vacuolar iron transporter (VIT) family protein	3.17505	9.40254e-95	1.13043e-92	MEG	90.9755	115
AT3G04480	x	-1.26556	0.000970694	0.0160944	PEG	33.333	53.333	685	-1.55666	0.00464104	0.0829427	PEG	99.99	99.99	436	0.443147	0.59662	1	MEG	67.7967	60.6299	7742	0.87678	2954.33	NA	NA	0.160835	0.786815	0.832326	MEG	2.52157	13070
AT2G25690	x	0.907571	0.000606859	0.0106557	MEG	76.4704	79.1044	646	2.08082	0.00684874	0.110995	MEG	99.99	0	480.5	0.710216	0.0951749	1	MEG	88.8889	78.7013	7742	7.87767e-06	2956.17	AT2G25690.1	Protein of unknown function (DUF581)	1.17522	0.100913	0.158674	MEG	58.0035	8793
AT5G03240	x	0.71037	0.00572712	0.0685261	MEG	82.8282	87.7005	947.5	1.08804	2.50917e-06	0.000105684	MEG	77.1426	70.588	185	0.563943	0.209737	1	MEG	72.4221	80.4012	7742	9.72513e-08	2958.17	AT5G03240.1	polyubiquitin 3	0.230085	0.118942	0.181295	MEG	5.02776	9070.5
AT5G43870	x	2.03058	0.00180323	0.0268426	MEG	99.9992	99.9993	762	0.0594717	0.942689	0.99587	MEG	99.995	99.995	7369.5	2.92181	0.0188963	0.347384	MEG	82.9788	98.421	774	0.00036386	2968.5	AT5G43870.1	Plant protein of unknown function (DUF828) with plant pleckstrin homology-like region	-0.753073	0.310139	0.392781	PEG	36.1886	10917
AT5G09730		1.16761	0.22492	0.668862	MEG	99.99	99.995	3814.5	NA	NA	NA	NA	#N/A	#N/A	3896	2.74766	0.0814166	0.947242	MEG	100	96.4282	1223	0.0292377	2977.83	AT5G09730.1	beta-xylosidase 3	-3.20911	3.15897e-163	1.14937e-160	PEG	91.1492	38
AT2G23790	x	0.746195	0.00254688	0.0352308	MEG	84.1269	83.0409	820	0.834718	0.00260297	0.051478	MEG	61.538	61.538	394	0.58502	0.10426	1	MEG	68.6022	84.5697	7742	1.29189e-05	2985.33	AT2G23790.1	Protein of unknown function (DUF607)	1.28518	0.00072805	0.00209099	MEG	62.2882	4814
AT2G19390	x	-1.45164	0.000510398	0.00933782	PEG	14.2855	37.4995	620	-0.786726	0.0152653	0.196282	PEG	99.99	0	605.5	-0.912743	0.140699	1	PEG	41.8183	39.5061	7742	0.999917	2989.17	AT2G19390.1		-1.03161	0.000213104	0.000677172	PEG	51.5557	4351
AT1G28710	x	1.75511	0.0011663	0.0188452	MEG	99.9983	84.6147	702	1.36195	0.00969975	0.142605	MEG	0	0	530	1.99504	0.321336	1	MEG	94.2857	75.6096	7742	5.55491e-05	2991.33	AT1G28710.1	Nucleotide-diphospho-sugar transferase family protein	NA	NA	NA	NA	NA	6913
AT4G36950	x	1.61902	0.00674026	0.0783102	MEG	89.9991	93.3327	975	0.816189	0.000331092	0.00918103	MEG	24.9994	57.142	281	1.35827	0.240311	1	MEG	72.6028	82.7868	7742	1.03196e-05	2999.33	AT4G36950.1	mitogen-activated protein kinase kinase kinase 21	-4.22047	3.93472e-07	1.96679e-06	PEG	94.6844	2766
AT5G43780	x	-1.57874	0.000180664	0.00378093	PEG	31.818	30.7691	542	-1.50227	0.0280766	0.298683	PEG	49.9975	0	733	-0.679089	0.383497	1	PEG	53.1646	54.3568	7742	0.998352	3005.67	AT5G43780.1	Pseudouridine synthase/archaeosine transglycosylase-like family protein	0.993274	0.00136055	0.00369059	MEG	49.6626	5097
AT5G40600	x	-1.60323	0.00332369	0.0437871	PEG	74.9981	39.9996	861	-1.17376	0.00396399	0.0726762	PEG	99.99	0	425	0.215772	0.880776	1	MEG	29.167	75.8618	7742	0.949103	3009.33	AT5G40600.1		1.24902	0.0263788	0.0505914	MEG	60.9381	7209
AT1G63120	x	0.943443	0.0142164	0.140025	MEG	84.6151	84.3747	1151	2.20144	1.99017e-07	1.01356e-05	MEG	74.9981	66.6656	153	1.11739	0.138193	1	MEG	79.661	69.8823	7742	1.49837e-08	3015.33	AT1G63120.1	RHOMBOID-like 2	1.90992	1.54615e-14	1.54236e-13	MEG	78.4844	1386
AT1G58030	x	0.972752	0.00188444	0.0277961	MEG	74.9998	75.3845	769	0.473856	0.0113615	0.159023	MEG	58.3331	74.0738	556.5	0.738405	0.0930924	1	MEG	85.3982	78.6596	7742	3.28378e-05	3022.5	AT1G58030.1	cationic amino acid transporter 2	2.74533	2.12806e-25	4.03602e-24	MEG	88.286	729
AT4G27280	x	0.51018	0.00473317	0.0585478	MEG	71.5151	75.5555	917	0.587979	0.00349708	0.0664617	MEG	55.5552	58.3328	410	0.622673	0.337481	1	MEG	81.2834	76.9448	7742	8.07437e-05	3023	AT4G27280.1	Calcium-binding EF-hand family protein	0.829764	0.0629559	0.107103	MEG	40.7761	8126.5
AT4G18570	x	0.60174	0.0013838	0.0217403	MEG	70.4698	74.0506	722	0.585453	0.0159934	0.202965	MEG	66.6666	69.9999	613.5	0.490595	0.312317	1	MEG	77.1954	70.2532	7742	9.71374e-05	3025.83	AT4G18570.1	Tetratricopeptide repeat (TPR)-like superfamily protein	NA	NA	NA	NA	NA	6913
AT1G65560	x	1.15036	0.00269898	0.0371535	MEG	81.2495	80.392	824	1.2406	0.00876609	0.132632	MEG	99.995	99.99	515	1.14555	0.149558	1	MEG	91.2698	82.6087	7742	5.4257e-05	3027	AT1G65560.1	Zinc-binding dehydrogenase family protein	3.23917	4.59899e-21	6.90397e-20	MEG	91.2985	921
AT1G30330		-0.777274	0.274593	0.725574	PEG	85.7131	57.142	4295	NA	NA	NA	NA	#N/A	#N/A	3896	-1.62875	0.0327886	0.523037	PEG	44.4446	61.842	892	0.987906	3027.67	AT1G30330.1	auxin response factor 6	-0.804398	0.0836812	0.135923	PEG	39.2856	8512
AT1G07890	x	0.58643	0.00114374	0.0185335	MEG	78.4313	71.3793	700	0.306383	0.0186427	0.225215	MEG	70.7022	69.953	645	0.551296	0.170117	1	MEG	79.2527	74.4499	7742	5.54436e-05	3029	AT1G07890.1	ascorbate peroxidase 1	1.50275	2.50611e-27	5.19483e-26	MEG	69.3087	667
AT3G29360	x	1.5727	9.70676e-06	0.000270525	MEG	91.304	80.9522	407	0.699472	0.0501424	0.411186	MEG	66.6644	66.6656	950.5	0.404181	0.426297	1	MEG	81.383	73.0027	7742	4.43573e-06	3033.17	NA	NA	1.52644	5.12098e-16	5.70989e-15	MEG	69.9701	1240
AT5G22630	x	0.864901	0.000219786	0.00450819	MEG	77.2726	76.6666	553	0.819681	0.0341458	0.330386	MEG	66.6644	49.9988	807.5	0.614279	0.171378	1	MEG	83.6401	76.5588	7742	2.23469e-05	3034.17	AT5G22630.1	arogenate dehydratase 5	6.46168	5.61448e-20	7.89454e-19	MEG	97.661	983.5
AT2G31530	x	-1.39624	0.00277113	0.0379625	PEG	49.9988	62.4996	828	1.67801	0.0108304	0.153717	MEG	0	49.9975	549	0.201431	0.903647	1	MEG	57.5343	82.1917	7742	0.0613298	3039.67	NA	NA	1.0256	0.0345569	0.063926	MEG	51.2639	7473.5
AT1G62600	x	0.974587	0.00570536	0.0684685	MEG	74.9996	87.0965	945.5	0.0276212	0.928039	0.994851	MEG	59.9988	85.7131	7253	1.11844	0.0378737	0.578501	MEG	72.2689	73.7705	931.5	0.00169727	3043.33	AT1G62600.1	Flavin-binding monooxygenase family protein	NA	NA	NA	NA	NA	6913
AT5G20150		0.708709	0.327142	0.768434	MEG	49.9975	87.4989	4829	NA	NA	NA	NA	#N/A	#N/A	3896	2.452	0.000357204	0.012427	MEG	89.1892	93.6073	409	0.000334234	3044.67	AT5G20150.1	SPX domain gene 1	3.9745	4.18673e-21	6.31252e-20	MEG	94.0464	917
AT3G21010	x	-0.716742	0.0553391	0.345276	PEG	68.7496	49.9999	1817.5	-0.0788288	0.831032	0.985892	PEG	74.9981	99.9975	6579.5	-1.18736	0.0167947	0.320768	PEG	61.2904	55	745	0.97942	3047.33	NA	NA	-3.11717	7.63431e-17	8.92995e-16	PEG	90.6688	1182
AT3G61440	x	0.559238	0.00166616	0.0253682	MEG	74.8837	72.7822	745	0.45227	0.0200493	0.236822	MEG	84.9996	63.6362	659	0.347104	0.287444	1	MEG	75.3814	68.7884	7742	0.000129103	3048.67	AT3G61440.1	cysteine synthase C1	3.32119	1.3241e-75	1.04017e-73	MEG	91.6876	176
AT1G07230	x	0.598353	0.00760766	0.0864666	MEG	81.111	84.689	998	0.998099	0.00359607	0.0681765	MEG	94.1171	93.7494	411	0.57288	0.125943	1	MEG	74.2437	76.7535	7742	5.30111e-05	3050.33	AT1G07230.1	non-specific phospholipase C1	4.07164	1.28312e-22	2.11448e-21	MEG	94.3111	839
AT1G35580	x	1.22441	0.00829932	0.0926567	MEG	66.6656	83.333	1016	1.17643	0.00288352	0.0563117	MEG	83.3319	99.995	399	0.790573	0.3165	1	MEG	78.4091	80	7742	0.000105151	3052.33	AT1G35580.1	cytosolic invertase 1	NA	NA	NA	NA	NA	6913
AT4G26640		0.79617	0.296897	0.745561	MEG	49.9975	71.4276	4517	NA	NA	NA	NA	#N/A	#N/A	3896	2.64896	0.0166135	0.317732	MEG	79.4118	75.8619	744	0.00949282	3052.33	AT4G26640.1	WRKY family transcription factor family protein	1.55715	8.33377e-05	0.000286055	MEG	70.8006	4028
AT2G11910	x	-0.538094	0.0180613	0.167337	PEG	70.6666	69.5945	1224.5	-0.685816	4.69823e-06	0.000189682	PEG	49.9999	74.9999	193	-0.511062	0.161618	1	PEG	52.1053	65.5398	7742	0.999874	3053.17	AT2G11910.1		NA	NA	NA	NA	NA	6913
AT5G23720	x	0.542122	0.0111899	0.11666	MEG	78.0821	73.2919	1087.5	0.955965	0.00137186	0.0316258	MEG	77.7773	99.9993	338	0.451501	0.252482	1	MEG	75.9494	76.2689	7742	5.87424e-05	3055.83	AT5G23720.1	dual specificity protein phosphatase family protein	0.985569	0.268723	0.350639	MEG	49.2733	10596
AT5G20320	x	-0.640991	0.0156396	0.150267	PEG	71.4284	62.6505	1180	-0.961592	0.000145454	0.00447975	PEG	39.9992	66.6656	253	-0.808053	0.103764	1	PEG	50.7205	63.4568	7742	0.999964	3058.33	AT5G20320.1	dicer-like 4	1.23427	0.0012744	0.00347599	MEG	60.3711	5069
AT3G06650	x	1.60726	0.00069588	0.011996	MEG	99.9992	80.7689	658	1.12912	0.0335129	0.326803	MEG	99.99	99.9975	796.5	1.04415	0.260594	1	MEG	86.4198	81.4126	7742	8.68747e-05	3065.5	NA	NA	2.14353	7.11996e-09	4.33087e-08	MEG	82.1261	2273
AT5G48630	x	0.864499	0.00279277	0.0381494	MEG	73.0766	77.1928	830.5	0.671117	0.017219	0.213988	MEG	39.9992	83.3319	627	-0.0127797	0.985869	1	PEG	62.8572	69.337	7742	0.000518788	3066.5	AT5G48630.1	Cyclin family protein	0.453814	0.189888	0.265084	MEG	17.0776	9904
AT1G17145	x	-0.492067	0.225229	0.6692	PEG	19.9996	55.5552	3817.5	-0.184752	0.508323	0.933363	PEG	85.7131	49.9988	4215	-0.861936	0.0754442	0.908902	PEG	53.4091	51.0067	1181.5	0.989045	3071.33	AT1G17145.1	RING/U-box superfamily protein	0.696903	0.00504061	0.0118583	MEG	32.6904	5877
AT4G26080		0.53947	0.300049	0.75024	MEG	99.998	68.4207	4535	NA	NA	NA	NA	#N/A	#N/A	3896	1.60639	0.0206769	0.374473	MEG	80.4598	77.027	788	0.0115843	3073	AT4G26080.1	Protein phosphatase 2C family protein	6.1426	0.000384025	0.00116445	MEG	97.4181	4559
AT4G17880	x	-1.44534	0.011422	0.118325	PEG	33.333	79.9995	1094.5	-1.80563	0.00362102	0.0683172	PEG	0	0	412.5	-0.568788	0.641198	1	PEG	45.1614	70.8661	7742	0.992387	3083	AT4G17880.1	Basic helix-loop-helix (bHLH) DNA-binding family protein	5.03343	3.42887e-36	1.01082e-34	MEG	96.2028	469
AT5G04760	x	1.14219	0.00707226	0.0817744	MEG	79.9995	88.4612	981	1.47778	0.0100043	0.14598	MEG	99.99	0	534	1.21768	0.150772	1	MEG	70.5883	83.916	7742	0.000141382	3085.67	AT5G04760.1	Duplicated homeodomain-like superfamily protein	1.32063	0.0713367	0.119018	MEG	63.5575	8287
AT2G32580	x	1.08377	0.00940912	0.102623	MEG	64.2856	62.2516	1039	0.573951	0.00676429	0.110498	MEG	99.9975	74.9981	477	0.280668	0.504068	1	MEG	82.268	57.4541	7742	0.000363479	3086	NA	NA	3.84938	1.60811e-30	3.69331e-29	MEG	93.678	602
AT3G48890	x	0.444442	0.0143379	0.141012	MEG	75.5952	75.3541	1154	0.777296	0.00210543	0.0450701	MEG	49.9995	76.9225	364	0.475224	0.467779	1	MEG	75.1938	73.8553	7742	0.000180031	3086.67	AT3G48890.1	membrane-associated progesterone binding protein 3	2.90914	2.14075e-57	1.1254e-55	MEG	89.4326	263
AT3G02470	x	0.584265	0.000973353	0.0160944	MEG	72.7651	73.1585	685	0.339905	0.040462	0.363781	MEG	61.2716	64.0244	866.5	0.318379	0.270995	1	MEG	72.2566	73.1814	7742	0.000141443	3097.83	NA	NA	3.95016	2.1207e-105	3.29447e-103	MEG	93.9773	89
AT2G20780	x	2.26741	5.12876e-06	0.000147654	MEG	99.999	94.7363	394	0.803761	0.0747117	0.502289	MEG	49.9994	66.6644	1159	1.28179	0.182711	1	MEG	76.4045	85.8299	7742	1.67747e-06	3098.33	AT2G20780.1	Major facilitator superfamily protein	1.83707	0.0066359	0.0151625	MEG	77.1419	6051
AT1G32410	x	-0.212049	0.50688	0.864784	PEG	79.9996	66.6665	6648.5	0.392566	0.129245	0.631394	MEG	49.9988	74.9981	1595	0.892507	0.0562921	0.761388	MEG	73.6842	75.7333	1052	0.0399136	3098.5	AT1G32410.1	Vacuolar protein sorting 55 (VPS55) family protein	2.53394	5.12641e-14	4.8915e-13	MEG	86.5244	1449
AT5G40360	x	1.244	0.0258268	0.215249	MEG	48.0392	57.3222	1360.5	1.92836	1.89163e-05	0.000708635	MEG	55.7691	55.5554	208	0.995202	0.105839	1	MEG	93.1734	59.147	7742	1.27752e-06	3103.5	AT5G40360.1	myb domain protein 115	NA	NA	NA	NA	NA	6913
AT3G62900	x	0.729587	0.00118107	0.0190567	MEG	79.0321	75.9999	703	0.409836	0.0416115	0.369712	MEG	73.3331	55.9998	877	0.448873	0.239447	1	MEG	72.4206	78.5036	7742	0.000153875	3107.33	AT3G62900.1	CW-type Zinc Finger	1.40292	0.000591382	0.0017301	MEG	66.3094	4726
AT3G15550	x	-0.798849	0.00628259	0.0743876	PEG	36.8419	51.7856	958	-0.612407	0.0174637	0.215995	PEG	99.9975	0	629	-0.276608	0.562006	1	PEG	68.6275	59.6774	7742	0.994838	3109.67	NA	NA	-1.99316	0.0244922	0.0473873	PEG	79.8901	7146
AT1G72470	x	2.33455	0.000147961	0.0032029	MEG	99.998	99.9994	524	1.2268	0.0640917	0.465454	MEG	0	0	1072.5	1.04319	0.485937	1	MEG	86.7647	89.423	7742	6.83012e-05	3112.83	AT1G72470.1	exocyst subunit exo70 family protein D1	0.409371	0.439362	0.521297	MEG	14.3531	11652.5
AT5G41140	x	0.43136	0.0143585	0.141012	MEG	80.8765	75.3002	1154	0.509568	0.00564435	0.0962381	MEG	65.8535	59.9999	456.5	0.436594	0.168515	1	MEG	75.594	75.3979	7742	0.00017493	3117.5	AT5G41140.1	Myosin heavy chain-related protein	1.28044	1.58511e-15	1.70551e-14	MEG	62.1143	1285
AT1G74530	x	-1.2454	0.00553547	0.0667256	PEG	33.3328	54.545	941	2.18134	0.0224288	0.257008	MEG	99.995	0	680	-0.0126181	0.983855	1	PEG	51.0205	64.5161	7742	0.11101	3121	AT1G74530.1		3.32586	0.000149467	0.000487735	MEG	91.7091	4237
AT3G48690	x	0.695503	0.0311944	0.242399	MEG	76.6664	70.3124	1458	1.4154	7.15259e-07	3.39835e-05	MEG	99.995	99.9975	164	0.561334	0.237674	1	MEG	77.4039	74.6565	7742	1.62714e-07	3121.33	AT3G48690.1	alpha/beta-Hydrolases superfamily protein	0.145719	0.282228	0.364886	MEG	2.07925	10694
AT5G43320	x	0.553707	0.000293148	0.00573306	MEG	77.208	75.1043	580	0.363287	0.0610303	0.455506	MEG	70.2702	59.4936	1042.5	0.460952	0.112727	1	MEG	78.4837	73.1351	7742	3.31796e-05	3121.5	AT5G43320.1	casein kinase I-like 8	2.66761	6.54133e-67	4.3481e-65	MEG	87.6788	208
AT3G06960	x	1.18862	0.00993071	0.107076	MEG	90.9083	94.7363	1052	-0.607734	0.0126671	0.171656	PEG	52.3807	74.9994	574.5	0.296507	0.733163	1	MEG	63.1206	72.388	7742	0.0492969	3122.83	NA	NA	-0.375819	0.500301	0.579848	PEG	12.376	11929
AT5G03795	x	1.33892	0.00741035	0.084843	MEG	79.9995	89.0907	990	-0.83437	0.0184955	0.223784	PEG	99.99	0	644	0.524358	0.470586	1	MEG	50.0001	84.0909	7742	0.0284476	3125.33	AT5G03795.1	Exostosin family protein	2.41218	1.5692e-45	5.89559e-44	MEG	85.3342	368
AT5G40430	x	2.37461	0.0137257	0.136571	MEG	99.9967	99.9975	1140	3.42446	0.00777595	0.120939	MEG	99.995	99.9975	501	3.3922	0.122792	1	MEG	100	79.9996	7742	0.000168831	3127.67	AT5G40430.1	myb domain protein 22	NA	NA	NA	NA	NA	6913
AT3G21310		0.774425	0.344404	0.776965	MEG	49.9975	24.9994	5018	NA	NA	NA	NA	#N/A	#N/A	3896	3.31754	0.00134669	0.0404262	MEG	74.0742	94.8051	474	0.00116674	3129.33	NA	NA	7.5638	6.71563e-09	4.09754e-08	MEG	98.2821	2265
AT5G39560		-0.977418	0.319063	0.763303	PEG	66.6644	99.99	4728.5	NA	NA	NA	NA	39.9992	49.9992	3896	-3.5133	0.0180696	0.336534	PEG	12.5011	49.1228	764	0.985184	3129.5	AT5G39560.1	Galactose oxidase/kelch repeat superfamily protein	NA	NA	NA	NA	NA	6913
AT5G20790	x	0.761443	0.00605572	0.0719268	MEG	82.9059	85.9437	955	0.344744	0.0253478	0.278969	MEG	77.2151	65.3465	708	0.589534	0.199364	1	MEG	71.75	82.8329	7742	0.000349143	3135	AT5G20790.1		NA	NA	NA	NA	NA	6913
AT1G44110	x	-0.631012	0.012643	0.12793	PEG	52.6314	70.238	1121	-0.57961	0.0114	0.159192	PEG	62.0688	61.2901	558	-0.0937318	0.835214	1	PEG	69.8337	69.9097	7742	0.981302	3140.33	AT1G44110.1	Cyclin A1;1	-3.14418	5.11326e-24	9.13385e-23	PEG	90.8138	774
AT2G13100	x	0.645483	0.026253	0.217681	MEG	74.2855	88.8888	1368	0.763256	0.000771411	0.0188427	MEG	69.0475	62.162	319	0.709194	0.156035	1	MEG	73.2558	78.7428	7742	4.91549e-05	3143	AT2G13100.1	Major facilitator superfamily protein	3.71223	5.15702e-21	7.69989e-20	MEG	93.2344	926
AT2G05990	x	-0.368403	0.00191765	0.0281245	PEG	63.1163	62.6779	775.5	-0.341958	0.0465101	0.396941	PEG	69.9999	64.9253	913	-0.314584	0.351053	1	PEG	64.5438	62.5075	7742	0.998542	3143.5	AT2G05990.1	NAD(P)-binding Rossmann-fold superfamily protein	-0.0296528	0.831989	0.870312	PEG	0.0878516	13218
AT1G73460	x	-1.32329	0.0146985	0.142622	PEG	0	62.4992	1169	-1.62644	0.00917277	0.136959	PEG	0	0	521.5	-0.0297372	0.987353	1	PEG	73.5295	72.4999	7742	0.966758	3144.17	AT1G73460.1	Protein kinase superfamily protein	NA	NA	NA	NA	NA	6913
AT1G67930	x	1.55474	0.0115645	0.11936	MEG	79.9992	99.9986	1098.5	1.20818	0.0145317	0.190625	MEG	74.9981	0	594	0.736718	0.33811	1	MEG	72.1805	82.3529	7742	0.000590407	3144.83	AT1G67930.1	Golgi transport complex protein-related	1.53969	0.00972836	0.0212521	MEG	70.3321	6329
AT3G06750		1.10202	0.280963	0.730818	MEG	99.995	66.6656	4360.5	NA	NA	NA	NA	#N/A	#N/A	3896	1.98396	0.076039	0.911184	MEG	100	96.5516	1188	0.0332872	3148.17	NA	NA	8.06601	1.82683e-09	1.17478e-08	MEG	98.4862	2150
AT2G39750	x	1.05645	0.020961	0.185605	MEG	85.7137	72.2218	1280.5	-1.4843	0.00391544	0.0719554	PEG	99.99	0	424	1.07633	0.108238	1	MEG	83.5938	84.6491	7742	0.0206212	3148.83	NA	NA	3.0507	1.45859e-25	2.78158e-24	MEG	90.2976	725
AT1G32120	x	2.36077	7.39166e-05	0.00172163	MEG	87.4989	59.9994	487	0.500396	0.0817075	0.522713	MEG	14.2855	0	1218	1.14624	0.30459	1	MEG	86.7925	54.5454	7742	3.06077e-05	3149	AT1G32120.1		0.406551	0.669898	0.734614	MEG	14.184	12608
AT2G36880	x	0.877812	0.00344565	0.0450679	MEG	78.6666	77.8845	867.5	0.533934	0.0383431	0.356206	MEG	58.8232	40.9089	838.5	0.318753	0.446495	1	MEG	79.5678	75.0809	7742	0.000609401	3149.33	NA	NA	2.56074	1.9332e-42	6.73259e-41	MEG	86.7679	397
AT3G30775	x	0.470276	0.00344873	0.0450679	MEG	80.8194	79.3672	867.5	0.396741	0.0394432	0.361185	MEG	54.0229	66.6666	850.5	0.408784	0.274295	1	MEG	73.4504	81.0499	7742	0.00041333	3153.33	AT3G30775.1	Methylenetetrahydrofolate reductase family protein	4.186	6.45179e-77	5.21651e-75	MEG	94.6012	171
AT2G29510	x	-0.647052	0.00629315	0.0744351	PEG	52.4999	67.0731	959	0.643539	0.0310671	0.317268	MEG	85.7131	64.2853	762	-0.333791	0.393737	1	PEG	63.4529	66.3825	7742	0.186676	3154.33	AT2G29510.1	Protein of unknown function (DUF3527)	2.81833	7.52426e-07	3.59843e-06	MEG	88.8181	2891
AT1G67810	x	-1.19416	0.000130925	0.00288366	PEG	57.8944	52.6315	515	-0.710549	0.0821941	0.524252	PEG	90.4758	74.9994	1224.5	-0.328008	0.498998	1	PEG	58.0488	66.6667	7742	0.995351	3160.5	AT1G67810.1	sulfur E2	NA	NA	NA	NA	NA	6913
AT2G32000	x	1.9986	0.00201584	0.0290542	MEG	99.999	91.6659	786.5	0.870753	0.0511766	0.415817	MEG	99.99	99.99	958	0.321117	0.793374	1	MEG	73.8462	59.5744	7742	0.000803142	3162.17	NA	NA	0.117389	0.907431	0.929757	MEG	1.35928	13494
AT2G04620	x	-1.08284	0.0189618	0.172481	PEG	66.6644	55.5549	1247	1.52703	0.00818406	0.126028	MEG	74.9981	74.9981	505	-0.360047	0.679493	1	PEG	82.1429	71.1111	7742	0.0654764	3164.67	AT2G04620.1	Cation efflux family protein	6.35853	0.0001316	0.000434665	MEG	97.5863	4186
AT4G23100	x	0.555439	0.000671807	0.0116852	MEG	74.4505	74.6532	652.5	0.379974	0.0675377	0.475025	MEG	84.6151	71.8748	1106	0.447456	0.131979	1	MEG	76.2646	71.844	7742	8.57682e-05	3166.83	AT4G23100.1	glutamate-cysteine ligase	3.40658	1.01436e-145	2.98393e-143	MEG	92.0665	47
AT1G48050	x	-1.0683	0.0071884	0.0828638	PEG	59.9994	54.545	984	1.52692	0.0323543	0.323626	MEG	0	99.995	779	0.230367	0.896914	1	MEG	74.2425	69.9114	7742	0.130699	3168.33	AT1G48050.1	Ku80 family protein	0.204073	0.487422	0.567986	MEG	3.99809	11864
AT2G01280		NA	NA	NA	NA	#N/A	#N/A	5671.5	0.708194	0.326664	0.846198	MEG	99.99	0	3008	3.7923	0.0291782	0.475575	MEG	88.889	99.99	873	0.0167741	3184.17	AT2G01280.1	Cyclin/Brf1-like TBP-binding protein	NA	NA	NA	NA	NA	6913
AT1G58122	x	3.98782	1.77773e-20	1.86712e-18	MEG	99.998	79.9992	108	-0.562363	0.144291	0.659028	PEG	0	0	1706.5	0.967287	0.777157	1	MEG	100	30.7692	7742	3.72272e-18	3185.5	AT1G58122.1	conserved peptide upstream open reading frame 45	-8.77241	3.34097e-49	1.41694e-47	PEG	98.7172	326
AT1G66350		0.80876	0.373963	0.797035	MEG	99.99	99.9983	5321.5	NA	NA	NA	NA	#N/A	#N/A	3896	5.88921	5.02806e-05	0.00207375	MEG	100	97.6742	345	6.23688e-05	3187.5	AT1G66350.1	RGA-like 1	3.10056	1.31513e-07	6.9881e-07	MEG	90.578	2602
AT5G03370	x	0.635525	0.0448599	0.305981	MEG	81.2495	64.8147	1662.5	1.96012	2.92283e-07	1.44144e-05	MEG	99.99	99.9975	158	0.0583483	0.878262	1	MEG	72.9592	67.4359	7742	3.29064e-07	3187.5	AT5G03370.1	acylphosphatase family	NA	NA	NA	NA	NA	6913
AT1G20696	x	0.566863	0.0203275	0.181698	MEG	82.8828	83.5748	1269	0.531877	0.0113676	0.159023	MEG	61.538	70.5878	556.5	0.653955	0.256512	1	MEG	72.7273	76.3029	7742	0.000611877	3189.17	AT1G20696.1	high mobility group B3	1.77869	1.75991e-10	1.2491e-09	MEG	75.9831	1948
AT5G20900	x	0.615375	0.029872	0.236288	MEG	71.9997	70.2126	1433.5	0.925671	0.00255507	0.0507884	MEG	33.3322	99.9975	392	0.473746	0.589675	1	MEG	74.0586	71.7092	7742	0.000484666	3189.17	AT5G20900.1	jasmonate-zim-domain protein 12	2.50287	5.4899e-12	4.47017e-11	MEG	86.2341	1698
AT2G35660	x	1.57698	0.00820767	0.0917238	MEG	99.9988	64.7055	1014	0.831657	0.0399411	0.361984	MEG	74.9981	33.3322	860	0.0218965	0.976052	1	MEG	72.4638	59.4117	7742	0.00249586	3205.33	NA	NA	NA	NA	NA	NA	NA	6913
AT1G34180	x	2.16802	0.00920344	0.101036	MEG	99.9967	99.9986	1033.5	1.24487	0.0388407	0.357738	MEG	99.995	99.9967	846	0.352263	0.701536	1	MEG	83.3334	55.7376	7742	0.00204204	3207.17	AT1G34180.1	NAC domain containing protein 16	-1.02817	0.0231156	0.0451854	PEG	51.3888	7072.5
AT4G30270		NA	NA	NA	NA	#N/A	#N/A	5671.5	NA	NA	NA	NA	#N/A	#N/A	3896	9.52237	1.46768e-22	3.48061e-20	MEG	100	98.8635	60	NA	3209.17	AT4G30270.1	xyloglucan endotransglucosylase/hydrolase 24	8.38649	3.80128e-14	3.67785e-13	MEG	98.5981	1428.5
AT5G05870	x	-1.73681	0.00604245	0.0718848	PEG	79.9984	42.8565	953.5	-0.971736	0.0483728	0.403556	PEG	99.99	0	933.5	-0.838454	0.478065	1	PEG	25.0006	74.5761	7742	0.996378	3209.67	AT5G05870.1	UDP-glucosyl transferase 76C1	NA	NA	NA	NA	NA	6913
AT2G22740	x	0.924703	0.0188767	0.171983	MEG	55.5549	76.9228	1245	0.610082	0.020645	0.242267	MEG	27.2725	66.6659	664	0.0956532	0.825903	1	MEG	72.2973	64.9123	7742	0.00250796	3217	AT2G22740.1	SU(VAR)3-9 homolog 6	1.15079	0.00626378	0.0143978	MEG	56.9766	6015
AT3G21175	x	-1.23104	0.00584086	0.0698133	PEG	24.9998	74.9996	949	-0.742835	0.0514682	0.416881	PEG	99.998	87.4989	962	-0.180752	0.797129	1	PEG	52.4391	60.9195	7742	0.982614	3217.67	NA	NA	NA	NA	NA	NA	NA	6913
AT5G19840	x	-1.38374	0.0240108	0.204624	PEG	24.9994	72.7266	1331	0.621047	0.0133769	0.178481	MEG	99.9975	0	584	-0.517636	0.490015	1	PEG	62.9631	74.9998	7742	0.101519	3219	AT5G19840.1	2-oxoglutarate (2OG) and Fe(II)-dependent oxygenase superfamily protein	1.34757	0.0544585	0.0946266	MEG	64.488	7957
AT5G10380		NA	NA	NA	NA	#N/A	#N/A	5671.5	NA	NA	NA	NA	#N/A	#N/A	3896	6.09017	2.49495e-16	3.77666e-14	MEG	95.3125	98.3425	94	NA	3220.5	AT5G10380.1	RING/U-box superfamily protein	7.94136	2.90532e-11	2.2242e-10	MEG	98.4391	1806
AT4G01160	x	0.894748	0.0229088	0.198467	MEG	71.4282	73.1706	1308.5	0.845321	0.0163186	0.20642	MEG	80.1886	79.6116	616	0.929339	0.345258	1	MEG	87.7551	62.2676	7742	0.00117642	3222.17	AT4G01160.1	BTB/POZ/Kelch-associated protein	NA	NA	NA	NA	NA	6913
AT5G28010	x	-1.25604	0.00346094	0.0451754	PEG	66.6661	29.4116	869	-0.818574	0.0625962	0.461645	PEG	0	0	1056	0.298737	0.767106	1	MEG	80.8824	34.4262	7742	0.921199	3222.33	AT5G28010.1	Polyketide cyclase/dehydrase and lipid transport superfamily protein	NA	NA	NA	NA	NA	6913
AT5G01950	x	0.621489	0.0211476	0.186529	MEG	80.6449	74.1378	1286	0.549111	0.0191756	0.229871	MEG	49.9992	74.9991	649	0.379987	0.365749	1	MEG	68.5567	66.8523	7742	0.001321	3225.67	AT5G01950.1	Leucine-rich repeat protein kinase family protein	1.31853	0.000781602	0.00222629	MEG	63.484	4854
AT5G42700	x	-0.643045	0.0213945	0.188268	PEG	64.9997	60.7842	1289	-0.834589	0.0193687	0.230766	PEG	66.6644	0	654	-0.452702	0.35305	1	PEG	61.5385	75	7742	0.998594	3228.33	AT5G42700.1	AP2/B3-like transcriptional factor family protein	-3.29432	2.55518e-30	5.80097e-29	PEG	91.563	609
AT1G10060		NA	NA	NA	NA	#N/A	#N/A	5671.5	NA	NA	NA	NA	#N/A	#N/A	3896	8.24584	2.55129e-13	3.00019e-11	MEG	100	98.7341	121	NA	3229.5	AT1G10060.1	branched-chain amino acid transaminase 1	8.24202	3.02744e-12	2.50343e-11	MEG	98.5493	1672
AT3G62970	x	1.57883	0.00911878	0.100617	MEG	74.9991	95.4541	1028	1.625	0.0486518	0.405016	MEG	99.99	0	936	0.33675	0.618894	1	MEG	80.3279	80.851	7742	0.00220055	3235.33	AT3G62970.1	zinc finger (C3HC4-type RING finger) family protein	0.419219	0.113703	0.17477	MEG	14.9475	8995
AT2G38360	x	0.573123	0.0102251	0.109212	MEG	67.6922	72.6027	1062	0.507783	0.0477965	0.400894	MEG	61.4285	56.2499	929	0.577021	0.166291	1	MEG	77.4903	69.8844	7742	0.000798375	3244.33	NA	NA	NA	NA	NA	NA	NA	6913
AT2G20620	x	-1.16288	0.0103752	0.110542	PEG	49.9995	72.2218	1064.5	-0.998855	0.0475667	0.399827	PEG	99.9975	49.9975	927	-0.496821	0.701654	1	PEG	42.1054	75.2747	7742	0.988375	3244.5	AT2G20620.1	Protein of unknown function (DUF626)	NA	NA	NA	NA	NA	6913
AT3G17600		NA	NA	NA	NA	#N/A	#N/A	5671.5	NA	NA	NA	NA	#N/A	#N/A	3896	8.96266	3.04708e-10	2.59622e-08	MEG	100	99.9995	167	NA	3244.83	NA	NA	10.3291	8.53226e-47	3.35134e-45	MEG	99.0714	352
AT3G50950	x	1.98996	0.0261318	0.217186	MEG	49.9988	85.7131	1363.5	-1.19214	0.0176461	0.217712	PEG	49.9975	74.9981	631.5	0.198133	0.855924	1	MEG	83.3334	52.0832	7742	0.109135	3245.67	AT3G50950.1	HOPZ-ACTIVATED RESISTANCE 1	3.20931	3.07839e-09	1.93903e-08	MEG	91.1502	2195
AT4G03090	x	0.499124	0.0337993	0.25559	MEG	80.3571	68.75	1500	0.479036	0.0074942	0.117731	MEG	87.0966	87.7549	496	0.34994	0.29081	1	MEG	74.0139	75.466	7742	0.000734988	3246	AT4G03090.1	sequence-specific DNA binding;sequence-specific DNA binding transcription factors	-0.991669	0.0028074	0.00705987	PEG	49.5817	5498
AT1G67510		NA	NA	NA	NA	#N/A	#N/A	5671.5	NA	NA	NA	NA	#N/A	#N/A	3896	8.47371	3.63887e-09	2.72513e-07	MEG	100	99.9998	190	NA	3252.5	AT1G67510.1	Leucine-rich repeat protein kinase family protein	4.10029	0.0896361	0.144082	MEG	94.3859	8601.5
AT2G21540	x	1.1969	0.0294025	0.234044	MEG	74.9981	79.9984	1424.5	-0.561382	0.0155119	0.198145	PEG	49.9975	39.9992	609	0.08746	0.966815	1	MEG	73.6843	61.9999	7742	0.128536	3258.5	AT2G21540.1	SEC14-like 3	-2.71973	2.91676e-06	1.28349e-05	PEG	88.0909	3142
AT5G61770	x	0.490995	0.0447022	0.305463	MEG	77.4998	78.0821	1659.5	-0.84636	0.00232016	0.0482099	PEG	66.6644	79.9984	375	0.191492	0.659991	1	MEG	68.7273	66.1565	7742	0.132376	3258.83	AT5G61770.1	PETER PAN-like protein	-0.480604	0.0661385	0.111625	PEG	18.7639	8192
AT3G49930		NA	NA	NA	NA	#N/A	#N/A	5671.5	NA	NA	NA	NA	#N/A	#N/A	3896	8.70015	1.72975e-08	1.17763e-06	MEG	100	99.9993	209	NA	3258.83	AT3G49930.1	C2H2 and C2HC zinc fingers superfamily protein	NA	NA	NA	NA	NA	6913
AT1G77850	x	0.7561	0.0538586	0.341293	MEG	81.4812	72.0929	1790	1.14844	0.000129453	0.00408459	MEG	66.6659	39.9992	246.5	1.01963	0.390753	1	MEG	78.1609	79.1907	7742	4.31777e-05	3259.5	AT1G77850.1	auxin response factor 17	4.1208	8.67609e-27	1.74608e-25	MEG	94.4386	687
AT3G08860		NA	NA	NA	NA	#N/A	#N/A	5671.5	NA	NA	NA	NA	#N/A	#N/A	3896	7.42712	3.48346e-08	2.28416e-06	MEG	100	93.3327	217	NA	3261.5	NA	NA	5.42329	0.00584925	0.0135532	MEG	96.7118	5967
AT2G15220		NA	NA	NA	NA	#N/A	#N/A	5671.5	NA	NA	NA	NA	#N/A	#N/A	3896	6.53018	4.70606e-08	3.04375e-06	MEG	100	0	220	NA	3262.5	AT2G15220.1	Plant basic secretory protein (BSP) family protein	NA	NA	NA	NA	NA	6913
AT4G12460	x	0.551289	0.0312001	0.242399	MEG	71.4285	87.931	1458	0.684615	0.0148066	0.192931	MEG	99.99	74.9981	598	0.544714	0.137067	1	MEG	74.6305	74.5953	7742	0.000646974	3266	AT4G12460.1	OSBP(oxysterol binding protein)-related protein 2B	3.36554	1.19091e-54	5.83882e-53	MEG	91.8876	282
AT5G28824		NA	NA	NA	NA	#N/A	#N/A	5671.5	NA	NA	NA	NA	#N/A	#N/A	3896	8.39463	3.86192e-07	2.27071e-05	MEG	100	99.995	242	NA	3269.83	AT5G28824.1	other RNA	NA	NA	NA	NA	NA	6913
AT3G48870	x	-0.782425	0.00636497	0.0750497	PEG	57.5756	55.9321	961.5	-0.74812	0.0676218	0.475121	PEG	33.3322	0	1109	0.242124	0.63044	1	MEG	72.028	62.2699	7742	0.881203	3270.83	AT3G48870.1	Clp ATPase	-0.645108	1.25761e-06	5.82308e-06	PEG	29.3867	2986
AT4G01970		NA	NA	NA	NA	#N/A	#N/A	5671.5	NA	NA	NA	NA	99.995	0	3896	8.34045	5.49378e-07	3.18729e-05	MEG	100	99.9998	245.5	NA	3271	AT4G01970.1	stachyose synthase	5.86712	0.00133462	0.00362596	MEG	97.177	5089
AT4G00820	x	0.591095	0.00533081	0.0648792	MEG	84.9314	77.1084	932	0.362336	0.0725703	0.49429	MEG	66.6661	54.545	1144	0.493394	0.32974	1	MEG	74.7088	76.7824	7742	0.00116492	3272.67	AT4G00820.1	IQ-domain 17	1.10574	4.08877e-07	2.03937e-06	MEG	55.0087	2772
AT1G10940	x	0.731757	0.0231099	0.199495	MEG	77.7773	79.0696	1314	0.554372	0.031261	0.317904	MEG	66.6663	99.9989	767	0.00212739	0.995961	1	MEG	67.6829	68.1564	7742	0.00483103	3274.33	AT1G10940.1	Protein kinase superfamily protein	NA	NA	NA	NA	NA	6913
AT3G13720		NA	NA	NA	NA	#N/A	#N/A	5671.5	NA	NA	NA	NA	#N/A	#N/A	3896	6.8283	1.0559e-06	5.8689e-05	MEG	100	96.1535	256	NA	3274.5	NA	NA	-0.604652	0.677588	0.741058	PEG	26.7723	12641.5
AT1G51030		NA	NA	NA	NA	#N/A	#N/A	5671.5	NA	NA	NA	NA	#N/A	#N/A	3896	8.23697	1.31116e-06	7.25934e-05	MEG	100	99.9989	257	NA	3274.83	AT1G51030.1		NA	NA	NA	NA	NA	6913
AT5G66930	x	0.812108	0.0196346	0.176898	MEG	79.9997	89.0907	1259	0.615251	0.0360038	0.34005	MEG	74.9981	74.9981	825	-0.0199507	0.961166	1	PEG	71.2575	67.5079	7742	0.0049114	3275.33	AT5G66930.1		1.0704	0.0458251	0.0816362	MEG	53.3966	7761
AT3G52840		NA	NA	NA	NA	#N/A	#N/A	5671.5	NA	NA	NA	NA	#N/A	#N/A	3896	7.45757	1.77101e-06	9.69218e-05	MEG	100	96.6663	260	NA	3275.83	AT3G52840.1	beta-galactosidase 2	9.33833	2.78194e-26	5.49472e-25	MEG	98.8663	700
AT3G63090	x	-1.41259	0.0135911	0.135589	PEG	0	99.9967	1136.5	-1.56255	0.0508346	0.414767	PEG	99.99	49.9975	954.5	0.010554	0.989397	1	MEG	64.7059	78.9855	7742	0.961285	3277.67	AT3G63090.1	Ubiquitin carboxyl-terminal hydrolase family protein	NA	NA	NA	NA	NA	6913
AT2G39420		NA	NA	NA	NA	#N/A	#N/A	5671.5	NA	NA	NA	NA	#N/A	#N/A	3896	7.61867	4.28866e-06	0.000228552	MEG	100	99.9997	267	NA	3278.17	NA	NA	-0.94161	0.000137346	0.000451915	PEG	46.9954	4202
AT5G63020	x	0.944775	0.03727	0.272741	MEG	89.9996	89.6549	1548	0.916458	0.0106563	0.152076	MEG	99.995	39.9992	546	-0.157111	0.879722	1	PEG	46.8355	86.7816	7742	0.00326955	3278.67	AT5G63020.1	Disease resistance protein (CC-NBS-LRR class) family	2.35625	0.0199037	0.0397556	MEG	84.7373	6922
AT4G24030	x	0.857376	0.0580134	0.351896	MEG	66.6661	82.3525	1869	1.63674	6.6891e-05	0.0022961	MEG	99.99	99.99	227	0.789454	0.0957501	1	MEG	83.9695	75.5102	7742	7.45156e-06	3279.33	AT4G24030.1		NA	NA	NA	NA	NA	6913
AT1G48040	x	-1.04621	5.18783e-05	0.00124938	PEG	49.9997	52.6314	471	-0.435758	0.136235	0.645645	PEG	31.2498	44.9998	1640	0.00554017	0.990893	1	MEG	72.0497	65.1685	7742	0.956398	3284.33	AT1G48040.1	Protein phosphatase 2C family protein	-0.205421	0.666804	0.731918	PEG	4.04891	12596
AT4G12390		NA	NA	NA	NA	#N/A	#N/A	5671.5	NA	NA	NA	NA	#N/A	#N/A	3896	5.00633	8.77912e-06	0.000436777	MEG	100	96.129	286	NA	3284.5	AT4G12390.1	pectin methylesterase inhibitor 1	NA	NA	NA	NA	NA	6913
AT1G07090		NA	NA	NA	NA	#N/A	#N/A	5671.5	NA	NA	NA	NA	#N/A	#N/A	3896	7.98264	1.01885e-05	0.000501633	MEG	100	99.9998	289	NA	3285.5	AT1G07090.1	Protein of unknown function (DUF640)	5.51502	1.17398e-44	4.33996e-43	MEG	96.8169	374
AT1G75750		NA	NA	NA	NA	#N/A	#N/A	5671.5	NA	NA	NA	NA	#N/A	#N/A	3896	6.20396	1.15624e-05	0.000567313	MEG	100	99.999	290	NA	3285.83	AT1G75750.1	GAST1 protein homolog 1	6.38204	6.04506e-53	2.83319e-51	MEG	97.6037	295
AT4G03320	x	0.90348	0.042727	0.296968	MEG	92.307	89.9998	1632	1.38125	0.00752174	0.117926	MEG	66.6644	99.9975	497	0.563898	0.610356	1	MEG	61.435	77.4712	7742	0.0016665	3290.33	AT4G03320.1	translocon at the inner envelope membrane of chloroplasts 20-IV	0.129167	0.826962	0.866377	MEG	1.64102	13196.5
AT5G40280	x	-1.17277	0.038386	0.277687	PEG	39.9992	19.9998	1568	0.844071	0.0126507	0.171656	MEG	57.142	46.6664	574.5	0.167284	0.90859	1	MEG	71.7949	62.1621	7742	0.0679503	3294.83	AT5G40280.1	Prenyltransferase family protein	1.11302	0.0928215	0.148227	MEG	55.3336	8658
AT4G32350	x	0.717888	0.0531032	0.338589	MEG	80.952	86.8419	1779	0.571693	0.00215105	0.0459204	MEG	91.6663	89.2854	365	0.501673	0.33727	1	MEG	73.1959	80.0643	7742	0.000424728	3295.33	AT4G32350.1	Regulator of Vps4 activity in the MVB pathway protein	0.945914	0.00701535	0.0159425	MEG	47.2227	6084
AT3G26520		NA	NA	NA	NA	#N/A	#N/A	5671.5	NA	NA	NA	NA	#N/A	#N/A	3896	7.87069	3.07522e-05	0.00135053	MEG	100	99.9975	324	NA	3297.17	NA	NA	3.45846	5.46253e-05	0.000194752	MEG	92.2845	3878
AT4G21215		NA	NA	NA	NA	#N/A	#N/A	5671.5	NA	NA	NA	NA	99.99	0	3896	6.2468	3.93512e-05	0.00168147	MEG	100	99.9983	333	NA	3300.17	AT4G21215.1		8.24492	1.71381e-13	1.58284e-12	MEG	98.5503	1497
AT2G01670		NA	NA	NA	NA	#N/A	#N/A	5671.5	NA	NA	NA	NA	#N/A	#N/A	3896	5.04566	4.31481e-05	0.00182725	MEG	100	96.3635	336	NA	3301.17	AT2G01670.1	nudix hydrolase homolog 17	2.62604	0.00878289	0.0194043	MEG	87.3355	6258
AT3G60550		NA	NA	NA	NA	#N/A	#N/A	5671.5	NA	NA	NA	NA	#N/A	#N/A	3896	6.02455	4.95467e-05	0.00204942	MEG	100	96.6663	344	NA	3303.83	AT3G60550.1	cyclin p3;2	NA	NA	NA	NA	NA	6913
AT3G05165		NA	NA	NA	NA	#N/A	#N/A	5671.5	NA	NA	NA	NA	#N/A	#N/A	3896	7.67327	5.14368e-05	0.0021153	MEG	100	99.9995	346	NA	3304.5	NA	NA	9.00404	5.39501e-21	8.04654e-20	MEG	98.7816	927
AT5G44350	x	0.999982	0.0206	0.183555	MEG	83.3326	76.9228	1272.5	1.18341	0.0444761	0.385064	MEG	49.9975	39.9992	900	0.39292	0.636068	1	MEG	94.7369	83.2167	7742	0.00407288	3304.83	AT5G44350.1	ethylene-responsive nuclear protein -related	7.44625	2.52075e-08	1.44554e-07	MEG	98.2284	2411
AT2G34450	x	-1.57485	0.0490319	0.322528	PEG	49.9975	66.6656	1725	2.53075	0.00530764	0.092315	MEG	99.995	49.9975	448	-0.546301	0.784827	1	PEG	72.7275	71.4283	7742	0.044493	3305	NA	NA	NA	NA	NA	NA	NA	6913
AT5G24316	x	-0.562951	0.0111518	0.116478	PEG	47.2726	53.2846	1085.5	-0.327443	0.0659439	0.472275	PEG	51.515	59.9998	1088	-0.38485	0.393747	1	PEG	70.8879	55.188	7742	0.997629	3305.17	AT5G24316.1	proline-rich family protein	-3.95117	9.83849e-188	4.85811e-185	PEG	93.9802	28
AT1G70940		NA	NA	NA	NA	#N/A	#N/A	5671.5	NA	NA	NA	NA	99.99	0	3896	6.72229	6.91605e-05	0.00280366	MEG	100	99.9991	351	NA	3306.17	AT1G70940.1	Auxin efflux carrier family protein	3.42848	9.23542e-18	1.13906e-16	MEG	92.1596	1121
AT5G41810		NA	NA	NA	NA	#N/A	#N/A	5671.5	NA	NA	NA	NA	#N/A	#N/A	3896	6.25697	9.56564e-05	0.00379135	MEG	100	99.9998	359	NA	3308.83	AT5G41810.1		3.4352	0.183133	0.25771	MEG	92.1878	9825
AT2G02990	x	0.451393	0.0458974	0.31032	MEG	82.1428	82.8265	1677	0.709915	0.00829055	0.127165	MEG	85.7141	71.4284	508	0.264072	0.53857	1	MEG	68.1083	84.1168	7742	0.00172807	3309	AT2G02990.1	ribonuclease 1	0.811062	0.00190395	0.00497995	MEG	39.6799	5284.5
AT4G20030	x	-0.660238	0.0480129	0.31922	PEG	67.8569	77.2726	1706.5	1.33899	0.00682235	0.110984	MEG	99.99	99.995	478.5	-0.251973	0.756849	1	PEG	46.1539	83.5314	7742	0.0543834	3309	AT4G20030.1	RNA-binding (RRM/RBD/RNP motifs) family protein	-0.278547	0.338805	0.421138	PEG	7.20019	11123
AT1G60400		NA	NA	NA	NA	#N/A	#N/A	5671.5	NA	NA	NA	NA	#N/A	#N/A	3896	-7.04706	9.81726e-05	0.00388027	PEG	0.00499975	0	360	NA	3309.17	AT1G60400.1	F-box/RNI-like superfamily protein	-7.77357	9.26729e-28	1.93549e-26	PEG	98.3721	662
AT5G48545		NA	NA	NA	NA	#N/A	#N/A	5671.5	NA	NA	NA	NA	#N/A	#N/A	3896	6.98722	0.000101583	0.00399288	MEG	100	99.9967	362	NA	3309.83	AT5G48545.1	histidine triad nucleotide-binding 3	NA	NA	NA	NA	NA	6913
AT1G12090		NA	NA	NA	NA	#N/A	#N/A	5671.5	NA	NA	NA	NA	#N/A	#N/A	3896	8.34464	0.00010863	0.00421171	MEG	100	99.9999	366.5	NA	3311.33	AT1G12090.1	extensin-like protein	5.994	1.67578e-28	3.60332e-27	MEG	97.292	643
AT3G63360		NA	NA	NA	NA	#N/A	#N/A	5671.5	NA	NA	NA	NA	#N/A	#N/A	3896	7.01289	0.000120587	0.00463737	MEG	100	99.9975	370	NA	3312.5	AT3G63360.1	defensin-related	NA	NA	NA	NA	NA	6913
AT3G11660		NA	NA	NA	NA	#N/A	#N/A	5671.5	NA	NA	NA	NA	#N/A	#N/A	3896	7.26519	0.000129606	0.00494413	MEG	100	99.9997	373	NA	3313.5	NA	NA	10.3	2.55368e-39	8.30757e-38	MEG	99.0662	425
AT3G08870		NA	NA	NA	NA	#N/A	#N/A	5671.5	NA	NA	NA	NA	#N/A	#N/A	3896	6.69674	0.000136207	0.00517546	MEG	100	99.9983	374.5	NA	3314	NA	NA	NA	NA	NA	NA	NA	6913
AT1G09440		NA	NA	NA	NA	#N/A	#N/A	5671.5	NA	NA	NA	NA	#N/A	#N/A	3896	5.61541	0.000142277	0.0053842	MEG	100	98.039	376	NA	3314.5	AT1G09440.1	Protein kinase superfamily protein	7.66853	2.07215e-09	1.32575e-08	MEG	98.3279	2161
AT2G46680		NA	NA	NA	NA	#N/A	#N/A	5671.5	NA	NA	NA	NA	#N/A	#N/A	3896	6.53784	0.000185066	0.00687547	MEG	100	99.9999	383	NA	3316.83	NA	NA	8.64097	9.4385e-17	1.09938e-15	MEG	98.6784	1187
AT3G50700		NA	NA	NA	NA	#N/A	#N/A	5671.5	NA	NA	NA	NA	#N/A	#N/A	3896	5.5544	0.000189953	0.00703863	MEG	87.5002	99.9994	384	NA	3317.17	AT3G50700.1	indeterminate(ID)-domain 2	7.36237	6.17403e-08	3.40224e-07	MEG	98.1886	2509
AT4G35100	x	-1.45744	0.0182983	0.168369	PEG	59.9988	49.9992	1232.5	-1.01567	0.0531315	0.423441	PEG	0	0	979	-1.26812	0.142125	1	PEG	57.4075	51.5873	7742	0.999797	3317.83	AT4G35100.1	plasma membrane intrinsic protein 3	NA	NA	NA	NA	NA	6913
AT1G12880		NA	NA	NA	NA	#N/A	#N/A	5671.5	NA	NA	NA	NA	#N/A	#N/A	3896	6.65342	0.00019691	0.00720265	MEG	100	99.9993	388.5	NA	3318.67	AT1G12880.1	nudix hydrolase homolog 12	3.0876	0.243813	0.32404	MEG	90.5063	10402.5
AT3G45080		NA	NA	NA	NA	#N/A	#N/A	5671.5	NA	NA	NA	NA	#N/A	#N/A	3896	7.01985	0.000196555	0.00720265	MEG	100	99.9993	388.5	NA	3318.67	AT3G45080.1	P-loop containing nucleoside triphosphate hydrolases superfamily protein	NA	NA	NA	NA	NA	6913
AT5G60130		NA	NA	NA	NA	#N/A	#N/A	5671.5	NA	NA	NA	NA	#N/A	#N/A	3896	5.84404	0.000226464	0.00815787	MEG	100	99.9992	395	NA	3320.83	AT5G60130.1	AP2/B3-like transcriptional factor family protein	9.53018	2.11628e-29	4.64439e-28	MEG	98.911	630
AT1G26560		NA	NA	NA	NA	#N/A	#N/A	5671.5	NA	NA	NA	NA	#N/A	#N/A	3896	6.93809	0.000268053	0.00958323	MEG	100	99.9996	398	NA	3321.83	AT1G26560.1	beta glucosidase 40	7.59523	6.10765e-09	3.7431e-08	MEG	98.2961	2256
AT3G07340		NA	NA	NA	NA	#N/A	#N/A	5671.5	NA	NA	NA	NA	#N/A	#N/A	3896	6.86231	0.000289609	0.0102509	MEG	100	99.9998	402	NA	3323.17	NA	NA	8.62923	1.0324e-15	1.12393e-14	MEG	98.6749	1270
AT2G45650		NA	NA	NA	NA	#N/A	#N/A	5671.5	NA	NA	NA	NA	#N/A	#N/A	3896	6.84593	0.000355687	0.0124046	MEG	100	99.9995	408	NA	3325.17	NA	NA	7.89351	1.09472e-10	7.87899e-10	MEG	98.4204	1921
AT2G44790		NA	NA	NA	NA	#N/A	#N/A	5671.5	NA	NA	NA	NA	#N/A	#N/A	3896	4.48613	0.00044475	0.0151396	MEG	100	99.9992	418	NA	3328.5	NA	NA	3.17796	0.234401	0.313913	MEG	90.9905	10324
AT3G13650		NA	NA	NA	NA	#N/A	#N/A	5671.5	NA	NA	NA	NA	#N/A	#N/A	3896	6.02234	0.000448673	0.0152367	MEG	100	99.9994	419	NA	3328.83	NA	NA	7.09726	3.08938e-06	1.35686e-05	MEG	98.0534	3148
AT4G23470	x	0.605343	0.0407649	0.289581	MEG	68.1815	76.5956	1596	0.91115	0.0199642	0.236775	MEG	66.6644	99.99	656.5	0.304718	0.406024	1	MEG	79	69.697	7742	0.00256272	3331.5	AT4G23470.1	PLAC8 family protein	1.0162	0.00158057	0.00421629	MEG	50.8035	5182.5
AT4G13930	x	0.306632	0.030559	0.239552	MEG	74.2811	73.703	1447	0.531246	0.0342319	0.330386	MEG	39.9998	51.724	807.5	0.370937	0.217064	1	MEG	72.9035	74.6653	7742	0.00188119	3332.17	AT4G13930.1	serine hydroxymethyltransferase 4	1.62759	2.53387e-23	4.34118e-22	MEG	72.5955	807
AT5G65870		NA	NA	NA	NA	#N/A	#N/A	5671.5	NA	NA	NA	NA	#N/A	#N/A	3896	5.16551	0.00056145	0.0186221	MEG	98.4849	99.999	429	NA	3332.17	AT5G65870.1	phytosulfokine 5 precursor	NA	NA	NA	NA	NA	6913
AT2G12461		NA	NA	NA	NA	#N/A	#N/A	5671.5	NA	NA	NA	NA	#N/A	#N/A	3896	5.31463	0.000587975	0.0193664	MEG	100	97.7776	432	NA	3333.17	AT2G12461.1		NA	NA	NA	NA	NA	6913
AT4G12900		NA	NA	NA	NA	#N/A	#N/A	5671.5	NA	NA	NA	NA	#N/A	#N/A	3896	6.89064	0.000632345	0.0206368	MEG	100	99.9993	436	NA	3334.5	AT4G12900.1	Gamma interferon responsive lysosomal thiol (GILT) reductase family protein	4.09555	1.91324e-07	9.94452e-07	MEG	94.3737	2660
AT3G07990		NA	NA	NA	NA	#N/A	#N/A	5671.5	NA	NA	NA	NA	#N/A	#N/A	3896	5.8625	0.000641344	0.0208537	MEG	100	99.9993	437.5	NA	3335	NA	NA	3.73101	1.75814e-05	6.84644e-05	MEG	93.2978	3550
AT4G21534	x	1.55083	0.0317664	0.24512	MEG	74.9981	85.7131	1470	-1.11127	0.0335379	0.326803	PEG	99.995	49.9975	796.5	0.464159	0.711034	1	MEG	80.0001	71.9999	7742	0.109266	3336.17	AT4G21534.1	Diacylglycerol kinase family protein	4.07263	0.0904982	0.145137	MEG	94.3138	8621
AT2G32660		NA	NA	NA	NA	#N/A	#N/A	5671.5	NA	NA	NA	NA	#N/A	#N/A	3896	6.29451	0.000667596	0.0215382	MEG	100	99.9967	441	NA	3336.17	NA	NA	NA	NA	NA	NA	NA	6913
AT1G61255		NA	NA	NA	NA	#N/A	#N/A	5671.5	NA	NA	NA	NA	#N/A	#N/A	3896	6.72967	0.00067819	0.0217832	MEG	100	99.9992	443	NA	3336.83	AT1G61255.1		6.69847	3.38851e-90	3.68894e-88	MEG	97.8199	127
AT1G21065	x	1.37244	0.0211007	0.186261	MEG	99.9983	59.9996	1285	0.600174	0.0542807	0.428092	MEG	99.9975	99.9986	988	0.212616	0.814356	1	MEG	73.9131	65.625	7742	0.00595431	3338.33	AT1G21065.1		1.32637	2.84089e-05	0.000106647	MEG	63.7584	3683
AT4G11360		NA	NA	NA	NA	#N/A	#N/A	5671.5	NA	NA	NA	NA	#N/A	#N/A	3896	6.15371	0.000782088	0.02484	MEG	100	99.9997	448	NA	3338.5	AT4G11360.1	RING-H2 finger A1B	6.3711	0.000123864	0.000411176	MEG	97.5956	4165
AT2G13175		NA	NA	NA	NA	#N/A	#N/A	5671.5	NA	NA	NA	NA	#N/A	#N/A	3896	6.63853	0.000789361	0.0250152	MEG	100	99.998	449	NA	3338.83	AT2G13175.1	transposable element gene	NA	NA	NA	NA	NA	6913
AT3G58780		NA	NA	NA	NA	#N/A	#N/A	5671.5	NA	NA	NA	NA	#N/A	#N/A	3896	6.54391	0.000967706	0.0303293	MEG	100	99.9975	454	NA	3340.5	AT3G58780.1	K-box region and MADS-box transcription factor family protein	7.59993	6.77738e-73	4.93179e-71	MEG	98.2981	190
AT5G47140		-0.663266	0.360715	0.787573	PEG	33.3322	66.6659	5186.5	NA	NA	NA	NA	#N/A	#N/A	3896	2.72063	0.0395068	0.596753	MEG	85.7144	74.9998	941.5	0.0829502	3341.33	AT5G47140.1	GATA transcription factor 27	2.57807	0.00849689	0.0188659	MEG	86.922	6227
AT5G07820		NA	NA	NA	NA	#N/A	#N/A	5671.5	NA	NA	NA	NA	#N/A	#N/A	3896	6.67292	0.00105668	0.0328194	MEG	100	99.9996	459	NA	3342.17	AT5G07820.1	Plant calmodulin-binding protein-related	2.89221	0.00207459	0.0053845	MEG	89.3218	5327
AT2G29730		NA	NA	NA	NA	#N/A	#N/A	5671.5	NA	NA	NA	NA	#N/A	#N/A	3896	5.12042	0.00110065	0.0338254	MEG	100	94.9995	463	NA	3343.5	AT2G29730.1	UDP-glucosyl transferase 71D1	NA	NA	NA	NA	NA	6913
AT1G69900	x	0.589571	0.0702417	0.393708	MEG	57.8944	74.9997	2023.5	1.87214	0.000210096	0.00615439	MEG	99.99	0	266	-0.67708	0.345411	1	PEG	73.6842	55.1643	7742	0.000287945	3343.83	AT1G69900.1	Actin cross-linking protein	-2.03026	1.29823e-06	6.00113e-06	PEG	80.4761	2991
AT3G57280	x	-1.11638	0.0510229	0.328851	PEG	99.998	52.3807	1754.5	-0.775752	0.0102161	0.147343	PEG	99.9975	99.995	540.5	0.206827	0.678558	1	MEG	61.2245	80.2469	7742	0.898009	3345.67	AT3G57280.1	Transmembrane proteins 14C	0.43179	0.483562	0.564434	MEG	15.7144	11845
AT1G43910		NA	NA	NA	NA	#N/A	#N/A	5671.5	NA	NA	NA	NA	#N/A	#N/A	3896	5.91284	0.00126924	0.038344	MEG	100	98.148	471	NA	3346.17	AT1G43910.1	P-loop containing nucleoside triphosphate hydrolases superfamily protein	8.92325	1.58868e-20	2.2976e-19	MEG	98.7597	956
AT5G62110		NA	NA	NA	NA	#N/A	#N/A	5671.5	NA	NA	NA	NA	#N/A	#N/A	3896	-6.14206	0.00129972	0.0390988	PEG	0.00142855	12.6984	473	NA	3346.83	AT5G62110.1	Homeodomain-like superfamily protein	-6.1554	3.75704e-27	7.70694e-26	PEG	97.4286	674
AT5G63740		NA	NA	NA	NA	#N/A	#N/A	5671.5	NA	NA	NA	NA	#N/A	#N/A	3896	-5.91976	0.0013625	0.0408146	PEG	20.0016	28.5712	475	NA	3347.5	AT5G63740.1	RING/U-box superfamily protein	-5.36796	1.17917e-25	2.26119e-24	PEG	96.646	721
AT1G31550		NA	NA	NA	NA	#N/A	#N/A	5671.5	NA	NA	NA	NA	#N/A	#N/A	3896	5.19265	0.00138286	0.0413378	MEG	100	95.0616	476	NA	3347.83	AT1G31550.1	GDSL-like Lipase/Acylhydrolase superfamily protein	8.96915	7.86701e-21	1.16083e-19	MEG	98.7722	937
AT3G52480		NA	NA	NA	NA	#N/A	#N/A	5671.5	NA	NA	NA	NA	#N/A	#N/A	3896	6.29564	0.00144764	0.043093	MEG	100	99.9993	478	NA	3348.5	AT3G52480.1		2.983	0.271661	0.35387	MEG	89.8973	10614
AT1G45249		NA	NA	NA	NA	#N/A	#N/A	5671.5	NA	NA	NA	NA	#N/A	#N/A	3896	5.5612	0.00152701	0.0453608	MEG	100	95.8329	479	NA	3348.83	AT1G45249.1	abscisic acid responsive elements-binding factor 2	2.52672	2.20129e-05	8.42843e-05	MEG	86.4578	3611
AT3G30778		NA	NA	NA	NA	#N/A	#N/A	5671.5	NA	NA	NA	NA	#N/A	#N/A	3896	6.82922	0.00153603	0.0455336	MEG	100	99.9996	480	NA	3349.17	AT3G30778.1		NA	NA	NA	NA	NA	6913
AT5G44005		NA	NA	NA	NA	#N/A	#N/A	5671.5	NA	NA	NA	NA	#N/A	#N/A	3896	5.63565	0.00167912	0.0494663	MEG	100	99.995	483	NA	3350.17	AT5G44005.1		7.87306	2.69398e-10	1.87453e-09	MEG	98.4123	1987
AT5G24410		NA	NA	NA	NA	#N/A	#N/A	5671.5	NA	NA	NA	NA	#N/A	#N/A	3896	6.58294	0.00170775	0.0502056	MEG	100	99.9996	484	NA	3350.5	AT5G24410.1	6-phosphogluconolactonase 4	NA	NA	NA	NA	NA	6913
AT1G04220		NA	NA	NA	NA	#N/A	#N/A	5671.5	NA	NA	NA	NA	#N/A	#N/A	3896	5.98864	0.00171337	0.0502194	MEG	85.7145	99.9997	485.5	NA	3351	AT1G04220.1	3-ketoacyl-CoA synthase 2	4.91635	2.68278e-23	4.59061e-22	MEG	96.0271	808
AT2G22970		NA	NA	NA	NA	#N/A	#N/A	5671.5	NA	NA	NA	NA	#N/A	#N/A	3896	6.07582	0.00171527	0.0502194	MEG	100	99.9992	485.5	NA	3351	AT2G22970.1	serine carboxypeptidase-like 11	8.55163	7.29724e-16	8.01363e-15	MEG	98.651	1259
AT2G18465	x	-0.835422	0.0373846	0.273055	PEG	83.3319	46.6664	1553	0.906852	0.0309236	0.317048	MEG	49.9975	99.99	760	-0.423967	0.423726	1	PEG	69.4737	69.4444	7742	0.182035	3351.67	AT2G18465.1	Chaperone DnaJ-domain superfamily protein	1.89713	0.000221448	0.00070127	MEG	78.2566	4366
AT2G31500	x	2.35205	0.00960592	0.104069	MEG	99.99	99.995	1046.5	-0.897582	0.0872757	0.536629	PEG	0	0	1268	1.65027	0.432219	1	MEG	100	88.8879	7742	0.0315912	3352.17	NA	NA	-6.43223	1.5066e-20	2.18118e-19	PEG	97.64	955
AT3G31993		NA	NA	NA	NA	#N/A	#N/A	5671.5	NA	NA	NA	NA	#N/A	#N/A	3896	6.69664	0.00184191	0.0534869	MEG	100	0	490	NA	3352.5	AT3G31993.1	transposable element gene	NA	NA	NA	NA	NA	6913
AT3G16400		NA	NA	NA	NA	#N/A	#N/A	5671.5	NA	NA	NA	NA	#N/A	#N/A	3896	4.6959	0.00190711	0.0549822	MEG	50.0025	99.9998	493.5	NA	3353.67	NA	NA	-0.610967	0.668988	0.733965	PEG	27.1817	12602
AT5G50080		NA	NA	NA	NA	#N/A	#N/A	5671.5	NA	NA	NA	NA	#N/A	#N/A	3896	6.0898	0.00200888	0.0575138	MEG	100	99.9996	497	NA	3354.83	AT5G50080.1	ethylene response factor 110	NA	NA	NA	NA	NA	6913
AT1G57980		NA	NA	NA	NA	#N/A	#N/A	5671.5	NA	NA	NA	NA	#N/A	#N/A	3896	6.042	0.00205701	0.0586557	MEG	100	99.9983	499	NA	3355.5	AT1G57980.1	Nucleotide-sugar transporter family protein	4.88311	0.0248546	0.0479542	MEG	95.975	7165.5
AT1G07150		0.893615	0.342765	0.776664	MEG	33.3322	99.9967	4995.5	NA	NA	NA	NA	#N/A	#N/A	3896	2.48121	0.0748543	0.904868	MEG	88.889	69.3876	1176	0.0388018	3355.83	AT1G07150.1	mitogen-activated protein kinase kinase kinase 13	4.35674	0.0621976	0.106035	MEG	94.9953	8110
AT3G16460		NA	NA	NA	NA	#N/A	#N/A	5671.5	NA	NA	NA	NA	#N/A	#N/A	3896	6.59339	0.00208005	0.0591941	MEG	100	99.9997	500	NA	3355.83	NA	NA	8.24993	2.49669e-13	2.27549e-12	MEG	98.552	1517
AT4G05470		NA	NA	NA	NA	#N/A	#N/A	5671.5	NA	NA	NA	NA	#N/A	#N/A	3896	-6.02827	0.00221923	0.062406	PEG	0.009999	0	506	NA	3357.83	AT4G05470.1	RNI-like superfamily protein	NA	NA	NA	NA	NA	6913
AT5G22940	x	0.700618	0.0335617	0.254133	MEG	71.4281	74.9997	1498	-0.956899	0.0378849	0.353376	PEG	99.995	49.9975	835.5	-0.0553455	0.902827	1	PEG	60	63.5575	7742	0.151594	3358.5	AT5G22940.1	FRA8 homolog	3.04411	1.08653e-12	9.33062e-12	MEG	90.2597	1610
AT4G34320		NA	NA	NA	NA	#N/A	#N/A	5671.5	NA	NA	NA	NA	#N/A	#N/A	3896	4.11054	0.00231604	0.0647445	MEG	72.7275	99.9993	509	NA	3358.83	AT4G34320.1	Protein of unknown function (DUF677)	3.63635	0.153338	0.223046	MEG	92.9692	9505
AT4G19112	x	0.386016	0.0415382	0.292347	MEG	78.5714	73.913	1611	0.452506	0.0270556	0.290783	MEG	77.7773	77.1426	725	0.0412115	0.89898	1	MEG	73.0189	73.4601	7742	0.0063485	3359.33	AT4G19112.1	conserved peptide upstream open reading frame 25	2.26882	1.51947e-34	4.14364e-33	MEG	83.7334	507
AT5G03830	x	1.06555	0.00819274	0.0917238	MEG	81.2495	95.9996	1014	1.69632	0.0934996	0.549879	MEG	0	0	1322.5	-0.536999	0.349858	1	PEG	50.0001	69.7841	7742	0.00759361	3359.5	AT5G03830.1	CDK inhibitor P21 binding protein	6.8423	7.03692e-06	2.92219e-05	MEG	97.9087	3328.5
AT2G41650		NA	NA	NA	NA	#N/A	#N/A	5671.5	NA	NA	NA	NA	#N/A	#N/A	3896	-4.87398	0.00236845	0.0658217	PEG	12.5011	38.8887	512	NA	3359.83	NA	NA	0.543778	0.309054	0.391765	MEG	22.8213	10906.5
AT3G61898		NA	NA	NA	NA	#N/A	#N/A	5671.5	NA	NA	NA	NA	#N/A	#N/A	3896	4.77272	0.00238662	0.0661974	MEG	60.0008	99.9975	513	NA	3360.17	AT3G61898.1		-0.464542	0.742182	0.795806	PEG	17.7496	12894.5
AT3G57630		NA	NA	NA	NA	#N/A	#N/A	5671.5	NA	NA	NA	NA	#N/A	#N/A	3896	3.77272	0.00246754	0.0683087	MEG	84.6155	88.095	514	NA	3360.5	AT3G57630.1	exostosin family protein	2.74416	0.00519874	0.0121971	MEG	88.2772	5893
AT2G28625		NA	NA	NA	NA	#N/A	#N/A	5671.5	NA	NA	NA	NA	#N/A	#N/A	3896	5.63006	0.0024744	0.0683656	MEG	100	99.9998	515	NA	3360.83	AT2G28625.1		NA	NA	NA	NA	NA	6913
AT1G02640		NA	NA	NA	NA	#N/A	#N/A	5671.5	NA	NA	NA	NA	#N/A	#N/A	3896	6.58427	0.00251614	0.0691162	MEG	100	99.9989	518	NA	3361.83	AT1G02640.1	beta-xylosidase 2	2.95842	0.0016701	0.00442861	MEG	89.7459	5214
AT2G39510		NA	NA	NA	NA	#N/A	#N/A	5671.5	NA	NA	NA	NA	#N/A	#N/A	3896	5.73213	0.00255536	0.0700581	MEG	100	99.9994	519	NA	3362.17	NA	NA	5.79974	3.13678e-42	1.08694e-40	MEG	97.1129	399
AT3G54940	x	-0.976967	0.00667958	0.0779491	PEG	53.8459	64.8647	972	-0.502159	0.0989352	0.558883	PEG	99.9967	74.9981	1374.5	0.0320461	0.976738	1	MEG	58.1921	67.9325	7742	0.956689	3362.83	NA	NA	-5.04368	3.54506e-19	4.76326e-18	PEG	96.2177	1029
AT5G45370		NA	NA	NA	NA	#N/A	#N/A	5671.5	NA	NA	NA	NA	#N/A	#N/A	3896	4.02312	0.0026071	0.0712668	MEG	88.2354	99.9994	521	NA	3362.83	AT5G45370.1	nodulin MtN21 /EamA-like transporter family protein	3.94349	1.01843e-16	1.18426e-15	MEG	93.9581	1189
AT2G16365	x	-0.787283	0.0403937	0.288349	PEG	87.4995	48.8888	1589	-1.11278	0.0310199	0.317268	PEG	0	0	762	-1.23534	0.255449	1	PEG	30.7693	67.2672	7742	0.999246	3364.33	AT2G16365.1	F-box family protein	0.105857	0.662924	0.728725	MEG	1.10816	12577.5
AT5G65274		NA	NA	NA	NA	#N/A	#N/A	5671.5	NA	NA	NA	NA	#N/A	#N/A	3896	5.84061	0.00293315	0.0790832	MEG	100	99.999	527	NA	3364.83	AT5G65274.1	ARP2/3 complex 16 kDa subunit (p16-Arc)	NA	NA	NA	NA	NA	6913
AT1G33800		NA	NA	NA	NA	#N/A	#N/A	5671.5	NA	NA	NA	NA	#N/A	#N/A	3896	6.94589	0.00305477	0.0818281	MEG	100	99.9999	531.5	NA	3366.33	AT1G33800.1	Protein of unknown function (DUF579)	4.05205	0.0938827	0.149474	MEG	94.2592	8683
AT4G04955	x	0.454205	0.0379391	0.275508	MEG	64.9253	67.9687	1562	0.735778	0.033262	0.326803	MEG	56.6037	55.263	796.5	0.541109	0.21051	1	MEG	78.2246	65.585	7742	0.00214145	3366.83	AT4G04955.1	allantoinase	2.10694	3.15733e-22	5.11762e-21	MEG	81.6149	853
AT4G14170	x	0.770708	0.0696241	0.392128	MEG	91.6659	77.7773	2014	-1.14701	0.00167719	0.0378802	PEG	49.9995	99.9967	345	0.357656	0.634368	1	MEG	59.5506	69.1056	7742	0.172803	3367	AT4G14170.1	Pentatricopeptide repeat (PPR) superfamily protein	-1.21825	0.00331071	0.00818121	PEG	59.7444	5595
AT3G02930		NA	NA	NA	NA	#N/A	#N/A	5671.5	NA	NA	NA	NA	#N/A	#N/A	3896	5.59799	0.00308149	0.0821406	MEG	100	99.9989	533.5	NA	3367	NA	NA	4.23114	0.0727284	0.121048	MEG	94.7097	8307
AT5G05600		NA	NA	NA	NA	#N/A	#N/A	5671.5	NA	NA	NA	NA	#N/A	#N/A	3896	5.71746	0.00308265	0.0821406	MEG	100	99.9983	533.5	NA	3367	AT5G05600.1	2-oxoglutarate (2OG) and Fe(II)-dependent oxygenase superfamily protein	1.72957	0.126164	0.19041	MEG	74.9461	9161
AT3G10960		NA	NA	NA	NA	#N/A	#N/A	5671.5	NA	NA	NA	NA	#N/A	#N/A	3896	5.83966	0.00318242	0.0841684	MEG	100	99.999	538	NA	3368.5	NA	NA	4.30531	4.89528e-14	4.69688e-13	MEG	94.8812	1441
AT4G17420	x	1.39209	0.0503958	0.327399	MEG	55.5549	99.9993	1746	0.889761	0.0164941	0.20696	MEG	66.6644	66.6644	621	-0.443565	0.41469	1	PEG	67.9488	76.0869	7742	0.00784962	3369.67	AT4G17420.1	Tryptophan RNA-binding attenuator protein-like	NA	NA	NA	NA	NA	6913
AT4G03560	x	1.60969	0.000182884	0.00382035	MEG	93.1031	92.7271	543	0.944537	0.162343	0.692757	MEG	74.9981	79.9984	1825	0.802023	0.100752	1	MEG	77.3334	87.2659	7742	4.68544e-05	3370	AT4G03560.1	two-pore channel 1	4.24555	2.66588e-08	1.52433e-07	MEG	94.7437	2418
AT2G01660		NA	NA	NA	NA	#N/A	#N/A	5671.5	NA	NA	NA	NA	#N/A	#N/A	3896	6.28795	0.00353863	0.0924245	MEG	100	99.9997	544	NA	3370.5	AT2G01660.1	plasmodesmata-located protein 6	9.3489	3.73214e-18	4.69096e-17	MEG	98.8688	1100
AT4G20800		NA	NA	NA	NA	#N/A	#N/A	5671.5	NA	NA	NA	NA	#N/A	#N/A	3896	-3.94509	0.00353502	0.0924245	PEG	14.2863	12.4998	544	NA	3370.5	AT4G20800.1	FAD-binding Berberine family protein	-4.69003	4.63097e-174	1.94024e-171	PEG	95.6515	33
AT4G15530		NA	NA	NA	NA	#N/A	#N/A	5671.5	NA	NA	NA	NA	#N/A	#N/A	3896	4.40006	0.0036412	0.0948913	MEG	100	82.3525	546	NA	3371.17	AT4G15530.1	pyruvate orthophosphate dikinase	-0.138084	0.702769	0.762428	PEG	1.87105	12744.5
AT5G59610	x	0.763739	0.0417075	0.293004	MEG	90.9088	83.0187	1614	-1.43276	0.0305451	0.313994	PEG	0	99.99	758	0.000125688	0.999747	1	MEG	54.1237	80	7742	0.164884	3371.33	AT5G59610.1	Chaperone DnaJ-domain superfamily protein	5.69489	0.00241213	0.0061577	MEG	97.0088	5416
AT4G32450	x	1.05056	0.0706306	0.394661	MEG	99.995	71.4276	2027.5	2.76032	0.00169589	0.0381918	MEG	0	49.9975	346	0.631861	0.312793	1	MEG	60.5264	81.4285	7742	0.000414787	3371.83	AT4G32450.1	Pentatricopeptide repeat (PPR) superfamily protein	NA	NA	NA	NA	NA	6913
AT5G41320		NA	NA	NA	NA	#N/A	#N/A	5671.5	0.493421	0.397013	0.888746	MEG	49.9988	0	3478	4.32171	0.0431369	0.634215	MEG	100	83.3326	967.5	0.0276303	3372.33	AT5G41320.1		-1.00999	0.402012	0.484207	PEG	50.4972	11479
AT2G39010		NA	NA	NA	NA	#N/A	#N/A	5671.5	NA	NA	NA	NA	#N/A	#N/A	3896	5.55484	0.00379776	0.0978954	MEG	100	99.9989	552	NA	3373.17	NA	NA	NA	NA	NA	NA	NA	6913
AT1G28610		NA	NA	NA	NA	#N/A	#N/A	5671.5	NA	NA	NA	NA	#N/A	#N/A	3896	6.21852	0.00409114	0.104511	MEG	100	99.9983	557	NA	3374.83	AT1G28610.1	GDSL-like Lipase/Acylhydrolase superfamily protein	3.62103	0.158992	0.229699	MEG	92.9138	9569
AT2G27740		NA	NA	NA	NA	#N/A	#N/A	5671.5	NA	NA	NA	NA	#N/A	#N/A	3896	6.10565	0.00417111	0.106195	MEG	100	0	558.5	NA	3375.33	AT2G27740.1	Family of unknown function (DUF662)	NA	NA	NA	NA	NA	6913
AT4G32810		NA	NA	NA	NA	#N/A	#N/A	5671.5	NA	NA	NA	NA	#N/A	#N/A	3896	4.75395	0.00417197	0.106195	MEG	80.0004	99.995	558.5	NA	3375.33	AT4G32810.1	carotenoid cleavage dioxygenase 8	NA	NA	NA	NA	NA	6913
AT2G34170	x	1.42961	0.00501384	0.0617503	MEG	85.7131	73.6838	921	-1.15913	0.110526	0.587819	PEG	0	0	1464	0.387176	0.612719	1	MEG	72.2223	70.7316	7742	0.0249268	3375.67	NA	NA	1.65361	6.19758e-06	2.59739e-05	MEG	73.2222	3299
AT5G18460		NA	NA	NA	NA	#N/A	#N/A	5671.5	NA	NA	NA	NA	#N/A	#N/A	3896	5.99129	0.00421638	0.106943	MEG	100	99.9998	561	NA	3376.17	AT5G18460.1	Protein of Unknown Function (DUF239)	4.94888	1.02371e-48	4.27606e-47	MEG	96.0771	331
AT2G48030		NA	NA	NA	NA	#N/A	#N/A	5671.5	NA	NA	NA	NA	#N/A	#N/A	3896	4.22415	0.00433311	0.109708	MEG	100	86.9561	562	NA	3376.5	NA	NA	3.76763	3.82774e-05	0.000140452	MEG	93.4189	3768
AT4G18390		NA	NA	NA	NA	#N/A	#N/A	5671.5	NA	NA	NA	NA	#N/A	#N/A	3896	6.14131	0.00454569	0.113874	MEG	100	99.9995	568	NA	3378.5	AT4G18390.1	TEOSINTE BRANCHED 1, cycloidea and PCF transcription factor 2	5.59322	2.2638e-94	2.67515e-92	MEG	96.9025	117
AT1G21010		NA	NA	NA	NA	#N/A	#N/A	5671.5	NA	NA	NA	NA	#N/A	#N/A	3896	4.42038	0.00456839	0.114041	MEG	100	92.8565	569.5	NA	3379	AT1G21010.1		-0.0983391	0.942588	0.957581	PEG	0.957795	13609.5
AT2G41220		NA	NA	NA	NA	#N/A	#N/A	5671.5	NA	NA	NA	NA	#N/A	#N/A	3896	2.21077	0.00463382	0.11527	MEG	93.75	94.1175	572	NA	3379.83	NA	NA	2.08107	0.00693555	0.0157767	MEG	81.2413	6077.5
AT5G67420		NA	NA	NA	NA	#N/A	#N/A	5671.5	NA	NA	NA	NA	#N/A	#N/A	3896	5.44798	0.00494557	0.121748	MEG	100	99.9992	576.5	NA	3381.33	AT5G67420.1	LOB domain-containing protein 37	5.16028	0.0140858	0.0292991	MEG	96.3805	6647
AT5G42070	x	0.706426	0.0476563	0.318167	MEG	69.9997	75.6755	1698	0.678227	0.0251104	0.277139	MEG	59.9988	66.6656	706	-0.374457	0.581045	1	PEG	71.9513	63.2034	7742	0.00959898	3382	AT5G42070.1		-0.293905	0.353965	0.435596	PEG	7.95117	11235
AT3G06860	x	0.623104	0.0754355	0.408917	MEG	81.4812	74.9998	2092	1.20417	0.000700631	0.0174419	MEG	49.9988	74.9981	313	0.448545	0.418575	1	MEG	73.5294	76.1329	7742	0.000264635	3382.33	NA	NA	-0.00874612	0.980461	0.985737	PEG	0.00764887	13752
AT1G43000		NA	NA	NA	NA	#N/A	#N/A	5671.5	NA	NA	NA	NA	#N/A	#N/A	3896	6.47797	0.00510986	0.124928	MEG	100	99.9998	582	NA	3383.17	AT1G43000.1	PLATZ transcription factor family protein	NA	NA	NA	NA	NA	6913
AT2G02850		NA	NA	NA	NA	#N/A	#N/A	5671.5	NA	NA	NA	NA	#N/A	#N/A	3896	4.97262	0.00524437	0.127778	MEG	95.2381	0	584	NA	3383.83	AT2G02850.1	plantacyanin	NA	NA	NA	NA	NA	6913
AT5G10770		NA	NA	NA	NA	#N/A	#N/A	5671.5	NA	NA	NA	NA	#N/A	#N/A	3896	3.78936	0.0053449	0.130005	MEG	92.8572	94.1174	585	NA	3384.17	AT5G10770.1	Eukaryotic aspartyl protease family protein	6.4208	1.35871e-37	4.16531e-36	MEG	97.6318	451
AT2G28550		NA	NA	NA	NA	#N/A	#N/A	5671.5	NA	NA	NA	NA	#N/A	#N/A	3896	-5.82296	0.00556468	0.13466	PEG	33.3356	0	588	NA	3385.17	AT2G28550.1	related to AP2.7	NA	NA	NA	NA	NA	6913
AT5G63180		NA	NA	NA	NA	#N/A	#N/A	5671.5	NA	NA	NA	NA	#N/A	#N/A	3896	5.945	0.00567182	0.136787	MEG	100	99.9996	589.5	NA	3385.67	AT5G63180.1	Pectin lyase-like superfamily protein	10.0805	1.15886e-37	3.57642e-36	MEG	99.0255	448
AT1G57990		NA	NA	NA	NA	#N/A	#N/A	5671.5	NA	NA	NA	NA	#N/A	#N/A	3896	6.11586	0.00570306	0.137076	MEG	100	0	592	NA	3386.5	AT1G57990.1	purine permease 18	NA	NA	NA	NA	NA	6913
AT1G70520		NA	NA	NA	NA	#N/A	#N/A	5671.5	NA	NA	NA	NA	#N/A	#N/A	3896	4.87892	0.00593613	0.141681	MEG	100	96.4282	597	NA	3388.17	AT1G70520.1	cysteine-rich RLK (RECEPTOR-like protein kinase) 2	5.89554	0.00113088	0.00312587	MEG	97.2034	5002
AT4G23560		NA	NA	NA	NA	#N/A	#N/A	5671.5	NA	NA	NA	NA	#N/A	#N/A	3896	5.28553	0.00595442	0.141681	MEG	100	99.995	597	NA	3388.17	AT4G23560.1	glycosyl hydrolase 9B15	NA	NA	NA	NA	NA	6913
AT1G58110	x	1.1992	0.00701936	0.0812455	MEG	69.2302	91.4283	980	0.634052	0.107827	0.580753	MEG	99.99	99.9967	1445	0.565344	0.324936	1	MEG	53.5715	85.8536	7742	0.00200944	3389	AT1G58110.1	Basic-leucine zipper (bZIP) transcription factor family protein	1.97904	2.68074e-08	1.53094e-07	MEG	79.6607	2421
AT2G01422		NA	NA	NA	NA	#N/A	#N/A	5671.5	NA	NA	NA	NA	#N/A	#N/A	3896	5.88809	0.00621177	0.146619	MEG	100	99.9983	602.5	NA	3390	AT2G01422.1		-0.395797	0.832103	0.870312	PEG	13.5438	13218
AT5G35344		NA	NA	NA	NA	#N/A	#N/A	5671.5	NA	NA	NA	NA	#N/A	#N/A	3896	5.89419	0.00621343	0.146619	MEG	100	0	602.5	NA	3390	AT5G35344.1	transposable element gene	NA	NA	NA	NA	NA	6913
AT4G25530		NA	NA	NA	NA	#N/A	#N/A	5671.5	NA	NA	NA	NA	#N/A	#N/A	3896	5.74463	0.0062921	0.148229	MEG	100	99.9998	604	NA	3390.5	AT4G25530.1	FLOWERING WAGENINGEN	0.654813	0.480742	0.561522	MEG	30.0103	11837
AT2G43960		NA	NA	NA	NA	#N/A	#N/A	5671.5	NA	NA	NA	NA	#N/A	#N/A	3896	6.0991	0.0063769	0.1495	MEG	100	0	606	NA	3391.17	NA	NA	-1.56948	0.649323	0.716811	PEG	71.1255	12524.5
AT5G11060		NA	NA	NA	NA	#N/A	#N/A	5671.5	NA	NA	NA	NA	#N/A	#N/A	3896	6.12517	0.00636649	0.1495	MEG	100	99.999	606	NA	3391.17	AT5G11060.1	KNOTTED1-like homeobox gene 4	7.25275	7.14769e-07	3.44215e-06	MEG	98.1344	2871
AT1G36922		NA	NA	NA	NA	#N/A	#N/A	5671.5	NA	NA	NA	NA	#N/A	#N/A	3896	6.62919	0.00646362	0.151268	MEG	100	0	608	NA	3391.83	AT1G36922.1		NA	NA	NA	NA	NA	6913
AT4G20760		NA	NA	NA	NA	#N/A	#N/A	5671.5	NA	NA	NA	NA	#N/A	#N/A	3896	3.97728	0.00651786	0.152283	MEG	66.6678	94.4439	609.5	NA	3392.33	AT4G20760.1	NAD(P)-binding Rossmann-fold superfamily protein	6.69905	2.87093e-05	0.000107716	MEG	97.8203	3685
AT5G46330		NA	NA	NA	NA	#N/A	#N/A	5671.5	NA	NA	NA	NA	#N/A	#N/A	3896	5.23842	0.00652841	0.152283	MEG	100	99.9967	609.5	NA	3392.33	AT5G46330.1	Leucine-rich receptor-like protein kinase family protein	3.26916	0.000206271	0.000658182	MEG	91.4438	4333
AT5G45680	x	-0.588299	0.0297025	0.235795	PEG	63.3331	54.4117	1429.5	-0.474137	0.0564088	0.437092	PEG	74.9981	66.6644	1006	-0.175246	0.675099	1	PEG	72.9508	64.5094	7742	0.98877	3392.5	AT5G45680.1	FK506-binding protein 13	-1.76411	7.88548e-08	4.29908e-07	PEG	75.6814	2536
AT1G16705		NA	NA	NA	NA	#N/A	#N/A	5671.5	NA	NA	NA	NA	#N/A	#N/A	3896	5.81701	0.00668934	0.155527	MEG	100	99.9997	612	NA	3393.17	AT1G16705.1	p300/CBP acetyltransferase-related protein-related	NA	NA	NA	NA	NA	6913
AT1G69570		NA	NA	NA	NA	#N/A	#N/A	5671.5	NA	NA	NA	NA	#N/A	#N/A	3896	5.84785	0.00679729	0.157779	MEG	100	99.9993	613	NA	3393.5	AT1G69570.1	Dof-type zinc finger DNA-binding family protein	NA	NA	NA	NA	NA	6913
AT3G51120		NA	NA	NA	NA	#N/A	#N/A	5671.5	NA	NA	NA	NA	#N/A	#N/A	3896	-2.61128	0.0068367	0.158436	PEG	38.2355	34.4262	614	NA	3393.83	AT3G51120.1	DNA binding;zinc ion binding;nucleic acid binding;nucleic acid binding	1.80201	0.115954	0.177638	MEG	76.4554	9024.5
AT2G34360		NA	NA	NA	NA	#N/A	#N/A	5671.5	NA	NA	NA	NA	#N/A	#N/A	3896	5.67583	0.00693657	0.160489	MEG	100	0	615	NA	3394.17	NA	NA	NA	NA	NA	NA	NA	6913
AT3G49940		NA	NA	NA	NA	#N/A	#N/A	5671.5	NA	NA	NA	NA	#N/A	#N/A	3896	5.62009	0.00726816	0.166804	MEG	100	99.9993	619.5	NA	3395.67	AT3G49940.1	LOB domain-containing protein 38	4.33539	4.14943e-09	2.58307e-08	MEG	94.9484	2221
AT3G61950		NA	NA	NA	NA	#N/A	#N/A	5671.5	NA	NA	NA	NA	#N/A	#N/A	3896	5.86738	0.00726389	0.166804	MEG	100	99.9983	619.5	NA	3395.67	AT3G61950.1	basic helix-loop-helix (bHLH) DNA-binding superfamily protein	7.61304	9.40104e-09	5.64634e-08	MEG	98.3039	2302
AT1G49570		NA	NA	NA	NA	#N/A	#N/A	5671.5	NA	NA	NA	NA	#N/A	#N/A	3896	5.83615	0.00728849	0.167001	MEG	100	99.999	621	NA	3396.17	AT1G49570.1	Peroxidase superfamily protein	NA	NA	NA	NA	NA	6913
AT1G62305	x	0.584278	0.0481415	0.319281	MEG	80.7689	78.1249	1710.5	0.80066	0.0286476	0.302879	MEG	49.9975	99.9967	737	0.128164	0.7562	1	MEG	72.8155	73.2353	7742	0.00651206	3396.5	AT1G62305.1	Core-2/I-branching beta-1,6-N-acetylglucosaminyltransferase family protein	-0.161055	0.576639	0.651623	PEG	2.52828	12235
AT5G67180		NA	NA	NA	NA	#N/A	#N/A	5671.5	NA	NA	NA	NA	#N/A	#N/A	3896	-5.51388	0.00746034	0.170664	PEG	0.009999	24.9994	622	NA	3396.5	AT5G67180.1	target of early activation tagged (EAT) 3	5.41458	0.00906232	0.0199706	MEG	96.7016	6274
AT5G42510		NA	NA	NA	NA	#N/A	#N/A	5671.5	NA	NA	NA	NA	#N/A	#N/A	3896	5.76522	0.00773845	0.176177	MEG	100	99.995	625	NA	3397.5	AT5G42510.1	Disease resistance-responsive (dirigent-like protein) family protein	NA	NA	NA	NA	NA	6913
AT2G31070		NA	NA	NA	NA	#N/A	#N/A	5671.5	NA	NA	NA	NA	#N/A	#N/A	3896	5.59248	0.00795409	0.179934	MEG	100	99.9995	629	NA	3398.83	NA	NA	4.49243	0.0506599	0.0887961	MEG	95.279	7888
AT5G62740	x	0.510211	0.0689961	0.39053	MEG	86.6665	76.4705	2004	0.795582	0.00548622	0.0947863	MEG	99.9967	99.998	451	0.441605	0.308935	1	MEG	82.4675	73.6486	7742	0.00108328	3399	AT5G62740.1	SPFH/Band 7/PHB domain-containing membrane-associated protein family	3.74876	7.42811e-62	4.31517e-60	MEG	93.3569	238
AT2G22850		NA	NA	NA	NA	#N/A	#N/A	5671.5	NA	NA	NA	NA	#N/A	#N/A	3896	4.61055	0.00800419	0.18078	MEG	84.6155	99.9992	630	NA	3399.17	AT2G22850.1	basic leucine-zipper 6	4.85934	0.0242845	0.0471107	MEG	95.9371	7127
AT5G15160		NA	NA	NA	NA	#N/A	#N/A	5671.5	NA	NA	NA	NA	#N/A	#N/A	3896	-5.71877	0.00813221	0.18309	PEG	0.00499975	0	632	NA	3399.83	AT5G15160.1	BANQUO 2	NA	NA	NA	NA	NA	6913
AT2G17540	x	-0.994854	0.0848517	0.434133	PEG	57.142	82.3525	2217	-1.66081	0.000116742	0.00377449	PEG	99.9967	49.9975	241	-0.0708557	0.941526	1	PEG	38.9611	67.1755	7742	0.968278	3400	AT2G17540.1		-0.545529	0.701346	0.761251	PEG	22.9347	12738
AT4G29580		NA	NA	NA	NA	#N/A	#N/A	5671.5	NA	NA	NA	NA	99.9997	99.9992	3896	5.80657	0.00826496	0.185785	MEG	100	99.9997	633	NA	3400.17	AT4G29580.1	Cytidine/deoxycytidylate deaminase family protein	3.69797	2.01348e-05	7.76089e-05	MEG	93.1857	3587
AT1G70390		NA	NA	NA	NA	#N/A	#N/A	5671.5	NA	NA	NA	NA	#N/A	#N/A	3896	5.50246	0.00829837	0.186242	MEG	100	99.9993	634	NA	3400.5	AT1G70390.1	F-box and associated interaction domains-containing protein	4.65689	0.0361835	0.0665523	MEG	95.5921	7517
AT1G70420	x	2.28503	0.000386486	0.00727016	MEG	92.307	99.9993	603	0.822206	0.169073	0.708717	MEG	99.99	0	1857.5	0.968359	0.383157	1	MEG	79.4118	88.0952	7742	0.000294177	3400.83	AT1G70420.1	Protein of unknown function (DUF1645)	7.52085	1.04098e-08	6.22516e-08	MEG	98.2628	2312
AT1G52342		NA	NA	NA	NA	#N/A	#N/A	5671.5	NA	NA	NA	NA	#N/A	#N/A	3896	5.47415	0.00848659	0.188976	MEG	100	99.998	639	NA	3402.17	AT1G52342.1		NA	NA	NA	NA	NA	6913
AT1G29660		NA	NA	NA	NA	#N/A	#N/A	5671.5	NA	NA	NA	NA	#N/A	#N/A	3896	6.11218	0.00911422	0.201689	MEG	100	99.9998	643	NA	3403.5	AT1G29660.1	GDSL-like Lipase/Acylhydrolase superfamily protein	NA	NA	NA	NA	NA	6913
AT1G26770		NA	NA	NA	NA	#N/A	#N/A	5671.5	NA	NA	NA	NA	#N/A	#N/A	3896	4.75742	0.00913052	0.201736	MEG	97.8261	98.4614	644	NA	3403.83	AT1G26770.1	expansin A10	NA	NA	NA	NA	NA	6913
AT4G31080	x	0.773198	0.0300428	0.236784	MEG	64.2853	86.3634	1438	0.384609	0.0595461	0.448606	MEG	72.7266	43.7497	1034	0.511235	0.508614	1	MEG	79.2793	67.1052	7742	0.00583683	3404.67	AT4G31080.1	Protein of unknown function (DUF2296)	1.39006	0.00282428	0.00709587	MEG	65.8967	5503
AT4G17310		NA	NA	NA	NA	#N/A	#N/A	5671.5	NA	NA	NA	NA	#N/A	#N/A	3896	4.97431	0.00925783	0.203601	MEG	100	99.99	646.5	NA	3404.67	AT4G17310.1		1.03745	0.000254464	0.00079887	MEG	51.8374	4404
AT5G38220		NA	NA	NA	NA	#N/A	#N/A	5671.5	NA	NA	NA	NA	#N/A	#N/A	3896	4.78999	0.00925056	0.203601	MEG	100	79.9984	646.5	NA	3404.67	AT5G38220.1	alpha/beta-Hydrolases superfamily protein	3.27376	0.000213526	0.000678359	MEG	91.4657	4352
AT3G45070		NA	NA	NA	NA	#N/A	#N/A	5671.5	NA	NA	NA	NA	#N/A	#N/A	3896	5.62479	0.00939928	0.205757	MEG	100	99.9967	650	NA	3405.83	AT3G45070.1	P-loop containing nucleoside triphosphate hydrolases superfamily protein	NA	NA	NA	NA	NA	6913
AT5G52250		NA	NA	NA	NA	#N/A	#N/A	5671.5	NA	NA	NA	NA	#N/A	#N/A	3896	5.47551	0.0095144	0.207639	MEG	100	99.9991	651.5	NA	3406.33	AT5G52250.1	Transducin/WD40 repeat-like superfamily protein	2.7916	0.300625	0.383648	MEG	88.6273	10834
AT1G08420	x	1.17689	0.0372472	0.272741	MEG	83.3319	76.9225	1548	1.62269	0.0478877	0.401227	MEG	66.6656	0	930	0.651928	0.58629	1	MEG	63.5136	69.0721	7742	0.00652633	3406.67	AT1G08420.1	BRI1 suppressor 1 (BSU1)-like 2	1.02252	0.0641529	0.108858	MEG	51.1135	8148
AT4G15396		NA	NA	NA	NA	#N/A	#N/A	5671.5	NA	NA	NA	NA	#N/A	#N/A	3896	5.49331	0.00954262	0.207936	MEG	100	99.999	653	NA	3406.83	AT4G15396.1	cytochrome P450, family 702, subfamily A, polypeptide 6	NA	NA	NA	NA	NA	6913
AT2G30040		NA	NA	NA	NA	#N/A	#N/A	5671.5	NA	NA	NA	NA	#N/A	#N/A	3896	5.53774	0.00956915	0.208195	MEG	100	99.9994	654	NA	3407.17	AT2G30040.1	mitogen-activated protein kinase kinase kinase 14	6.65306	4.31945e-05	0.000156912	MEG	97.7907	3806
AT4G26542		NA	NA	NA	NA	#N/A	#N/A	5671.5	NA	NA	NA	NA	#N/A	#N/A	3896	-5.05599	0.00959051	0.208341	PEG	0.00333322	0	655	NA	3407.5	AT4G26542.1		NA	NA	NA	NA	NA	6913
AT1G11990		NA	NA	NA	NA	#N/A	#N/A	5671.5	NA	NA	NA	NA	#N/A	#N/A	3896	5.43476	0.00989928	0.214068	MEG	100	99.9992	657.5	NA	3408.33	AT1G11990.1	O-fucosyltransferase family protein	NA	NA	NA	NA	NA	6913
AT1G70290		NA	NA	NA	NA	#N/A	#N/A	5671.5	NA	NA	NA	NA	#N/A	#N/A	3896	4.13369	0.00989206	0.214068	MEG	33.3344	99.9988	657.5	NA	3408.33	AT1G70290.1	trehalose-6-phosphatase synthase S8	4.38268	0.0589413	0.101321	MEG	95.0514	8043
AT1G57770	x	0.663008	0.0425975	0.296297	MEG	74.0738	76.4704	1630.5	-0.871025	0.0396675	0.361491	PEG	49.9988	99.995	854	-0.097597	0.901778	1	PEG	71.875	68.592	7742	0.177142	3408.83	AT1G57770.1	FAD/NAD(P)-binding oxidoreductase family protein	-1.98004	1.4523e-07	7.66979e-07	PEG	79.6771	2618
AT1G74440		NA	NA	NA	NA	#N/A	#N/A	5671.5	NA	NA	NA	NA	#N/A	#N/A	3896	2.97822	0.00994334	0.214695	MEG	77.778	90.3223	659	NA	3408.83	AT1G74440.1	Protein of unknown function (DUF962)	4.79014	8.38085e-22	1.3273e-20	MEG	95.8238	873
AT1G18760		NA	NA	NA	NA	#N/A	#N/A	5671.5	NA	NA	NA	NA	#N/A	#N/A	3896	5.37292	0.0100046	0.21569	MEG	100	99.9988	660	NA	3409.17	AT1G18760.1	Zinc finger, C3HC4 type (RING finger) family protein	NA	NA	NA	NA	NA	6913
AT5G19080	x	-1.41984	0.00374001	0.0484833	PEG	27.2725	17.647	875	-0.926403	0.132523	0.638996	PEG	0	0	1616	-0.597459	0.45422	1	PEG	70.115	27.8539	7742	0.99539	3411	AT5G19080.1	RING/U-box superfamily protein	0.973805	0.19113	0.266444	MEG	48.6731	9917.5
AT5G52545		NA	NA	NA	NA	#N/A	#N/A	5671.5	NA	NA	NA	NA	#N/A	#N/A	3896	5.64575	0.0103216	0.220519	MEG	100	0	666	NA	3411.17	AT5G52545.1		NA	NA	NA	NA	NA	6913
AT5G24770		NA	NA	NA	NA	#N/A	#N/A	5671.5	NA	NA	NA	NA	#N/A	#N/A	3896	5.57106	0.0105475	0.224336	MEG	100	99.9986	669	NA	3412.17	AT5G24770.1	vegetative storage protein 2	NA	NA	NA	NA	NA	6913
AT5G03230		NA	NA	NA	NA	#N/A	#N/A	5671.5	NA	NA	NA	NA	#N/A	#N/A	3896	3.34821	0.0107489	0.227465	MEG	86.3637	79.9997	672.5	NA	3413.33	AT5G03230.1	Protein of unknown function, DUF584	1.37362	0.239327	0.319118	MEG	65.36	10369
AT3G24542		NA	NA	NA	NA	#N/A	#N/A	5671.5	NA	NA	NA	NA	#N/A	#N/A	3896	5.36467	0.0109462	0.230745	MEG	100	99.9986	675	NA	3414.17	NA	NA	-0.484826	0.64557	0.713595	PEG	19.032	12508
AT5G54360		NA	NA	NA	NA	#N/A	#N/A	5671.5	NA	NA	NA	NA	#N/A	#N/A	3896	-4.90088	0.0109767	0.231046	PEG	0.00249994	0	676	NA	3414.5	AT5G54360.1	C2H2-like zinc finger protein	NA	NA	NA	NA	NA	6913
AT1G12150		NA	NA	NA	NA	#N/A	#N/A	5671.5	NA	NA	NA	NA	#N/A	#N/A	3896	5.38416	0.0111032	0.233019	MEG	100	99.9975	678	NA	3415.17	AT1G12150.1	Plant protein of unknown function (DUF827)	NA	NA	NA	NA	NA	6913
AT2G30080		NA	NA	NA	NA	#N/A	#N/A	5671.5	NA	NA	NA	NA	#N/A	#N/A	3896	5.26794	0.0114305	0.239535	MEG	100	99.9988	679	NA	3415.5	AT2G30080.1	ZIP metal ion transporter family	NA	NA	NA	NA	NA	6913
AT1G67220		NA	NA	NA	NA	#N/A	#N/A	5671.5	NA	NA	NA	NA	#N/A	#N/A	3896	-4.66958	0.0116024	0.242424	PEG	33.3341	0	681	NA	3416.17	AT1G67220.1	histone acetyltransferase of the CBP family 2	-1.20755	0.143075	0.211003	PEG	59.3195	9374.5
AT5G07680	x	2.36051	0.0150233	0.145153	MEG	99.995	88.8879	1174	1.69064	0.0946375	0.551676	MEG	99.99	0	1336	1.14051	0.498602	1	MEG	80.0002	74.9994	7742	0.00477329	3417.33	AT5G07680.1	NAC domain containing protein 80	6.86199	6.1305e-06	2.57083e-05	MEG	97.9204	3297
AT1G11410		NA	NA	NA	NA	#N/A	#N/A	5671.5	NA	NA	NA	NA	#N/A	#N/A	3896	4.4751	0.012048	0.250184	MEG	100	87.4989	685.5	NA	3417.67	AT1G11410.1	S-locus lectin protein kinase family protein	2.97601	0.00125371	0.00342632	MEG	89.8546	5059
AT5G52890		NA	NA	NA	NA	#N/A	#N/A	5671.5	NA	NA	NA	NA	#N/A	#N/A	3896	5.13059	0.0120617	0.250184	MEG	100	99.9994	685.5	NA	3417.67	AT5G52890.1	AT hook motif-containing protein	-0.505729	0.38613	0.468178	PEG	20.367	11403
AT2G04460		NA	NA	NA	NA	#N/A	#N/A	5671.5	NA	NA	NA	NA	#N/A	#N/A	3896	5.27916	0.0122534	0.253421	MEG	100	99.9988	688	NA	3418.5	AT2G04460.1	transposable element gene	NA	NA	NA	NA	NA	6913
AT1G72080		NA	NA	NA	NA	#N/A	#N/A	5671.5	NA	NA	NA	NA	#N/A	#N/A	3896	-4.33858	0.0125357	0.258323	PEG	6.66729	23.9999	691	NA	3419.5	AT1G72080.1		NA	NA	NA	NA	NA	6913
AT5G15380		NA	NA	NA	NA	#N/A	#N/A	5671.5	NA	NA	NA	NA	#N/A	#N/A	3896	5.19188	0.0125623	0.258323	MEG	100	99.9975	691	NA	3419.5	AT5G15380.1	domains rearranged methylase 1	-2.35438	0.0180741	0.0365607	PEG	84.7168	6834.5
AT5G35353		NA	NA	NA	NA	#N/A	#N/A	5671.5	NA	NA	NA	NA	#N/A	#N/A	3896	5.20436	0.012563	0.258323	MEG	100	0	691	NA	3419.5	AT5G35353.1	transposable element gene	NA	NA	NA	NA	NA	6913
AT3G62390		NA	NA	NA	NA	#N/A	#N/A	5671.5	NA	NA	NA	NA	#N/A	#N/A	3896	4.58999	0.0127635	0.261688	MEG	66.6678	99.9989	693.5	NA	3420.33	AT3G62390.1	TRICHOME BIREFRINGENCE-LIKE 6	2.75339	0.000108361	0.000363568	MEG	88.3465	4120.5
AT3G05430	x	1.60098	0.0181368	0.167529	MEG	99.9983	88.8879	1228	-1.17499	0.0900983	0.541722	PEG	99.99	99.99	1291.5	0.670802	0.267493	1	MEG	66.1291	71.8749	7742	0.0354597	3420.5	NA	NA	1.47799	1.30019e-05	5.18051e-05	MEG	68.5974	3470
AT2G21930		NA	NA	NA	NA	#N/A	#N/A	5671.5	NA	NA	NA	NA	#N/A	#N/A	3896	-4.81931	0.0129269	0.263914	PEG	21.4291	3.70369	696.5	NA	3421.33	AT2G21930.1	F-box associated ubiquitination effector family protein	NA	NA	NA	NA	NA	6913
AT5G61600		NA	NA	NA	NA	#N/A	#N/A	5671.5	NA	NA	NA	NA	#N/A	#N/A	3896	5.41301	0.0129277	0.263914	MEG	100	99.9996	696.5	NA	3421.33	AT5G61600.1	ethylene response factor 104	3.73902	0.134928	0.201372	MEG	93.3246	9264
AT3G57100		NA	NA	NA	NA	#N/A	#N/A	5671.5	NA	NA	NA	NA	#N/A	#N/A	3896	-4.72484	0.0129688	0.263997	PEG	0.00499975	0	698.5	NA	3422	AT3G57100.1	Protein of unknown function (DUF677)	NA	NA	NA	NA	NA	6913
AT5G22920	x	0.756846	0.0131537	0.132155	MEG	80.7689	79.71	1129	0.494034	0.10117	0.564291	MEG	69.9993	99.9975	1396.5	0.640748	0.24234	1	MEG	62.766	79.8611	7742	0.00251203	3422.5	AT5G22920.1	CHY-type/CTCHY-type/RING-type Zinc finger protein	-0.391897	0.650618	0.718084	PEG	13.3136	12527
AT1G77990		NA	NA	NA	NA	#N/A	#N/A	5671.5	NA	NA	NA	NA	#N/A	#N/A	3896	4.97913	0.0132392	0.268732	MEG	100	99.9967	700.5	NA	3422.67	AT1G77990.1	STAS domain / Sulfate transporter family	9.41009	4.66114e-27	9.49116e-26	MEG	98.8833	679
AT5G40180		NA	NA	NA	NA	#N/A	#N/A	5671.5	NA	NA	NA	NA	#N/A	#N/A	3896	5.05227	0.0132274	0.268732	MEG	100	99.995	700.5	NA	3422.67	AT5G40180.1		NA	NA	NA	NA	NA	6913
AT3G07215		NA	NA	NA	NA	#N/A	#N/A	5671.5	NA	NA	NA	NA	#N/A	#N/A	3896	4.63329	0.0134402	0.271014	MEG	50.0012	99.9989	705	NA	3424.17	NA	NA	-0.0336686	0.969525	0.977229	PEG	0.113229	13717
AT5G23750		NA	NA	NA	NA	#N/A	#N/A	5671.5	NA	NA	NA	NA	#N/A	#N/A	3896	5.21089	0.0134925	0.271549	MEG	100	99.9997	707	NA	3424.83	AT5G23750.1	Remorin family protein	3.23373	0.000293213	0.000910389	MEG	91.2717	4453
AT4G22050		NA	NA	NA	NA	#N/A	#N/A	5671.5	NA	NA	NA	NA	#N/A	#N/A	3896	5.26102	0.0135148	0.271612	MEG	100	99.9992	708	NA	3425.17	AT4G22050.1	Eukaryotic aspartyl protease family protein	5.48766	8.89763e-19	1.16827e-17	MEG	96.7861	1053
AT3G44460	x	0.976549	0.01624	0.154409	MEG	57.5179	58.9138	1192	0.38062	0.0952717	0.553172	MEG	68.9653	61.2901	1342	0.148204	0.771918	1	MEG	87.5688	53.8055	7742	0.00725763	3425.33	AT3G44460.1	Basic-leucine zipper (bZIP) transcription factor family protein	NA	NA	NA	NA	NA	6913
AT2G16140		NA	NA	NA	NA	#N/A	#N/A	5671.5	NA	NA	NA	NA	#N/A	#N/A	3896	5.31245	0.0137798	0.276159	MEG	100	0	710	NA	3425.83	AT2G16140.1	transposable element gene	NA	NA	NA	NA	NA	6913
AT2G19940		NA	NA	NA	NA	#N/A	#N/A	5671.5	NA	NA	NA	NA	#N/A	#N/A	3896	5.27057	0.0140493	0.281164	MEG	100	0	711	NA	3426.17	AT2G19940.1	oxidoreductases, acting on the aldehyde or oxo group of donors, NAD or NADP as acceptor;copper ion binding	NA	NA	NA	NA	NA	6913
AT5G58003	x	0.780902	0.0739961	0.404891	MEG	92.307	74.2855	2073	1.01937	0.00618579	0.103677	MEG	0	99.995	464	-0.271431	0.616957	1	PEG	62.1622	72.3684	7742	0.00435562	3426.33	AT5G58003.1	C-terminal domain phosphatase-like 4	-0.489942	0.520909	0.599974	PEG	19.3576	12004
AT4G33200	x	-1.1032	0.0361548	0.268393	PEG	99.9967	47.0585	1528	-0.794988	0.0569734	0.439917	PEG	99.9975	99.998	1009.5	-0.0580116	0.952599	1	PEG	60.7844	55.5555	7742	0.966587	3426.5	AT4G33200.1	myosin, putative	0.740442	0.00840619	0.0186795	MEG	35.4111	6222
AT1G72540		NA	NA	NA	NA	#N/A	#N/A	5671.5	NA	NA	NA	NA	#N/A	#N/A	3896	4.39651	0.01409	0.281581	MEG	66.6678	99.9967	712	NA	3426.5	AT1G72540.1	Protein kinase superfamily protein	3.15055	0.235086	0.314641	MEG	90.8475	10330.5
AT5G01520		NA	NA	NA	NA	#N/A	#N/A	5671.5	NA	NA	NA	NA	0	0	3896	4.59266	0.0141325	0.282035	MEG	100	95.2376	713	NA	3426.83	AT5G01520.1	RING/U-box superfamily protein	5.0428	4.26135e-26	8.32166e-25	MEG	96.2164	708
AT4G27980		NA	NA	NA	NA	#N/A	#N/A	5671.5	NA	NA	NA	NA	#N/A	#N/A	3896	4.37799	0.0145215	0.288987	MEG	100	99.9994	715	NA	3427.5	AT4G27980.1	Domain of unknown function (DUF3444)	6.4265	0.000118388	0.000393943	MEG	97.6359	4155
AT3G01325		NA	NA	NA	NA	#N/A	#N/A	5671.5	NA	NA	NA	NA	#N/A	#N/A	3896	-4.93996	0.0148242	0.29378	PEG	0.009999	0	717.5	NA	3428.33	NA	NA	-3.44223	2.58966e-129	5.68328e-127	PEG	92.2173	63
AT3G56930		NA	NA	NA	NA	#N/A	#N/A	5671.5	NA	NA	NA	NA	#N/A	#N/A	3896	5.23969	0.0150283	0.297351	MEG	100	0	719.5	NA	3429	AT3G56930.1	DHHC-type zinc finger family protein	6.66534	2.09997e-05	8.07179e-05	MEG	97.7987	3597
AT4G03580		NA	NA	NA	NA	#N/A	#N/A	5671.5	NA	NA	NA	NA	#N/A	#N/A	3896	5.10642	0.0153431	0.301959	MEG	100	99.9967	723	NA	3430.17	AT4G03580.1		NA	NA	NA	NA	NA	6913
AT1G64590		NA	NA	NA	NA	#N/A	#N/A	5671.5	NA	NA	NA	NA	#N/A	#N/A	3896	-4.65389	0.0154323	0.303296	PEG	0.009999	0	724	NA	3430.5	AT1G64590.1	NAD(P)-binding Rossmann-fold superfamily protein	NA	NA	NA	NA	NA	6913
AT5G28892		NA	NA	NA	NA	#N/A	#N/A	5671.5	NA	NA	NA	NA	#N/A	#N/A	3896	4.99218	0.015864	0.310232	MEG	100	99.9975	727.5	NA	3431.67	AT5G28892.1	transposable element gene	NA	NA	NA	NA	NA	6913
AT1G07280	x	0.398304	0.0351125	0.262372	MEG	81.3953	75.3623	1516	0.384455	0.0599898	0.450602	MEG	47.8259	51.4284	1037.5	0.238062	0.569646	1	MEG	70.3455	72.8786	7742	0.00728467	3431.83	AT1G07280.1	Tetratricopeptide repeat (TPR)-like superfamily protein	7.33598	7.91415e-08	4.31301e-07	MEG	98.1757	2537
AT1G49240	x	1.28269	3.20984e-05	0.000807299	MEG	76.1901	88.3332	450.5	0.418877	0.203855	0.753186	MEG	61.538	46.6664	2103.5	0.521335	0.384624	1	MEG	73.2308	77.0328	7742	4.02844e-05	3432	AT1G49240.1	actin 8	NA	NA	NA	NA	NA	6913
AT2G17036		NA	NA	NA	NA	#N/A	#N/A	5671.5	NA	NA	NA	NA	#N/A	#N/A	3896	5.13505	0.0159062	0.310465	MEG	100	99.9967	729	NA	3432.17	AT2G17036.1	F-box family protein with a domain of unknown function (DUF295)	3.06585	0.247781	0.328434	MEG	90.3841	10430
AT2G32790		NA	NA	NA	NA	#N/A	#N/A	5671.5	NA	NA	NA	NA	#N/A	#N/A	3896	4.89422	0.0160228	0.311222	MEG	100	99.99	732	NA	3433.17	NA	NA	9.50614	1.06668e-27	2.22443e-26	MEG	98.9055	663
AT5G14130		NA	NA	NA	NA	#N/A	#N/A	5671.5	NA	NA	NA	NA	#N/A	#N/A	3896	4.9933	0.0159957	0.311222	MEG	100	99.998	732	NA	3433.17	AT5G14130.1	Peroxidase superfamily protein	7.88954	1.76825e-10	1.25374e-09	MEG	98.4188	1950
AT5G49390		NA	NA	NA	NA	#N/A	#N/A	5671.5	NA	NA	NA	NA	#N/A	#N/A	3896	4.89707	0.0160599	0.311331	MEG	80.0004	99.998	734	NA	3433.83	AT5G49390.1		NA	NA	NA	NA	NA	6913
AT2G40460		NA	NA	NA	NA	#N/A	#N/A	5671.5	NA	NA	NA	NA	#N/A	#N/A	3896	5.71101	0.0161438	0.312531	MEG	100	99.9992	735	NA	3434.17	NA	NA	NA	NA	NA	NA	NA	6913
AT5G60930	x	-0.591589	0.0186459	0.170744	PEG	62.4998	59.2104	1238.5	-0.545193	0.0934192	0.549879	PEG	74.9991	91.6659	1322.5	-0.0498629	0.909996	1	PEG	67.5	65.1206	7742	0.970072	3434.33	AT5G60930.1	P-loop containing nucleoside triphosphate hydrolases superfamily protein	-2.3893	0.000146684	0.000479218	PEG	85.0941	4232
AT3G21510		NA	NA	NA	NA	#N/A	#N/A	5671.5	NA	NA	NA	NA	#N/A	#N/A	3896	5.04913	0.0162222	0.313197	MEG	100	99.9989	737	NA	3434.83	NA	NA	4.83866	0.0287097	0.0544948	MEG	95.9038	7284
AT4G14548		NA	NA	NA	NA	#N/A	#N/A	5671.5	NA	NA	NA	NA	#N/A	#N/A	3896	4.93415	0.0164298	0.315919	MEG	100	99.9975	739	NA	3435.5	AT4G14548.1	other RNA	NA	NA	NA	NA	NA	6913
AT2G17305		NA	NA	NA	NA	#N/A	#N/A	5671.5	NA	NA	NA	NA	#N/A	#N/A	3896	-4.40863	0.0165589	0.317116	PEG	0.000909083	55.5554	743	NA	3436.83	AT2G17305.1		-6.7813	3.02046e-27	6.22368e-26	PEG	97.8717	671
AT1G20550	x	0.794468	0.000967064	0.0160606	MEG	71.9297	81.188	683	0.648738	0.173672	0.712902	MEG	99.99	99.998	1886.5	0.585615	0.1863	1	MEG	76.25	73.5912	7742	0.000355813	3437.17	AT1G20550.1	O-fucosyltransferase family protein	4.72364	3.5771e-64	2.23787e-62	MEG	95.7105	221
AT1G29080		NA	NA	NA	NA	#N/A	#N/A	5671.5	NA	NA	NA	NA	#N/A	#N/A	3896	4.247	0.0169021	0.322385	MEG	100	87.4989	746	NA	3437.83	AT1G29080.1	Papain family cysteine protease	-2.47358	0.000227685	0.000719371	PEG	85.9523	4376
AT5G37473	x	-0.643808	0.0871315	0.440237	PEG	34.2856	36.6666	2245	-0.865499	0.00100921	0.023902	PEG	66.6644	99.9975	329	-0.831962	0.121811	1	PEG	64.7322	38.983	7742	0.999807	3438.67	AT5G37473.1	Defensin-like (DEFL) family protein	NA	NA	NA	NA	NA	6913
AT3G14770		NA	NA	NA	NA	#N/A	#N/A	5671.5	NA	NA	NA	NA	#N/A	#N/A	3896	4.86752	0.0170239	0.323944	MEG	100	99.9983	749	NA	3438.83	NA	NA	NA	NA	NA	NA	NA	6913
AT4G09460		NA	NA	NA	NA	#N/A	#N/A	5671.5	NA	NA	NA	NA	#N/A	#N/A	3896	4.73721	0.017285	0.326886	MEG	100	99.9991	752.5	NA	3440	AT4G09460.1	myb domain protein 6	NA	NA	NA	NA	NA	6913
AT5G10450		NA	NA	NA	NA	#N/A	#N/A	5671.5	NA	NA	NA	NA	#N/A	#N/A	3896	3.04364	0.0174379	0.32832	MEG	100	69.2302	755.5	NA	3441	AT5G10450.1	G-box regulating factor 6	NA	NA	NA	NA	NA	6913
AT3G07710		NA	NA	NA	NA	#N/A	#N/A	5671.5	NA	NA	NA	NA	#N/A	#N/A	3896	4.8458	0.0176509	0.330901	MEG	100	99.9988	758.5	NA	3442	NA	NA	NA	NA	NA	NA	NA	6913
AT4G29700		NA	NA	NA	NA	#N/A	#N/A	5671.5	NA	NA	NA	NA	#N/A	#N/A	3896	4.89164	0.0176826	0.33106	MEG	100	99.999	760	NA	3442.5	AT4G29700.1	Alkaline-phosphatase-like family protein	9.26482	1.20013e-24	2.20066e-23	MEG	98.8484	754
AT3G30721		NA	NA	NA	NA	#N/A	#N/A	5671.5	NA	NA	NA	NA	#N/A	#N/A	3896	-4.77462	0.0179931	0.335989	PEG	0.009999	0	762	NA	3443.17	AT3G30721.1	transposable element gene	NA	NA	NA	NA	NA	6913
AT1G79180		NA	NA	NA	NA	#N/A	#N/A	5671.5	NA	NA	NA	NA	#N/A	#N/A	3896	4.83886	0.0183408	0.340249	MEG	100	99.9975	766.5	NA	3444.67	AT1G79180.1	myb domain protein 63	2.17957	0.0390755	0.0711895	MEG	82.6103	7589
AT2G20835		NA	NA	NA	NA	#N/A	#N/A	5671.5	NA	NA	NA	NA	#N/A	#N/A	3896	4.55742	0.0184294	0.341447	MEG	100	79.9984	768	NA	3445.17	AT2G20835.1		NA	NA	NA	NA	NA	6913
AT3G06100		NA	NA	NA	NA	#N/A	#N/A	5671.5	NA	NA	NA	NA	#N/A	#N/A	3896	4.72843	0.0184858	0.341602	MEG	100	99.9983	769.5	NA	3445.67	NA	NA	NA	NA	NA	NA	NA	6913
AT5G42230		NA	NA	NA	NA	#N/A	#N/A	5671.5	NA	NA	NA	NA	#N/A	#N/A	3896	4.78054	0.0188261	0.346541	MEG	100	99.9986	773	NA	3446.83	AT5G42230.1	serine carboxypeptidase-like 41	5.50674	3.05104e-19	4.12757e-18	MEG	96.8076	1022
AT5G55180	x	0.539933	0.013244	0.132826	MEG	74.5282	69.2737	1131	0.317539	0.111482	0.590381	MEG	39.9992	99.9986	1471	0.185599	0.622913	1	MEG	71.0552	69.9082	7742	0.00588745	3448	AT5G55180.1	O-Glycosyl hydrolases family 17 protein	2.01916	7.89197e-11	5.77325e-10	MEG	80.3033	1890
AT2G33260		-0.843483	0.36898	0.791217	PEG	99.995	49.9975	5281	NA	NA	NA	NA	99.99	0	3896	-3.65012	0.0731022	0.891282	PEG	66.6678	64.7055	1168.5	0.975196	3448.5	NA	NA	NA	NA	NA	NA	NA	6913
AT3G25840	x	-0.818051	0.0144241	0.141031	PEG	57.1424	57.8946	1159	0.332846	0.107965	0.580753	MEG	63.6358	78.5709	1445	0.071199	0.879103	1	MEG	70.6587	71.9697	7742	0.277345	3448.67	NA	NA	1.33737	0.00136773	0.00370935	MEG	64.139	5098
AT5G46240	x	-1.18795	0.060252	0.360453	PEG	49.9994	74.9981	1896.5	0.863149	0.0256498	0.279921	MEG	99.995	49.9975	713	-1.0859	0.308084	1	PEG	48.5716	67.7965	7742	0.167568	3450.5	AT5G46240.1	potassium channel in Arabidopsis thaliana 1	3.98136	0.10175	0.159682	MEG	94.0657	8810
AT1G32920	x	1.14007	0.0443994	0.304134	MEG	89.9991	90.3223	1655.5	1.08068	0.0509186	0.415019	MEG	99.99	0	956	1.12923	0.210207	1	MEG	81.25	82.8996	7742	0.00345008	3451.17	AT1G32920.1		1.77934	8.93664e-06	3.64909e-05	MEG	75.9964	3386
AT3G45260		NA	NA	NA	NA	#N/A	#N/A	5671.5	NA	NA	NA	NA	#N/A	#N/A	3896	4.6215	0.0208172	0.374473	MEG	100	94.7363	788	NA	3451.83	AT3G45260.1	C2H2-like zinc finger protein	7.23448	2.81117e-07	1.43157e-06	MEG	98.1252	2715
AT4G29905		NA	NA	NA	NA	#N/A	#N/A	5671.5	NA	NA	NA	NA	#N/A	#N/A	3896	4.89336	0.0207449	0.374473	MEG	100	99.99	788	NA	3451.83	AT4G29905.1		NA	NA	NA	NA	NA	6913
AT5G08370		NA	NA	NA	NA	#N/A	#N/A	5671.5	NA	NA	NA	NA	49.9975	0	3896	4.19489	0.0207511	0.374473	MEG	87.5002	99.9988	788	NA	3451.83	AT5G08370.1	alpha-galactosidase 2	4.72902	0.0337479	0.0626896	MEG	95.7198	7443
AT5G37351		NA	NA	NA	NA	#N/A	#N/A	5671.5	NA	NA	NA	NA	#N/A	#N/A	3896	5.43079	0.0207846	0.374473	MEG	100	99.9994	788	NA	3451.83	AT5G37351.1		NA	NA	NA	NA	NA	6913
AT5G59570	x	2.03868	0.00020899	0.00431013	MEG	92.307	89.4732	550	0.767027	0.198104	0.747158	MEG	99.99	0	2064.5	0.980479	0.266338	1	MEG	81.25	80.6122	7742	0.000145481	3452.17	AT5G59570.1	Homeodomain-like superfamily protein	-0.0244976	0.96732	0.975576	PEG	0.059977	13709
AT4G28360	x	0.812274	0.0767477	0.412192	MEG	54.545	76.1901	2112	-1.50181	0.00817173	0.126028	PEG	74.9981	33.3322	505	-0.170457	0.850774	1	PEG	64.2384	68.9024	7742	0.265917	3453	AT4G28360.1	Ribosomal protein L22p/L17e family protein	NA	NA	NA	NA	NA	6913
AT2G40330		NA	NA	NA	NA	#N/A	#N/A	5671.5	NA	NA	NA	NA	#N/A	#N/A	3896	4.66947	0.0210501	0.377231	MEG	100	99.9975	793.5	NA	3453.67	NA	NA	8.09458	2.6851e-11	2.06475e-10	MEG	98.4967	1798
AT1G49860		NA	NA	NA	NA	#N/A	#N/A	5671.5	NA	NA	NA	NA	#N/A	#N/A	3896	6.10508	0.0213187	0.380272	MEG	100	99.9999	797	NA	3454.83	AT1G49860.1	glutathione S-transferase (class phi) 14	7.95938	5.15968e-11	3.85401e-10	MEG	98.446	1851
AT1G76070		NA	NA	NA	NA	#N/A	#N/A	5671.5	NA	NA	NA	NA	#N/A	#N/A	3896	4.67231	0.021341	0.380272	MEG	100	99.998	797	NA	3454.83	AT1G76070.1		5.91431	0.00131362	0.00357591	MEG	97.2206	5079
AT3G15930	x	1.56841	0.0974356	0.467733	MEG	99.995	99.9975	2362.5	3.11121	0.000194297	0.00577848	MEG	0	0	262	0.627007	0.746034	1	MEG	38.8892	67.9997	7742	0.000180057	3455.5	NA	NA	NA	NA	NA	NA	NA	6913
AT1G43650		NA	NA	NA	NA	#N/A	#N/A	5671.5	NA	NA	NA	NA	#N/A	#N/A	3896	5.4008	0.0213999	0.380624	MEG	100	99.9994	800	NA	3455.83	AT1G43650.1	nodulin MtN21 /EamA-like transporter family protein	NA	NA	NA	NA	NA	6913
AT5G11670	x	1.42886	0.000961979	0.0160231	MEG	93.3327	87.4996	681	0.707755	0.180843	0.721151	MEG	0	59.9988	1952	0.39779	0.74441	1	MEG	70	74.7508	7742	0.0011797	3458.33	AT5G11670.1	NADP-malic enzyme 2	3.42615	9.87186e-05	0.000334284	MEG	92.1498	4083
AT4G04590		NA	NA	NA	NA	#N/A	#N/A	5671.5	NA	NA	NA	NA	#N/A	#N/A	3896	4.88136	0.0224738	0.395279	MEG	100	99.995	809	NA	3458.83	AT4G04590.1	transposable element gene	NA	NA	NA	NA	NA	6913
AT4G29880		NA	NA	NA	NA	#N/A	#N/A	5671.5	NA	NA	NA	NA	#N/A	#N/A	3896	4.56661	0.0225642	0.39625	MEG	100	99.998	810.5	NA	3459.33	AT4G29880.1	plant intracellular ras group-related LRR 7	2.60269	0.339935	0.422238	MEG	87.1366	11131
AT3G57586		NA	NA	NA	NA	#N/A	#N/A	5671.5	NA	NA	NA	NA	#N/A	#N/A	3896	3.69731	0.0228717	0.400298	MEG	95.3488	79.9984	813	NA	3460.17	AT3G57586.1	transposable element gene	NA	NA	NA	NA	NA	6913
AT4G15550		NA	NA	NA	NA	#N/A	#N/A	5671.5	NA	NA	NA	NA	#N/A	#N/A	3896	4.60662	0.0230958	0.403227	MEG	100	99.995	815	NA	3460.83	AT4G15550.1	indole-3-acetate beta-D-glucosyltransferase	7.50842	1.14284e-08	6.7961e-08	MEG	98.2571	2325
AT1G73860		NA	NA	NA	NA	#N/A	#N/A	5671.5	NA	NA	NA	NA	#N/A	#N/A	3896	4.61533	0.0231673	0.40398	MEG	80.0004	99.9991	816	NA	3461.17	AT1G73860.1	P-loop containing nucleoside triphosphate hydrolases superfamily protein	4.12161	0.089642	0.144082	MEG	94.4406	8601.5
AT2G03360		NA	NA	NA	NA	#N/A	#N/A	5671.5	NA	NA	NA	NA	#N/A	#N/A	3896	-4.34757	0.0233312	0.404854	PEG	100	39.9992	820	NA	3462.5	AT2G03360.1	Glycosyltransferase family 61 protein	NA	NA	NA	NA	NA	6913
AT3G50770		NA	NA	NA	NA	#N/A	#N/A	5671.5	NA	NA	NA	NA	#N/A	#N/A	3896	4.88238	0.0234196	0.405892	MEG	100	99.99	821	NA	3462.83	AT3G50770.1	calmodulin-like 41	4.8907	0.0227547	0.0445807	MEG	95.987	7057
AT1G55960	x	0.727455	0.00292775	0.0396294	MEG	82.0511	80.4347	838	0.518908	0.159929	0.690938	MEG	88.2348	88.8879	1810	0.327113	0.48083	1	MEG	76.2431	75.367	7742	0.00186795	3463.33	AT1G55960.1	Polyketide cyclase/dehydrase and lipid transport superfamily protein	3.15242	1.39651e-06	6.43176e-06	MEG	90.8574	3002
AT2G31730		NA	NA	NA	NA	#N/A	#N/A	5671.5	NA	NA	NA	NA	#N/A	#N/A	3896	5.43693	0.0235335	0.406875	MEG	100	99.9989	822.5	NA	3463.33	NA	NA	5.67349	0.00266977	0.00674689	MEG	96.9869	5470.5
AT3G04520		NA	NA	NA	NA	#N/A	#N/A	5671.5	NA	NA	NA	NA	#N/A	#N/A	3896	5.26859	0.0237007	0.408968	MEG	100	99.995	824.5	NA	3464	NA	NA	1.51289	0.0307399	0.0579111	MEG	69.5942	7339
AT5G65880	x	0.593692	0.0477633	0.318245	MEG	88.2348	81.2497	1703	0.380197	0.0497687	0.408638	MEG	69.2302	83.8707	948.5	0.771293	0.400673	1	MEG	66.9422	79.6178	7742	0.00605516	3464.5	AT5G65880.1		NA	NA	NA	NA	NA	6913
AT4G33565		NA	NA	NA	NA	#N/A	#N/A	5671.5	NA	NA	NA	NA	#N/A	#N/A	3896	3.02937	0.0238614	0.411046	MEG	91.6667	61.1108	826	NA	3464.5	AT4G33565.1	RING/U-box superfamily protein	8.22582	4.21937e-13	3.76125e-12	MEG	98.5436	1551
AT1G58270		NA	NA	NA	NA	#N/A	#N/A	5671.5	NA	NA	NA	NA	#N/A	#N/A	3896	4.77215	0.0241965	0.414887	MEG	95.2381	0	828.5	NA	3465.33	AT1G58270.1	TRAF-like family protein	-1.80947	0.0245137	0.0474156	PEG	76.6038	7148
AT2G15555		NA	NA	NA	NA	#N/A	#N/A	5671.5	NA	NA	NA	NA	#N/A	#N/A	3896	4.59776	0.024201	0.414887	MEG	100	91.6659	828.5	NA	3465.33	AT2G15555.1	other RNA	NA	NA	NA	NA	NA	6913
AT5G52390		NA	NA	NA	NA	#N/A	#N/A	5671.5	NA	NA	NA	NA	#N/A	#N/A	3896	5.1712	0.0241337	0.414887	MEG	100	99.9997	828.5	NA	3465.33	AT5G52390.1	PAR1 protein	8.73708	1.42527e-17	1.74387e-16	MEG	98.707	1130
AT3G59810	x	2.03968	0.00310285	0.0415043	MEG	99.9975	92.8565	848	1.02746	0.160921	0.690938	MEG	0	99.9967	1810	0.070293	0.96133	1	MEG	76.3637	64.1509	7742	0.00347833	3466.67	AT3G59810.1	Small nuclear ribonucleoprotein family protein	NA	NA	NA	NA	NA	6913
AT1G61320		NA	NA	NA	NA	#N/A	#N/A	5671.5	NA	NA	NA	NA	#N/A	#N/A	3896	-2.28773	0.0246798	0.42157	PEG	47.3686	44.8485	832.5	NA	3466.67	AT1G61320.1	FBD / Leucine Rich Repeat domains containing protein	NA	NA	NA	NA	NA	6913
AT1G68020		NA	NA	NA	NA	#N/A	#N/A	5671.5	NA	NA	NA	NA	#N/A	#N/A	3896	3.21476	0.0246524	0.42157	MEG	90.9092	84.3747	832.5	NA	3466.67	AT1G68020.1	UDP-Glycosyltransferase / trehalose-phosphatase family protein	4.05496	2.47045e-12	2.06508e-11	MEG	94.2669	1654
AT1G23390		0.445662	0.381273	0.799933	MEG	99.9975	88.8879	5418	NA	NA	NA	NA	#N/A	#N/A	3896	1.48902	0.0602986	0.789089	MEG	69.697	89.6296	1086.5	0.0353991	3466.83	AT1G23390.1	Kelch repeat-containing F-box family protein	7.67721	2.56651e-09	1.62774e-08	MEG	98.3317	2180
AT5G50790		NA	NA	NA	NA	#N/A	#N/A	5671.5	NA	NA	NA	NA	#N/A	#N/A	3896	5.24932	0.0250276	0.427	MEG	100	99.9989	834	NA	3467.17	AT5G50790.1	Nodulin MtN3 family protein	NA	NA	NA	NA	NA	6913
AT1G80520		NA	NA	NA	NA	#N/A	#N/A	5671.5	NA	NA	NA	NA	#N/A	#N/A	3896	4.38048	0.025202	0.428946	MEG	100	99.998	836	NA	3467.83	AT1G80520.1	Sterile alpha motif (SAM) domain-containing protein	NA	NA	NA	NA	NA	6913
AT2G45040		NA	NA	NA	NA	#N/A	#N/A	5671.5	NA	NA	NA	NA	#N/A	#N/A	3896	5.14904	0.0252414	0.429008	MEG	100	99.9996	837.5	NA	3468.33	NA	NA	3.77929	0.132015	0.197644	MEG	93.4568	9235
AT5G56650		NA	NA	NA	NA	#N/A	#N/A	5671.5	NA	NA	NA	NA	#N/A	#N/A	3896	2.12478	0.0252659	0.429008	MEG	85.7144	70.833	837.5	NA	3468.33	AT5G56650.1	IAA-leucine resistant (ILR)-like 1	2.84598	2.38982e-08	1.3733e-07	MEG	89.0105	2406
AT4G17680		NA	NA	NA	NA	#N/A	#N/A	5671.5	NA	NA	NA	NA	#N/A	#N/A	3896	5.19673	0.0258758	0.437277	MEG	100	99.9993	842	NA	3469.83	AT4G17680.1	SBP (S-ribonuclease binding protein) family protein	NA	NA	NA	NA	NA	6913
AT1G51640		NA	NA	NA	NA	#N/A	#N/A	5671.5	NA	NA	NA	NA	#N/A	#N/A	3896	5.14156	0.0263033	0.442923	MEG	100	99.9992	845	NA	3470.83	AT1G51640.1	exocyst subunit exo70 family protein G2	3.84839	0.123098	0.186352	MEG	93.6749	9133
AT2G09970		NA	NA	NA	NA	#N/A	#N/A	5671.5	NA	NA	NA	NA	#N/A	#N/A	3896	4.30151	0.0264885	0.445514	MEG	100	99.9983	846	NA	3471.17	AT2G09970.1	Protein of unknown function (DUF1677)	NA	NA	NA	NA	NA	6913
AT1G07540		NA	NA	NA	NA	#N/A	#N/A	5671.5	NA	NA	NA	NA	#N/A	#N/A	3896	4.43191	0.026944	0.451254	MEG	100	99.995	849.5	NA	3472.33	AT1G07540.1	TRF-like 2	NA	NA	NA	NA	NA	6913
AT1G67265		NA	NA	NA	NA	#N/A	#N/A	5671.5	NA	NA	NA	NA	#N/A	#N/A	3896	5.03711	0.0269922	0.451319	MEG	100	99.9996	851	NA	3472.83	AT1G67265.1	ROTUNDIFOLIA like 21	NA	NA	NA	NA	NA	6913
AT1G65520	x	0.942175	0.0441819	0.303363	MEG	64.2853	67.4998	1652	1.21307	0.0586269	0.445244	MEG	24.9999	22.2221	1026	1.26747	0.188192	1	MEG	96.5812	51.3089	7742	0.00352232	3473.33	AT1G65520.1	delta(3), delta(2)-enoyl CoA isomerase 1	2.99632	0.0011199	0.0030986	MEG	89.9779	4997
AT3G04530		NA	NA	NA	NA	#N/A	#N/A	5671.5	NA	NA	NA	NA	#N/A	#N/A	3896	4.07772	0.0271509	0.452907	MEG	100	77.7769	853	NA	3473.5	NA	NA	0.852336	0.254795	0.335984	MEG	42.0786	10485
AT4G08510	x	-0.641536	0.0979846	0.46916	PEG	63.6358	59.9997	2369	-0.967538	0.000647991	0.0162352	PEG	49.9996	83.3319	311	-0.969822	0.221849	1	PEG	53.0304	49.3421	7742	0.999301	3474	AT4G08510.1		0.487177	0.129417	0.194385	MEG	19.1816	9205
AT1G53680		NA	NA	NA	NA	#N/A	#N/A	5671.5	NA	NA	NA	NA	#N/A	#N/A	3896	3.8435	0.0277964	0.461273	MEG	100	83.3319	856.5	NA	3474.67	AT1G53680.1	glutathione S-transferase TAU 28	NA	NA	NA	NA	NA	6913
AT3G03550		NA	NA	NA	NA	#N/A	#N/A	5671.5	NA	NA	NA	NA	#N/A	#N/A	3896	3.80071	0.0277564	0.461273	MEG	60.0004	99.999	856.5	NA	3474.67	NA	NA	0.839118	0.054491	0.094671	MEG	41.3186	7958
AT5G44390		NA	NA	NA	NA	#N/A	#N/A	5671.5	NA	NA	NA	NA	#N/A	#N/A	3896	-4.29672	0.0278145	0.461273	PEG	0.00499975	0	856.5	NA	3474.67	AT5G44390.1	FAD-binding Berberine family protein	NA	NA	NA	NA	NA	6913
AT1G49250		NA	NA	NA	NA	#N/A	#N/A	5671.5	NA	NA	NA	NA	#N/A	#N/A	3896	-3.63979	0.0281645	0.464911	PEG	46.1543	9.09083	862	NA	3476.5	AT1G49250.1	ATP-dependent DNA ligase	NA	NA	NA	NA	NA	6913
AT1G28395		NA	NA	NA	NA	#N/A	#N/A	5671.5	NA	NA	NA	NA	#N/A	#N/A	3896	4.48529	0.0283247	0.466419	MEG	100	99.99	865	NA	3477.5	AT1G28395.1		-0.967432	0.384453	0.466677	PEG	48.3451	11390
AT3G23970		NA	NA	NA	NA	#N/A	#N/A	5671.5	NA	NA	NA	NA	#N/A	#N/A	3896	4.39373	0.0284391	0.46666	MEG	91.6667	99.9991	867.5	NA	3478.33	NA	NA	NA	NA	NA	NA	NA	6913
AT4G35390		NA	NA	NA	NA	#N/A	#N/A	5671.5	NA	NA	NA	NA	#N/A	#N/A	3896	4.48679	0.0287818	0.470731	MEG	100	0	870	NA	3479.17	AT4G35390.1	AT-hook protein of GA feedback 1	NA	NA	NA	NA	NA	6913
AT5G22880	x	-0.290734	0.0636966	0.371662	PEG	69.5918	67.3059	1944	-0.392871	0.0302537	0.312223	PEG	55.5555	62.857	755.5	-0.0829956	0.871788	1	PEG	64.4787	68.3593	7742	0.97485	3480.5	AT5G22880.1	histone B2	0.769984	4.84627e-14	4.6531e-13	MEG	37.2204	1440
AT2G03680		NA	NA	NA	NA	#N/A	#N/A	5671.5	NA	NA	NA	NA	#N/A	#N/A	3896	3.95354	0.0297983	0.484572	MEG	88.889	99.99	874.5	NA	3480.67	AT2G03680.1	spiral1	NA	NA	NA	NA	NA	6913
AT1G74940	x	1.02626	0.0427548	0.29698	MEG	66.6661	76.4701	1633	0.903708	0.0638712	0.464925	MEG	0	74.9981	1070	0.0685451	0.932383	1	MEG	72.6191	55.4687	7742	0.0132002	3481.67	AT1G74940.1	Protein of unknown function (DUF581)	7.32574	7.77931e-08	4.24287e-07	MEG	98.1707	2535
AT1G56400		NA	NA	NA	NA	#N/A	#N/A	5671.5	NA	NA	NA	NA	#N/A	#N/A	3896	-4.69277	0.0299554	0.485448	PEG	0.009999	0	877.5	NA	3481.67	AT1G56400.1	F-box family protein	-5.00367	1.24082e-20	1.80206e-19	PEG	96.1593	952
AT4G17890		NA	NA	NA	NA	#N/A	#N/A	5671.5	NA	NA	NA	NA	#N/A	#N/A	3896	4.22046	0.0299887	0.485448	MEG	100	99.9967	877.5	NA	3481.67	AT4G17890.1	ARF-GAP domain 8	NA	NA	NA	NA	NA	6913
AT2G18150		NA	NA	NA	NA	#N/A	#N/A	5671.5	NA	NA	NA	NA	#N/A	#N/A	3896	-4.28487	0.030126	0.487117	PEG	0.009999	0	880	NA	3482.5	AT2G18150.1	Peroxidase superfamily protein	NA	NA	NA	NA	NA	6913
AT2G12440		NA	NA	NA	NA	#N/A	#N/A	5671.5	NA	NA	NA	NA	#N/A	#N/A	3896	4.24727	0.0306069	0.494331	MEG	100	99.9967	881	NA	3482.83	AT2G12440.1	transposable element gene	3.78673	0.127547	0.192108	MEG	93.4808	9179.5
AT1G31620		NA	NA	NA	NA	#N/A	#N/A	5671.5	NA	NA	NA	NA	#N/A	#N/A	3896	-4.45553	0.0306459	0.494399	PEG	0.009999	0	882	NA	3483.17	AT1G31620.1		NA	NA	NA	NA	NA	6913
AT5G47110	x	-0.348007	0.0726543	0.40067	PEG	68.5185	68.7885	2058	-1.1825	0.019266	0.230246	PEG	66.6644	0	651.5	-0.0629332	0.837147	1	PEG	60.1293	68.6427	7742	0.977962	3483.83	AT5G47110.1	Chlorophyll A-B binding family protein	-1.03426	2.45941e-05	9.3417e-05	PEG	51.6836	3640
AT5G45970		NA	NA	NA	NA	#N/A	#N/A	5671.5	NA	NA	NA	NA	#N/A	#N/A	3896	5.06087	0.0308361	0.496343	MEG	100	99.9988	884	NA	3483.83	AT5G45970.1	RAC-like 2	NA	NA	NA	NA	NA	6913
AT3G10590		NA	NA	NA	NA	#N/A	#N/A	5671.5	NA	NA	NA	NA	99.9975	99.99	3896	3.30575	0.0312656	0.501554	MEG	100	96.4282	887	NA	3484.83	NA	NA	5.15749	9.65679e-16	1.05379e-14	MEG	96.3768	1267
AT5G61510	x	0.402113	0.0797374	0.417149	MEG	64.9999	78.9473	2166.5	0.580623	0.0106996	0.152415	MEG	62.4992	99.9975	547	0.300329	0.42165	1	MEG	71.3726	75.0739	7742	0.00274771	3485.17	AT5G61510.1	GroES-like zinc-binding alcohol dehydrogenase family protein	NA	NA	NA	NA	NA	6913
AT5G56460		NA	NA	NA	NA	#N/A	#N/A	5671.5	NA	NA	NA	NA	#N/A	#N/A	3896	4.87539	0.0316697	0.507464	MEG	100	99.9989	888	NA	3485.17	AT5G56460.1	Protein kinase superfamily protein	NA	NA	NA	NA	NA	6913
AT3G21630	x	1.1907	0.0369508	0.271811	MEG	87.4989	81.8174	1542	1.19183	0.0767971	0.510354	MEG	49.9975	99.99	1172	0.326783	0.790996	1	MEG	76.3159	80.3921	7742	0.0119593	3485.33	NA	NA	3.7762	9.47265e-51	4.19772e-49	MEG	93.4468	312
AT2G01520		NA	NA	NA	NA	#N/A	#N/A	5671.5	NA	NA	NA	NA	#N/A	#N/A	3896	5.64461	0.0319834	0.511915	MEG	100	99.9999	889	NA	3485.5	AT2G01520.1	MLP-like protein 328	NA	NA	NA	NA	NA	6913
AT1G69670	x	-0.561871	0.0608794	0.36195	PEG	68.085	64.1508	1908	-0.451078	0.0343749	0.330386	PEG	74.9994	83.3319	807.5	0.159239	0.738622	1	MEG	58.3893	70.5298	7742	0.91136	3485.83	AT1G69670.1	cullin 3B	1.35923	0.000270474	0.000845674	MEG	64.8816	4422
AT4G20890	x	0.46586	0.0159389	0.152319	MEG	75.2065	69.8276	1186	0.463824	0.119966	0.610965	MEG	54.7618	49.9999	1529.5	0.167345	0.622887	1	MEG	71.073	68.908	7742	0.00724171	3485.83	AT4G20890.1	tubulin beta-9 chain	1.25584	5.07746e-09	3.13677e-08	MEG	61.1973	2238
AT1G69820		NA	NA	NA	NA	#N/A	#N/A	5671.5	NA	NA	NA	NA	#N/A	#N/A	3896	4.10078	0.0322553	0.515686	MEG	100	96.1535	890	NA	3485.83	AT1G69820.1	gamma-glutamyl transpeptidase 3	9.96052	4.53719e-37	1.36968e-35	MEG	99.0021	458
AT3G07700	x	1.39976	0.00074493	0.0128026	MEG	90.9087	82.7583	660	1.04979	0.197646	0.74712	MEG	0	99.995	2058.5	0.511394	0.477948	1	MEG	75	85.4369	7742	0.000707211	3486.83	NA	NA	2.97289	0.265692	0.347733	MEG	89.8354	10564
AT5G30584		NA	NA	NA	NA	#N/A	#N/A	5671.5	NA	NA	NA	NA	#N/A	#N/A	3896	-5.11122	0.0328809	0.523922	PEG	0.00333322	0	893	NA	3486.83	AT5G30584.1	transposable element gene	NA	NA	NA	NA	NA	6913
AT2G02590	x	-0.617857	0.0369012	0.271623	PEG	55.5554	43.9999	1541	-0.549218	0.0777172	0.514068	PEG	74.9981	99.99	1178.5	-0.219973	0.664411	1	PEG	71.2366	50	7742	0.988328	3487.17	AT2G02590.1		-0.466274	0.24783	0.32845	PEG	17.8585	10432.5
AT1G80220		NA	NA	NA	NA	#N/A	#N/A	5671.5	NA	NA	NA	NA	#N/A	#N/A	3896	-4.85839	0.0332639	0.52884	PEG	25.0009	0	895	NA	3487.5	AT1G80220.1	Protein of unknown function (DUF1644)	NA	NA	NA	NA	NA	6913
AT3G04730		NA	NA	NA	NA	#N/A	#N/A	5671.5	NA	NA	NA	NA	#N/A	#N/A	3896	4.80294	0.033404	0.530476	MEG	100	99.9993	896	NA	3487.83	NA	NA	NA	NA	NA	NA	NA	6913
AT1G22440		NA	NA	NA	NA	#N/A	#N/A	5671.5	NA	NA	NA	NA	#N/A	#N/A	3896	4.84725	0.0336535	0.532654	MEG	100	99.9986	898.5	NA	3488.67	AT1G22440.1	Zinc-binding alcohol dehydrogenase family protein	9.44461	3.38169e-27	6.94729e-26	MEG	98.8914	673
AT5G50470		NA	NA	NA	NA	#N/A	#N/A	5671.5	NA	NA	NA	NA	#N/A	#N/A	3896	-4.218	0.0343002	0.541684	PEG	0.009999	5.26313	901	NA	3489.5	AT5G50470.1	nuclear factor Y, subunit C7	-7.48679	2.21924e-34	6.02813e-33	PEG	98.2472	509
AT3G61610		NA	NA	NA	NA	#N/A	#N/A	5671.5	NA	NA	NA	NA	#N/A	#N/A	3896	2.17756	0.0344734	0.543214	MEG	69.231	81.0809	903	NA	3490.17	AT3G61610.1	Galactose mutarotase-like superfamily protein	-1.38902	0.0651678	0.110242	PEG	65.8631	8173
AT5G64020	x	1.15439	0.0795222	0.417023	MEG	79.9984	87.4989	2163	-1.06923	0.0120884	0.165559	PEG	0	0	568.5	-0.925838	0.700528	1	PEG	53.8463	53.6584	7742	0.2919	3491.17	AT5G64020.1	TRICHOME BIREFRINGENCE-LIKE 14	1.86807	0.018443	0.0372252	MEG	77.7267	6850
AT4G34250		NA	NA	NA	NA	#N/A	#N/A	5671.5	NA	NA	NA	NA	#N/A	#N/A	3896	4.98815	0.0348426	0.547214	MEG	100	0	906	NA	3491.17	AT4G34250.1	3-ketoacyl-CoA synthase 16	NA	NA	NA	NA	NA	6913
AT5G35348		NA	NA	NA	NA	#N/A	#N/A	5671.5	NA	NA	NA	NA	#N/A	#N/A	3896	4.70486	0.0350267	0.549498	MEG	100	0	907	NA	3491.5	AT5G35348.1	transposable element gene	NA	NA	NA	NA	NA	6913
AT3G25860	x	-0.277576	0.0826429	0.426542	PEG	61.8181	66.6666	2197.5	-0.685848	0.0101532	0.147027	PEG	65.7893	65.7141	538.5	-0.091414	0.783489	1	PEG	67.6407	65.1948	7742	0.982017	3492.67	NA	NA	0.800932	0.095405	0.151461	MEG	39.0798	8709
AT1G02710		NA	NA	NA	NA	#N/A	#N/A	5671.5	NA	NA	NA	NA	#N/A	#N/A	3896	4.78462	0.0352935	0.549771	MEG	100	99.9994	911.5	NA	3493	AT1G02710.1	glycine-rich protein	NA	NA	NA	NA	NA	6913
AT4G24890		NA	NA	NA	NA	#N/A	#N/A	5671.5	NA	NA	NA	NA	#N/A	#N/A	3896	4.84929	0.035182	0.549771	MEG	100	0	911.5	NA	3493	AT4G24890.1	purple acid phosphatase 24	NA	NA	NA	NA	NA	6913
AT5G03090		NA	NA	NA	NA	#N/A	#N/A	5671.5	NA	NA	NA	NA	#N/A	#N/A	3896	4.75804	0.0352846	0.549771	MEG	100	99.9989	911.5	NA	3493	AT5G03090.1		NA	NA	NA	NA	NA	6913
AT4G19840		NA	NA	NA	NA	#N/A	#N/A	5671.5	NA	NA	NA	NA	#N/A	#N/A	3896	4.89988	0.0362702	0.562498	MEG	100	99.9996	917.5	NA	3495	AT4G19840.1	phloem protein 2-A1	8.53767	9.40746e-16	1.02902e-14	MEG	98.6467	1264
AT5G66490		NA	NA	NA	NA	#N/A	#N/A	5671.5	NA	NA	NA	NA	#N/A	#N/A	3896	3.75937	0.0370012	0.572272	MEG	66.6678	99.999	920	NA	3495.83	AT5G66490.1		5.28609	0.00870965	0.0192641	MEG	96.5449	6251
AT2G12060		NA	NA	NA	NA	#N/A	#N/A	5671.5	NA	NA	NA	NA	#N/A	#N/A	3896	4.83909	0.0371527	0.57399	MEG	100	0	921	NA	3496.17	AT2G12060.1	transposable element gene	NA	NA	NA	NA	NA	6913
AT2G34890	x	0.953586	0.0424147	0.295522	MEG	56.5215	67.9244	1628	1.82395	0.0688834	0.479614	MEG	74.1933	51.9998	1119	0.985361	0.334196	1	MEG	96.9466	59.7561	7742	0.0061771	3496.33	NA	NA	NA	NA	NA	NA	NA	6913
AT1G04445		NA	NA	NA	NA	#N/A	#N/A	5671.5	NA	NA	NA	NA	#N/A	#N/A	3896	-3.94899	0.037692	0.576687	PEG	0.009999	0	927.5	NA	3498.33	AT1G04445.1	C2H2-like zinc finger protein	-2.59917	1.13493e-07	6.09146e-07	PEG	87.1062	2576
AT1G09400		NA	NA	NA	NA	#N/A	#N/A	5671.5	NA	NA	NA	NA	#N/A	#N/A	3896	4.75414	0.0376689	0.576687	MEG	100	99.9986	927.5	NA	3498.33	AT1G09400.1	FMN-linked oxidoreductases superfamily protein	NA	NA	NA	NA	NA	6913
AT1G65342		NA	NA	NA	NA	#N/A	#N/A	5671.5	NA	NA	NA	NA	#N/A	#N/A	3896	-4.70906	0.0375451	0.576687	PEG	0.009999	0	927.5	NA	3498.33	AT1G65342.1		NA	NA	NA	NA	NA	6913
AT2G04190		NA	NA	NA	NA	#N/A	#N/A	5671.5	NA	NA	NA	NA	#N/A	#N/A	3896	4.66742	0.0376744	0.576687	MEG	100	99.9989	927.5	NA	3498.33	AT2G04190.1	TRAF-like family protein	NA	NA	NA	NA	NA	6913
AT4G32445		NA	NA	NA	NA	#N/A	#N/A	5671.5	NA	NA	NA	NA	#N/A	#N/A	3896	-3.34494	0.0376645	0.576687	PEG	33.3356	24.9994	927.5	NA	3498.33	AT4G32445.1	MIR419; miRNA	NA	NA	NA	NA	NA	6913
AT5G33330		NA	NA	NA	NA	#N/A	#N/A	5671.5	NA	NA	NA	NA	#N/A	#N/A	3896	4.57967	0.0376246	0.576687	MEG	100	99.998	927.5	NA	3498.33	AT5G33330.1	Polynucleotidyl transferase, ribonuclease H-like superfamily protein	NA	NA	NA	NA	NA	6913
AT1G50170	x	1.06096	0.0144475	0.141031	MEG	79.9992	89.2854	1159	-1.17429	0.129766	0.632421	PEG	99.995	66.6644	1598.5	-0.136562	0.877771	1	PEG	65.625	67.8362	7742	0.0838324	3499.83	AT1G50170.1	sirohydrochlorin ferrochelatase B	1.89874	0.00100223	0.00279596	MEG	78.2855	4956
AT5G22050		NA	NA	NA	NA	#N/A	#N/A	5671.5	NA	NA	NA	NA	#N/A	#N/A	3896	4.78981	0.0382473	0.582677	MEG	100	99.9967	934	NA	3500.5	AT5G22050.1	Protein kinase superfamily protein	1.51025	0.183888	0.258588	MEG	69.5201	9832
AT1G28327		NA	NA	NA	NA	#N/A	#N/A	5671.5	NA	NA	NA	NA	#N/A	#N/A	3896	4.735	0.0385703	0.58697	MEG	100	99.9988	935	NA	3500.83	AT1G28327.1		NA	NA	NA	NA	NA	6913
AT1G70700		NA	NA	NA	NA	#N/A	#N/A	5671.5	NA	NA	NA	NA	#N/A	#N/A	3896	4.57264	0.0394191	0.596696	MEG	100	99.9986	939	NA	3502.17	AT1G70700.1	TIFY domain/Divergent CCT motif family protein	7.46827	1.94754e-08	1.129e-07	MEG	98.2387	2385
AT3G30770		NA	NA	NA	NA	#N/A	#N/A	5671.5	NA	NA	NA	NA	#N/A	#N/A	3896	4.75408	0.0394168	0.596696	MEG	100	99.9991	939	NA	3502.17	AT3G30770.1	Eukaryotic aspartyl protease family protein	NA	NA	NA	NA	NA	6913
AT3G56060		NA	NA	NA	NA	#N/A	#N/A	5671.5	NA	NA	NA	NA	#N/A	#N/A	3896	4.47392	0.0394876	0.596753	MEG	100	99.9967	941.5	NA	3503	AT3G56060.1	Glucose-methanol-choline (GMC) oxidoreductase family protein	NA	NA	NA	NA	NA	6913
AT5G50350	x	0.246155	0.580656	0.893044	MEG	59.9996	54.5452	7373.5	-0.487657	0.265958	0.806292	PEG	33.3322	49.9975	2570.5	-1.55997	0.00450673	0.113395	PEG	55.0001	47.8632	566	0.837905	3503.33	AT5G50350.1		NA	NA	NA	NA	NA	6913
AT5G24310		NA	NA	NA	NA	#N/A	#N/A	5671.5	NA	NA	NA	NA	#N/A	#N/A	3896	3.15342	0.0396908	0.598263	MEG	100	84.3747	944	NA	3503.83	AT5G24310.1	ABL interactor-like protein 3	-1.00118	0.281592	0.364233	PEG	50.0591	10689
AT1G13150		NA	NA	NA	NA	#N/A	#N/A	5671.5	NA	NA	NA	NA	#N/A	#N/A	3896	3.01427	0.0397885	0.598468	MEG	66.667	86.2066	945.5	NA	3504.33	AT1G13150.1	cytochrome P450, family 86, subfamily C, polypeptide 4	NA	NA	NA	NA	NA	6913
AT1G20750		NA	NA	NA	NA	#N/A	#N/A	5671.5	NA	NA	NA	NA	#N/A	#N/A	3896	4.83387	0.0399797	0.600253	MEG	100	0	948	NA	3505.17	AT1G20750.1	RAD3-like DNA-binding helicase protein	NA	NA	NA	NA	NA	6913
AT2G15110		NA	NA	NA	NA	#N/A	#N/A	5671.5	NA	NA	NA	NA	#N/A	#N/A	3896	4.73467	0.0400337	0.600253	MEG	100	0	948	NA	3505.17	AT2G15110.1	Protein of unknown function, DUF601	NA	NA	NA	NA	NA	6913
AT3G49220		NA	NA	NA	NA	#N/A	#N/A	5671.5	NA	NA	NA	NA	#N/A	#N/A	3896	4.53128	0.0408698	0.6115	MEG	100	99.9995	951	NA	3506.17	AT3G49220.1	Plant invertase/pectin methylesterase inhibitor superfamily	8.68461	5.11147e-14	4.8806e-13	MEG	98.6915	1448
AT3G09230	x	-1.00006	0.0662416	0.381024	PEG	39.9992	62.4992	1972	-0.518903	0.0343214	0.330386	PEG	31.2498	35.714	807.5	0.0766309	0.950429	1	MEG	65.3847	79.0321	7742	0.953296	3507.17	NA	NA	0.839222	0.401156	0.483345	MEG	41.3247	11475
AT1G64400		NA	NA	NA	NA	#N/A	#N/A	5671.5	NA	NA	NA	NA	#N/A	#N/A	3896	4.47719	0.0411605	0.612628	MEG	100	99.9995	955	NA	3507.5	AT1G64400.1	AMP-dependent synthetase and ligase family protein	NA	NA	NA	NA	NA	6913
AT2G44550		NA	NA	NA	NA	#N/A	#N/A	5671.5	NA	NA	NA	NA	#N/A	#N/A	3896	-4.39141	0.041113	0.612628	PEG	0.009999	0	955	NA	3507.5	NA	NA	NA	NA	NA	NA	NA	6913
AT1G72160	x	0.632114	0.00339567	0.0445285	MEG	71.0526	70.3252	865	0.349637	0.1757	0.715437	MEG	47.6188	58.3328	1916	0.297151	0.46904	1	MEG	81.2135	62.3081	7742	0.00223529	3507.67	AT1G72160.1	Sec14p-like phosphatidylinositol transfer family protein	5.37427	2.58824e-32	6.32245e-31	MEG	96.6536	566
AT3G48500	x	-0.803474	0.0173184	0.161877	PEG	54.545	56.5215	1213.5	-0.397177	0.125398	0.62313	PEG	59.9994	37.4995	1568.5	-0.638893	0.321767	1	PEG	59.596	63.5555	7742	0.997866	3508	AT3G48500.1	Nucleic acid-binding, OB-fold-like protein	-1.88934	1.73531e-05	6.77176e-05	PEG	78.1163	3543
AT3G51110	x	-1.05285	0.00762981	0.0865449	PEG	79.9984	53.8457	1000	-0.508865	0.156994	0.68609	PEG	74.9991	59.9988	1783	0.179268	0.730333	1	MEG	52.8736	80.9045	7742	0.901827	3508.33	AT3G51110.1	Tetratricopeptide repeat (TPR)-like superfamily protein	2.0301	4.5487e-05	0.00016472	MEG	80.4737	3818
AT1G62440		NA	NA	NA	NA	#N/A	#N/A	5671.5	NA	NA	NA	NA	#N/A	#N/A	3896	3.9533	0.0417136	0.619565	MEG	100	0	958	NA	3508.5	AT1G62440.1	leucine-rich repeat/extensin 2	-1.43456	0.213555	0.29128	PEG	67.2985	10134.5
AT2G25970	x	0.586475	0.0177614	0.165408	MEG	77.4998	72.1518	1218	0.477887	0.125474	0.62313	MEG	99.99	99.9967	1568.5	0.272988	0.537996	1	MEG	65.7201	70.8379	7742	0.00728017	3509.5	AT2G25970.1	KH domain-containing protein	0.635425	0.0764974	0.126287	MEG	28.763	8375
AT2G18620		NA	NA	NA	NA	#N/A	#N/A	5671.5	NA	NA	NA	NA	#N/A	#N/A	3896	4.27369	0.0422965	0.62626	MEG	66.6678	99.9999	961	NA	3509.5	AT2G18620.1	Terpenoid synthases superfamily protein	NA	NA	NA	NA	NA	6913
AT5G26670		NA	NA	NA	NA	#N/A	#N/A	5671.5	NA	NA	NA	NA	#N/A	#N/A	3896	4.59615	0.0424884	0.628449	MEG	100	99.9967	962	NA	3509.83	AT5G26670.1	Pectinacetylesterase family protein	-0.1801	0.895772	0.920882	PEG	3.1417	13448
AT5G13140		NA	NA	NA	NA	#N/A	#N/A	5671.5	NA	NA	NA	NA	#N/A	#N/A	3896	3.87147	0.0426004	0.629451	MEG	100	79.9996	963	NA	3510.17	AT5G13140.1	Pollen Ole e 1 allergen and extensin family protein	9.20287	6.88297e-22	1.09636e-20	MEG	98.833	868
AT1G31640		NA	NA	NA	NA	#N/A	#N/A	5671.5	NA	NA	NA	NA	#N/A	#N/A	3896	-3.88701	0.0429944	0.6333	PEG	42.858	9.8039	966	NA	3511.17	AT1G31640.1	AGAMOUS-like 92	NA	NA	NA	NA	NA	6913
AT1G08200	x	0.377216	0.0352799	0.263103	MEG	75	74.3142	1521	0.337048	0.0880512	0.538585	MEG	69.9997	69.9997	1273.5	0.354474	0.26951	1	MEG	76.2454	70.2675	7742	0.00545889	3512.17	AT1G08200.1	UDP-D-apiose/UDP-D-xylose synthase 2	1.73307	1.69958e-24	3.09189e-23	MEG	75.0221	760
AT3G21500		NA	NA	NA	NA	#N/A	#N/A	5671.5	NA	NA	NA	NA	#N/A	#N/A	3896	4.56906	0.0435614	0.639664	MEG	100	99.9996	969	NA	3512.17	NA	NA	5.84439	1.22733e-120	2.32454e-118	MEG	97.1556	73
AT3G51690		NA	NA	NA	NA	#N/A	#N/A	5671.5	NA	NA	NA	NA	#N/A	#N/A	3896	-3.84807	0.0437249	0.641403	PEG	14.2863	61.538	970	NA	3512.5	AT3G51690.1	PIF1 helicase	NA	NA	NA	NA	NA	6913
AT1G24020		NA	NA	NA	NA	#N/A	#N/A	5671.5	NA	NA	NA	NA	#N/A	#N/A	3896	3.55171	0.0440393	0.644687	MEG	100	97.6188	972	NA	3513.17	AT1G24020.1	MLP-like protein 423	6.35938	3.4604e-231	3.68027e-228	MEG	97.587	13
AT3G01175		NA	NA	NA	NA	#N/A	#N/A	5671.5	NA	NA	NA	NA	#N/A	#N/A	3896	4.73208	0.044173	0.645238	MEG	100	0	974	NA	3513.83	NA	NA	NA	NA	NA	NA	NA	6913
AT5G25470	x	-0.459924	0.053198	0.339003	PEG	67.3468	56.1983	1780	1.17221	0.0580458	0.44299	MEG	49.9975	66.6644	1021	-0.0635272	0.866591	1	PEG	67.3139	69.6148	7742	0.219044	3514.33	AT5G25470.1	AP2/B3-like transcriptional factor family protein	0.897812	0.000452482	0.00135353	MEG	44.6311	4622
AT5G01600		NA	NA	NA	NA	#N/A	#N/A	5671.5	NA	NA	NA	NA	#N/A	#N/A	3896	4.14025	0.0443528	0.646615	MEG	100	0	976	NA	3514.5	AT5G01600.1	ferretin 1	NA	NA	NA	NA	NA	6913
AT5G64330		NA	NA	NA	NA	#N/A	#N/A	5671.5	NA	NA	NA	NA	#N/A	#N/A	3896	4.59747	0.0444327	0.647116	MEG	100	99.995	977	NA	3514.83	AT5G64330.1	Phototropic-responsive NPH3 family protein	NA	NA	NA	NA	NA	6913
AT4G32500	x	-0.680691	0.0750024	0.407879	PEG	39.9992	54.9997	2086.5	0.874654	0.0258867	0.281324	MEG	77.7769	66.6659	717	0.515017	0.696127	1	MEG	89.5523	61.1702	7742	0.0921077	3515.17	AT4G32500.1	K+ transporter 5	1.06903	2.34119e-07	1.20243e-06	MEG	53.3328	2692
AT2G03810		NA	NA	NA	NA	#N/A	#N/A	5671.5	NA	NA	NA	NA	#N/A	#N/A	3896	1.92589	0.045031	0.653156	MEG	96.1539	82.2579	981	NA	3516.17	AT2G03810.1	18S pre-ribosomal assembly protein gar2-related	7.81337	3.83093e-10	2.60956e-09	MEG	98.3884	2029.5
AT5G43670	x	0.506945	0.115675	0.504849	MEG	93.8774	84.0707	2598	1.19515	2.30946e-05	0.00085286	MEG	65.4544	66.6665	210.5	0.363472	0.310445	1	MEG	62.0553	78.648	7742	1.51769e-05	3516.83	AT5G43670.1	Sec23/Sec24 protein transport family protein	1.36958	4.31539e-09	2.68397e-08	MEG	65.2263	2223
AT4G34412	x	-0.979564	0.0436152	0.300746	PEG	74.9991	45.4541	1645	0.784627	0.0753981	0.504726	MEG	99.99	0	1164	-0.0377236	0.965844	1	PEG	60.6062	71.6048	7742	0.244063	3517	AT4G34412.1		NA	NA	NA	NA	NA	6913
AT3G27999		NA	NA	NA	NA	#N/A	#N/A	5671.5	NA	NA	NA	NA	#N/A	#N/A	3896	4.42934	0.0456503	0.658113	MEG	100	0	987	NA	3518.17	NA	NA	NA	NA	NA	NA	NA	6913
AT3G60110		NA	NA	NA	NA	#N/A	#N/A	5671.5	NA	NA	NA	NA	#N/A	#N/A	3896	3.73148	0.0457781	0.658622	MEG	100	74.9994	989	NA	3518.83	AT3G60110.1	DNA-binding bromodomain-containing protein	0.682429	0.3768	0.458918	MEG	31.7737	11352
AT3G50540		NA	NA	NA	NA	#N/A	#N/A	5671.5	NA	NA	NA	NA	#N/A	#N/A	3896	4.42278	0.0461117	0.662752	MEG	100	99.995	990	NA	3519.17	AT3G50540.1		NA	NA	NA	NA	NA	6913
AT4G04530		NA	NA	NA	NA	#N/A	#N/A	5671.5	NA	NA	NA	NA	#N/A	#N/A	3896	4.46604	0.0463297	0.665213	MEG	100	99.9967	991	NA	3519.5	AT4G04530.1	transposable element gene	NA	NA	NA	NA	NA	6913
AT2G26480		NA	NA	NA	NA	#N/A	#N/A	5671.5	NA	NA	NA	NA	#N/A	#N/A	3896	4.56425	0.0467466	0.669172	MEG	100	0	994	NA	3520.5	AT2G26480.1	UDP-glucosyl transferase 76D1	NA	NA	NA	NA	NA	6913
AT5G04280	x	-0.649103	0.0240697	0.204972	PEG	54.9997	71.7947	1332	1.09682	0.113941	0.59549	MEG	0	99.9983	1491	-0.0857662	0.848016	1	PEG	58.642	66.4596	7742	0.33418	3521.67	AT5G04280.1	RNA-binding (RRM/RBD/RNP motifs) family protein with retrovirus zinc finger-like domain	0.645164	0.044123	0.0790112	MEG	29.3903	7721
AT1G30730		NA	NA	NA	NA	#N/A	#N/A	5671.5	NA	NA	NA	NA	#N/A	#N/A	3896	4.49315	0.047489	0.676398	MEG	100	0	999	NA	3522.17	AT1G30730.1	FAD-binding Berberine family protein	NA	NA	NA	NA	NA	6913
AT2G32487		NA	NA	NA	NA	#N/A	#N/A	5671.5	NA	NA	NA	NA	#N/A	#N/A	3896	4.322	0.0479067	0.681665	MEG	100	99.9991	1000	NA	3522.5	NA	NA	5.6684	0.00284644	0.00714633	MEG	96.9817	5507
AT4G38140		NA	NA	NA	NA	#N/A	#N/A	5671.5	NA	NA	NA	NA	#N/A	#N/A	3896	3.92803	0.0480047	0.682377	MEG	100	0	1001	NA	3522.83	AT4G38140.1	RING/U-box superfamily protein	NA	NA	NA	NA	NA	6913
AT3G28100		NA	NA	NA	NA	#N/A	#N/A	5671.5	NA	NA	NA	NA	#N/A	#N/A	3896	4.30734	0.0483209	0.684954	MEG	100	99.9992	1003	NA	3523.5	NA	NA	2.67668	0.322997	0.405361	MEG	87.752	11016
AT2G15910	x	0.853646	0.00850649	0.09469	MEG	81.8178	80.8509	1019	0.538279	0.160594	0.690938	MEG	99.9967	66.6644	1810	0.664883	0.404751	1	MEG	64.0288	77.1276	7742	0.00390264	3523.67	AT2G15910.1	CSL zinc finger domain-containing protein	-0.228788	0.401734	0.483935	PEG	4.97405	11477.5
AT2G37630	x	0.812537	0.117427	0.509999	MEG	99.9991	64.7055	2615	-0.760717	2.98226e-05	0.00108588	PEG	0	42.8565	214	0.224204	0.735156	1	MEG	68.1819	70.3703	7742	0.263144	3523.67	NA	NA	1.8101	1.18252e-05	4.74036e-05	MEG	76.6162	3449
AT2G38330	x	0.996374	0.0862606	0.438378	MEG	99.9967	85.7131	2233.5	-0.721886	0.0146889	0.192106	PEG	0	99.99	595.5	0.0485082	0.962717	1	MEG	63.889	77.2726	7742	0.255901	3523.67	NA	NA	-0.423492	0.58797	0.662209	PEG	15.2072	12276
AT3G48730		NA	NA	NA	NA	#N/A	#N/A	5671.5	NA	NA	NA	NA	#N/A	#N/A	3896	2.93228	0.0486765	0.686449	MEG	85.7145	24.9994	1008	NA	3525.17	AT3G48730.1	glutamate-1-semialdehyde 2,1-aminomutase 2	NA	NA	NA	NA	NA	6913
AT5G02420		NA	NA	NA	NA	#N/A	#N/A	5671.5	NA	NA	NA	NA	#N/A	#N/A	3896	4.45371	0.0486772	0.686449	MEG	100	0	1008	NA	3525.17	AT5G02420.1		3.68551	9.5795e-06	3.89453e-05	MEG	93.1427	3400
AT5G19670		NA	NA	NA	NA	#N/A	#N/A	5671.5	NA	NA	NA	NA	#N/A	#N/A	3896	3.09454	0.0486314	0.686449	MEG	91.6667	66.6663	1008	NA	3525.17	AT5G19670.1	Exostosin family protein	0.585933	0.646056	0.714018	MEG	25.5574	12510
AT2G01770		NA	NA	NA	NA	#N/A	#N/A	5671.5	NA	NA	NA	NA	#N/A	#N/A	3896	-4.0955	0.0495006	0.69737	PEG	0.009999	0	1010	NA	3525.83	AT2G01770.1	vacuolar iron transporter 1	NA	NA	NA	NA	NA	6913
AT3G46500		NA	NA	NA	NA	#N/A	#N/A	5671.5	NA	NA	NA	NA	#N/A	#N/A	3896	4.24179	0.0497251	0.699841	MEG	100	0	1011	NA	3526.17	AT3G46500.1	2-oxoglutarate (2OG) and Fe(II)-dependent oxygenase superfamily protein	NA	NA	NA	NA	NA	6913
AT2G01300		NA	NA	NA	NA	#N/A	#N/A	5671.5	NA	NA	NA	NA	#N/A	#N/A	3896	3.61422	0.0498169	0.70044	MEG	100	66.6662	1012	NA	3526.5	AT2G01300.1		NA	NA	NA	NA	NA	6913
AT5G40780		NA	NA	NA	NA	#N/A	#N/A	5671.5	NA	NA	NA	NA	#N/A	#N/A	3896	4.27424	0.0504208	0.707532	MEG	100	99.9986	1014	NA	3527.17	AT5G40780.1	lysine histidine transporter 1	1.81821	0.00147329	0.0039676	MEG	76.7761	5134
AT2G31220		NA	NA	NA	NA	#N/A	#N/A	5671.5	NA	NA	NA	NA	#N/A	#N/A	3896	4.26393	0.0507936	0.712062	MEG	100	99.998	1015	NA	3527.5	NA	NA	0.303951	0.753009	0.804692	MEG	8.4573	12938
AT1G73630		NA	NA	NA	NA	#N/A	#N/A	5671.5	NA	NA	NA	NA	#N/A	#N/A	3896	4.28043	0.051208	0.716459	MEG	100	99.9967	1016.5	NA	3528	AT1G73630.1	EF hand calcium-binding protein family	5.3247	0.00854988	0.0189683	MEG	96.5931	6232
AT1G80840		NA	NA	NA	NA	#N/A	#N/A	5671.5	NA	NA	NA	NA	#N/A	#N/A	3896	3.55028	0.0512061	0.716459	MEG	100	71.9997	1016.5	NA	3528	AT1G80840.1	WRKY DNA-binding protein 40	NA	NA	NA	NA	NA	6913
AT3G03030	x	-1.54242	0.060325	0.36052	PEG	49.9975	49.9988	1898	-1.52456	0.0496152	0.408367	PEG	0	0	945.5	0.535235	0.86842	1	MEG	42.858	88.2348	7742	0.938784	3528.5	NA	NA	4.49841	0.0485391	0.0856434	MEG	95.2909	7836
AT2G04290		NA	NA	NA	NA	#N/A	#N/A	5671.5	NA	NA	NA	NA	#N/A	#N/A	3896	4.8639	0.0514783	0.718321	MEG	100	99.99	1019.5	NA	3529	AT2G04290.1	transposable element gene	NA	NA	NA	NA	NA	6913
AT2G32350		NA	NA	NA	NA	#N/A	#N/A	5671.5	NA	NA	NA	NA	#N/A	#N/A	3896	4.2396	0.0514962	0.718321	MEG	100	0	1019.5	NA	3529	NA	NA	NA	NA	NA	NA	NA	6913
AT1G21910		NA	NA	NA	NA	#N/A	#N/A	5671.5	NA	NA	NA	NA	#N/A	#N/A	3896	4.15442	0.0516733	0.718728	MEG	100	99.9967	1022.5	NA	3530	AT1G21910.1	Integrase-type DNA-binding superfamily protein	3.04374	0.251833	0.332721	MEG	90.2576	10463.5
AT2G41940		NA	NA	NA	NA	#N/A	#N/A	5671.5	NA	NA	NA	NA	#N/A	#N/A	3896	4.32328	0.0516475	0.718728	MEG	100	99.9992	1022.5	NA	3530	NA	NA	2.82887	7.16193e-05	0.000249172	MEG	88.892	3974
AT5G50180		0.679229	0.405095	0.811236	MEG	99.99	66.6644	5662.5	NA	NA	NA	NA	#N/A	#N/A	3896	2.21203	0.0532346	0.732866	MEG	73.585	59.3219	1032.5	0.0335497	3530.33	AT5G50180.1	Protein kinase superfamily protein	6.50072	6.67106e-05	0.000233563	MEG	97.6884	3949
AT4G03816		NA	NA	NA	NA	#N/A	#N/A	5671.5	NA	NA	NA	NA	#N/A	#N/A	3896	4.23004	0.0519	0.721177	MEG	100	0	1024	NA	3530.5	AT4G03816.1	transposable element gene	NA	NA	NA	NA	NA	6913
AT5G19790		NA	NA	NA	NA	#N/A	#N/A	5671.5	NA	NA	NA	NA	#N/A	#N/A	3896	-3.52966	0.0520994	0.722536	PEG	0.009999	0	1026	NA	3531.17	AT5G19790.1	related to AP2 11	NA	NA	NA	NA	NA	6913
AT2G22670	x	0.573695	0.00544132	0.0658708	MEG	70.5882	77.2	937	0.33152	0.176327	0.715437	MEG	58.3328	86.6661	1916	0.30004	0.397911	1	MEG	70.3764	75.1046	7742	0.00288492	3531.67	AT2G22670.1	indoleacetic acid-induced protein 8	3.72478	8.82974e-122	1.69555e-119	MEG	93.2769	72
AT4G16980		NA	NA	NA	NA	#N/A	#N/A	5671.5	NA	NA	NA	NA	#N/A	#N/A	3896	4.00081	0.0524615	0.72575	MEG	66.6678	99.999	1028.5	NA	3532	AT4G16980.1	arabinogalactan-protein family	5.00559	8.54718e-13	7.40898e-12	MEG	96.1621	1595
AT5G53240		NA	NA	NA	NA	#N/A	#N/A	5671.5	NA	NA	NA	NA	#N/A	#N/A	3896	4.15642	0.0524841	0.72575	MEG	100	0	1028.5	NA	3532	AT5G53240.1	Protein of unknown function (DUF295)	4.80794	0.0285692	0.0542878	MEG	95.8534	7276
AT1G28280		NA	NA	NA	NA	#N/A	#N/A	5671.5	NA	NA	NA	NA	#N/A	#N/A	3896	4.24558	0.0531627	0.732866	MEG	100	0	1032.5	NA	3533.33	AT1G28280.1	VQ motif-containing protein	0.514255	0.185478	0.260347	MEG	20.9148	9850
AT1G60870		NA	NA	NA	NA	#N/A	#N/A	5671.5	NA	NA	NA	NA	#N/A	#N/A	3896	3.09053	0.0531665	0.732866	MEG	100	77.7769	1032.5	NA	3533.33	AT1G60870.1	maternal effect embryo arrest 9	6.34249	0.000304887	0.000944093	MEG	97.5744	4465
AT1G19430	x	0.827458	0.00056959	0.0101746	MEG	79.5917	76.0416	635	0.226609	0.218818	0.765354	MEG	57.1424	60.8693	2225.5	0.422625	0.263654	1	MEG	75.6303	71.4646	7742	0.000370982	3534.17	AT1G19430.1	S-adenosyl-L-methionine-dependent methyltransferases superfamily protein	2.64385	2.28729e-17	2.76434e-16	MEG	87.4843	1144
AT2G22800		NA	NA	NA	NA	#N/A	#N/A	5671.5	NA	NA	NA	NA	#N/A	#N/A	3896	4.20429	0.0536604	0.736292	MEG	100	0	1036.5	NA	3534.67	AT2G22800.1	Homeobox-leucine zipper protein family	NA	NA	NA	NA	NA	6913
AT3G56190	x	0.773889	0.0200669	0.180078	MEG	77.2724	74.9999	1264	0.42747	0.129779	0.632421	MEG	72.7266	33.3328	1598.5	0.63596	0.217152	1	MEG	81.1404	70	7742	0.00397472	3534.83	AT3G56190.1	alpha-soluble NSF attachment protein 2	0.404215	0.122004	0.184939	MEG	14.0443	9121
AT5G27930		NA	NA	NA	NA	#N/A	#N/A	5671.5	NA	NA	NA	NA	#N/A	#N/A	3896	4.56621	0.0539933	0.739433	MEG	100	99.999	1039	NA	3535.5	AT5G27930.1	Protein phosphatase 2C family protein	NA	NA	NA	NA	NA	6913
AT3G17410	x	1.09694	0.0047267	0.0585316	MEG	89.9991	83.333	915.5	0.330627	0.18072	0.721151	MEG	66.6644	33.3322	1952	0.370749	0.657309	1	MEG	70.0788	74.8366	7742	0.00395162	3536.5	NA	NA	3.34859	0.000117264	0.000390389	MEG	91.812	4153
AT1G15250	x	1.46368	0.00306612	0.0411586	MEG	72.7266	81.8179	845	0.729115	0.192569	0.741718	MEG	99.99	99.99	2023	-0.338084	0.705662	1	PEG	61.6667	73.7931	7742	0.00507195	3536.67	AT1G15250.1	Zinc-binding ribosomal protein family protein	NA	NA	NA	NA	NA	6913
AT4G31680		NA	NA	NA	NA	#N/A	#N/A	5671.5	NA	NA	NA	NA	#N/A	#N/A	3896	-4.39379	0.0548908	0.748124	PEG	0.009999	0	1044	NA	3537.17	AT4G31680.1	Transcriptional factor B3 family protein	NA	NA	NA	NA	NA	6913
AT4G36890		NA	NA	NA	NA	#N/A	#N/A	5671.5	NA	NA	NA	NA	#N/A	#N/A	3896	3.92037	0.0551622	0.751103	MEG	100	0	1045	NA	3537.5	AT4G36890.1	Nucleotide-diphospho-sugar transferases superfamily protein	2.29149	0.000245182	0.000771656	MEG	84.0023	4393
AT2G12405		NA	NA	NA	NA	#N/A	#N/A	5671.5	NA	NA	NA	NA	#N/A	#N/A	3896	4.0732	0.0554285	0.754008	MEG	100	99.99	1046	NA	3537.83	AT2G12405.1		NA	NA	NA	NA	NA	6913
AT3G42792		NA	NA	NA	NA	#N/A	#N/A	5671.5	NA	NA	NA	NA	#N/A	#N/A	3896	4.23433	0.0556974	0.755568	MEG	100	99.995	1048	NA	3538.5	AT3G42792.1	transposable element gene	NA	NA	NA	NA	NA	6913
AT4G17350		NA	NA	NA	NA	#N/A	#N/A	5671.5	NA	NA	NA	NA	#N/A	#N/A	3896	4.175	0.0557025	0.755568	MEG	100	99.998	1048	NA	3538.5	AT4G17350.1	Plant protein of unknown function (DUF828) with plant pleckstrin homology-like region	4.21509	0.0744337	0.123425	MEG	94.6715	8338
AT5G02640		NA	NA	NA	NA	#N/A	#N/A	5671.5	NA	NA	NA	NA	#N/A	#N/A	3896	4.11891	0.0556733	0.755568	MEG	100	99.9975	1048	NA	3538.5	AT5G02640.1		NA	NA	NA	NA	NA	6913
AT3G03950	x	-0.572142	0.102472	0.480665	PEG	77.7773	64.7057	2417.5	0.996349	0.0058441	0.0992096	MEG	99.99	66.6656	459	0.293183	0.570834	1	MEG	56.6667	73.0303	7742	0.0266223	3539.5	NA	NA	-1.0294	0.0580224	0.0999649	PEG	51.4483	8024.5
AT1G48440	x	0.385489	0.0674785	0.385596	MEG	72.7271	76.5765	1985	-0.909413	0.0438942	0.381072	PEG	33.3322	66.6644	897	0.184061	0.715058	1	MEG	71.4992	70.6896	7742	0.180461	3541.33	AT1G48440.1	B-cell receptor-associated 31-like	NA	NA	NA	NA	NA	6913
AT1G53023		NA	NA	NA	NA	#N/A	#N/A	5671.5	NA	NA	NA	NA	#N/A	#N/A	3896	-3.34979	0.0566048	0.762583	PEG	0.009999	0	1056.5	NA	3541.33	AT1G53023.1	Ubiquitin-conjugating enzyme family protein	NA	NA	NA	NA	NA	6913
AT2G04870		NA	NA	NA	NA	#N/A	#N/A	5671.5	NA	NA	NA	NA	#N/A	#N/A	3896	4.16485	0.056587	0.762583	MEG	100	99.9967	1056.5	NA	3541.33	AT2G04870.1		NA	NA	NA	NA	NA	6913
AT2G38940		NA	NA	NA	NA	#N/A	#N/A	5671.5	NA	NA	NA	NA	#N/A	#N/A	3896	-3.34999	0.0565619	0.762583	PEG	0.009999	0	1056.5	NA	3541.33	NA	NA	NA	NA	NA	NA	NA	6913
AT3G30220		NA	NA	NA	NA	#N/A	#N/A	5671.5	NA	NA	NA	NA	#N/A	#N/A	3896	4.08173	0.056786	0.762583	MEG	100	0	1056.5	NA	3541.33	AT3G30220.1		NA	NA	NA	NA	NA	6913
AT1G55660		NA	NA	NA	NA	#N/A	#N/A	5671.5	NA	NA	NA	NA	#N/A	#N/A	3896	4.10852	0.0571564	0.765799	MEG	100	99.9967	1061.5	NA	3543	AT1G55660.1	FBD, F-box and Leucine Rich Repeat domains containing protein	NA	NA	NA	NA	NA	6913
AT1G72930		NA	NA	NA	NA	#N/A	#N/A	5671.5	NA	NA	NA	NA	#N/A	#N/A	3896	4.10984	0.0571279	0.765799	MEG	100	99.9967	1061.5	NA	3543	AT1G72930.1	toll/interleukin-1 receptor-like	NA	NA	NA	NA	NA	6913
AT1G13390		NA	NA	NA	NA	#N/A	#N/A	5671.5	NA	NA	NA	NA	#N/A	#N/A	3896	-1.16137	0.0572135	0.765843	PEG	53.4247	57.5	1063	NA	3543.5	AT1G13390.1		-1.56072	0.00036238	0.00110675	PEG	70.8951	4527
AT3G26040		NA	NA	NA	NA	#N/A	#N/A	5671.5	NA	NA	NA	NA	#N/A	#N/A	3896	2.68306	0.0574725	0.767865	MEG	50.0008	73.3328	1064.5	NA	3544	NA	NA	0.52083	0.589456	0.663612	MEG	21.3381	12281
AT3G24535		NA	NA	NA	NA	#N/A	#N/A	5671.5	NA	NA	NA	NA	#N/A	#N/A	3896	2.9523	0.0576991	0.770139	MEG	100	93.9391	1066.5	NA	3544.67	NA	NA	5.86483	0.00137027	0.00371549	MEG	97.1748	5099
AT4G12300		NA	NA	NA	NA	#N/A	#N/A	5671.5	NA	NA	NA	NA	#N/A	#N/A	3896	4.09394	0.057751	0.770139	MEG	100	99.9967	1066.5	NA	3544.67	AT4G12300.1	cytochrome P450, family 706, subfamily A, polypeptide 4	NA	NA	NA	NA	NA	6913
AT3G22740		NA	NA	NA	NA	#N/A	#N/A	5671.5	NA	NA	NA	NA	#N/A	#N/A	3896	3.9847	0.0578078	0.770175	MEG	100	99.995	1068	NA	3545.17	NA	NA	5.22074	0.0107492	0.0231601	MEG	96.4609	6417
AT5G14870		NA	NA	NA	NA	#N/A	#N/A	5671.5	NA	NA	NA	NA	#N/A	#N/A	3896	4.00414	0.0578819	0.770359	MEG	100	99.9983	1069.5	NA	3545.67	AT5G14870.1	cyclic nucleotide-gated channel 18	NA	NA	NA	NA	NA	6913
AT5G24130		NA	NA	NA	NA	#N/A	#N/A	5671.5	NA	NA	NA	NA	#N/A	#N/A	3896	-2.34056	0.0579299	0.770359	PEG	69.231	66.6661	1069.5	NA	3545.67	AT5G24130.1		NA	NA	NA	NA	NA	6913
AT5G43060	x	0.382191	0.0758438	0.409765	MEG	84.7222	80.5195	2099	0.571802	0.0333237	0.326803	MEG	78.5234	77.1241	796.5	0.384365	0.279865	1	MEG	66.8506	82.063	7742	0.00476475	3545.83	AT5G43060.1	Granulin repeat cysteine protease family protein	3.11714	2.1529e-70	1.49578e-68	MEG	90.6686	199
AT1G80960	x	0.642046	0.0776185	0.413701	MEG	56.5215	62.4998	2129	0.676882	0.0315264	0.319148	MEG	66.6656	99.9983	769.5	0.0440078	0.910118	1	MEG	80.0813	61.8279	7742	0.0118859	3546.83	AT1G80960.1	F-box and Leucine Rich Repeat domains containing protein	3.54194	0.164342	0.235925	MEG	92.6174	9630.5
AT2G20010	x	0.56146	0.0488938	0.322444	MEG	78.5709	78.7876	1720	-0.569654	0.0779611	0.514068	PEG	57.142	55.5549	1178.5	0.281657	0.468529	1	MEG	66.2222	78.2022	7742	0.108614	3546.83	AT2G20010.1	Protein of unknown function (DUF810)	1.56965	0.000105355	0.000354758	MEG	71.1299	4106
AT3G10890		NA	NA	NA	NA	#N/A	#N/A	5671.5	NA	NA	NA	NA	#N/A	#N/A	3896	3.96786	0.0587148	0.776444	MEG	100	99.999	1076	NA	3547.83	NA	NA	NA	NA	NA	NA	NA	6913
AT1G73620		NA	NA	NA	NA	#N/A	#N/A	5671.5	NA	NA	NA	NA	#N/A	#N/A	3896	3.9601	0.0588696	0.777127	MEG	100	99.9991	1078	NA	3548.5	AT1G73620.1	Pathogenesis-related thaumatin superfamily protein	6.17036	1.4396e-18	1.86716e-17	MEG	97.4407	1066
AT2G31970	x	-1.10361	0.0271971	0.222741	PEG	39.9992	53.8457	1385	0.5404	0.118975	0.609501	MEG	99.99	99.995	1521	-0.180125	0.827319	1	PEG	61.2904	75.51	7742	0.345653	3549.33	NA	NA	0.632218	0.0281351	0.0535585	MEG	28.5561	7263
AT4G09649		NA	NA	NA	NA	#N/A	#N/A	5671.5	NA	NA	NA	NA	#N/A	#N/A	3896	4.19153	0.0591707	0.778853	MEG	100	99.99	1080.5	NA	3549.33	AT4G09649.1		2.77247	0.308106	0.390987	MEG	88.488	10896.5
AT4G31180	x	1.1171	0.0177466	0.165407	MEG	89.9991	93.9998	1217	-1.04581	0.142163	0.656949	PEG	99.9967	71.4276	1691.5	0.500322	0.404458	1	MEG	75.2427	69.6969	7742	0.0464333	3550.17	AT4G31180.1	Class II aminoacyl-tRNA and biotin synthetases superfamily protein	0.562346	0.00489691	0.0115596	MEG	24.0256	5857
AT5G24160		NA	NA	NA	NA	#N/A	#N/A	5671.5	NA	NA	NA	NA	#N/A	#N/A	3896	4.03613	0.0596619	0.783145	MEG	100	99.99	1084	NA	3550.5	AT5G24160.1	squalene monoxygenase 6	1.2501	0.289427	0.372094	MEG	60.9796	10754
AT3G11540	x	0.904659	0.0645039	0.374829	MEG	69.2302	65.6248	1952.5	1.97145	0.0511498	0.415817	MEG	49.9975	0	958	0.255346	0.752833	1	MEG	66.2722	71.1191	7742	0.012947	3550.83	NA	NA	5.21905	0.0104214	0.0225805	MEG	96.4587	6381
AT5G01490		NA	NA	NA	NA	#N/A	#N/A	5671.5	NA	NA	NA	NA	#N/A	#N/A	3896	-3.74701	0.0603366	0.789089	PEG	100	19.9996	1086.5	NA	3551.33	AT5G01490.1	cation exchanger 4	-2.6911	9.24693e-05	0.000314664	PEG	87.867	4062.5
AT1G05300		NA	NA	NA	NA	#N/A	#N/A	5671.5	NA	NA	NA	NA	#N/A	#N/A	3896	3.51075	0.0605029	0.790538	MEG	100	93.333	1089	NA	3552.17	AT1G05300.1	zinc transporter 5 precursor	0.512354	0.591044	0.665075	MEG	20.7925	12287
AT1G06110	x	-0.863839	0.00246049	0.0343288	PEG	68.1815	52.1738	813	-0.327227	0.203834	0.753186	PEG	0	74.9981	2103.5	-0.133213	0.819926	1	PEG	60.3306	66.1538	7742	0.973148	3552.83	AT1G06110.1	SKP1/ASK-interacting protein 16	1.75718	0.000752135	0.00215345	MEG	75.5363	4829
AT5G65690		NA	NA	NA	NA	#N/A	#N/A	5671.5	NA	NA	NA	NA	#N/A	#N/A	3896	3.88555	0.0609787	0.793113	MEG	0.009999	92.307	1094	NA	3553.83	AT5G65690.1	phosphoenolpyruvate carboxykinase 2	NA	NA	NA	NA	NA	6913
AT5G57380		NA	NA	NA	NA	#N/A	#N/A	5671.5	NA	NA	NA	NA	#N/A	#N/A	3896	-2.97689	0.0612166	0.794755	PEG	51.852	13.6363	1096	NA	3554.5	AT5G57380.1	Fibronectin type III domain-containing protein	-3.43204	0.000177229	0.000571181	PEG	92.1746	4289.5
AT2G27035		NA	NA	NA	NA	#N/A	#N/A	5671.5	NA	NA	NA	NA	#N/A	#N/A	3896	4.01419	0.0613968	0.795642	MEG	100	99.9983	1098	NA	3555.17	AT2G27035.1	early nodulin-like protein 20	NA	NA	NA	NA	NA	6913
AT5G07210	x	-0.531948	0.128881	0.530158	PEG	63.3331	82.6085	2755.5	-2.2564	9.94659e-07	4.58602e-05	PEG	99.995	99.9988	169	-0.69225	0.11948	1	PEG	52.1312	63.4069	7742	0.999681	3555.5	AT5G07210.1	response regulator 21	NA	NA	NA	NA	NA	6913
AT2G14570		NA	NA	NA	NA	#N/A	#N/A	5671.5	NA	NA	NA	NA	#N/A	#N/A	3896	3.93397	0.0614849	0.796059	MEG	100	99.9988	1099	NA	3555.5	AT2G14570.1	transposable element gene	NA	NA	NA	NA	NA	6913
AT1G21000		NA	NA	NA	NA	#N/A	#N/A	5671.5	NA	NA	NA	NA	#N/A	#N/A	3896	2.58951	0.0624937	0.806917	MEG	81.8183	98.4614	1102	NA	3556.5	AT1G21000.1	PLATZ transcription factor family protein	4.17153	0.0814013	0.132922	MEG	94.5657	8467
AT1G43800	x	-0.65492	0.0809885	0.4214	PEG	29.8245	38.6281	2180	-0.674898	0.0296873	0.307611	PEG	66.6644	99.99	748.5	-0.691012	0.483275	1	PEG	82.5047	26.517	7742	0.9952	3556.83	AT1G43800.1	Plant stearoyl-acyl-carrier-protein desaturase family protein	2.27201	0.00235863	0.00603674	MEG	83.7716	5402
AT3G21430	x	0.81222	0.0655593	0.378676	MEG	59.9988	84.9996	1962.5	1.17827	0.0523851	0.420809	MEG	99.995	0	968	-0.0918211	0.899879	1	PEG	67.9013	67.7631	7742	0.0179369	3557.5	NA	NA	1.73614	0.00116269	0.00320225	MEG	75.0884	5020
AT2G18110		NA	NA	NA	NA	#N/A	#N/A	5671.5	NA	NA	NA	NA	#N/A	#N/A	3896	4.06871	0.0627656	0.807828	MEG	100	0	1105	NA	3557.5	AT2G18110.1	Translation elongation factor EF1B/ribosomal protein S6 family protein	NA	NA	NA	NA	NA	6913
AT3G09930		NA	NA	NA	NA	#N/A	#N/A	5671.5	NA	NA	NA	NA	#N/A	#N/A	3896	4.16193	0.0627913	0.807828	MEG	100	99.99	1105	NA	3557.5	NA	NA	NA	NA	NA	NA	NA	6913
AT5G01770	x	0.688577	0.0109594	0.114997	MEG	68.5712	79.9999	1080.5	0.318031	0.168098	0.707629	MEG	67.8569	49.9998	1851	0.470598	0.187761	1	MEG	72.3724	66.6667	7742	0.00266076	3557.83	AT5G01770.1	HEAT repeat ;WD domain, G-beta repeat protein protein	0.471055	0.334404	0.416604	MEG	18.1598	11098
AT1G73700		NA	NA	NA	NA	#N/A	#N/A	5671.5	NA	NA	NA	NA	#N/A	#N/A	3896	4.02147	0.0634226	0.814477	MEG	100	99.995	1108	NA	3558.5	AT1G73700.1	MATE efflux family protein	-2.10152	0.0873683	0.141017	PEG	81.5376	8566
AT3G21470		NA	NA	NA	NA	#N/A	#N/A	5671.5	NA	NA	NA	NA	#N/A	#N/A	3896	3.95151	0.0640989	0.821678	MEG	100	99.9967	1110	NA	3559.17	NA	NA	NA	NA	NA	NA	NA	6913
AT2G35940		NA	NA	NA	NA	#N/A	#N/A	5671.5	NA	NA	NA	NA	#N/A	#N/A	3896	3.94008	0.0642361	0.822696	MEG	100	99.9983	1111	NA	3559.5	NA	NA	NA	NA	NA	NA	NA	6913
AT1G59600	x	1.23731	0.0590604	0.354832	MEG	99.998	77.7773	1888	-1.01324	0.0620465	0.460444	PEG	0	0	1049.5	0.0320268	0.970904	1	MEG	83.3334	69.3547	7742	0.200317	3559.83	AT1G59600.1	ZCW7	0.0112693	0.954227	0.965893	MEG	0.012698	13659
AT4G22780		NA	NA	NA	NA	#N/A	#N/A	5671.5	NA	NA	NA	NA	#N/A	#N/A	3896	1.90704	0.0646959	0.827096	MEG	82.0513	80.2631	1113	NA	3560.17	AT4G22780.1	ACT domain repeat 7	3.16411	0.229739	0.308766	MEG	90.9187	10286.5
AT5G14510		NA	NA	NA	NA	#N/A	#N/A	5671.5	NA	NA	NA	NA	#N/A	#N/A	3896	3.95837	0.0650288	0.83054	MEG	100	99.995	1114.5	NA	3560.67	AT5G14510.1	ARM repeat superfamily protein	NA	NA	NA	NA	NA	6913
AT5G48560		NA	NA	NA	NA	#N/A	#N/A	5671.5	NA	NA	NA	NA	#N/A	#N/A	3896	3.84776	0.065082	0.83054	MEG	100	99.998	1114.5	NA	3560.67	AT5G48560.1	basic helix-loop-helix (bHLH) DNA-binding superfamily protein	4.76478	0.0303605	0.0572976	MEG	95.7811	7326
AT1G27480		NA	NA	NA	NA	#N/A	#N/A	5671.5	NA	NA	NA	NA	#N/A	#N/A	3896	4.01018	0.065174	0.830969	MEG	100	99.995	1116	NA	3561.17	AT1G27480.1	alpha/beta-Hydrolases superfamily protein	NA	NA	NA	NA	NA	6913
AT3G15740		NA	NA	NA	NA	#N/A	#N/A	5671.5	NA	NA	NA	NA	#N/A	#N/A	3896	3.91104	0.065993	0.838405	MEG	100	99.995	1119.5	NA	3562.33	NA	NA	NA	NA	NA	NA	NA	6913
AT3G51750		NA	NA	NA	NA	#N/A	#N/A	5671.5	NA	NA	NA	NA	#N/A	#N/A	3896	4.00002	0.0661409	0.838922	MEG	100	99.99	1121.5	NA	3563	AT3G51750.1		NA	NA	NA	NA	NA	6913
AT4G02110	x	0.930045	0.08643	0.438378	MEG	99.9986	85.7137	2233.5	-0.678538	0.0256997	0.280072	PEG	99.9967	49.9975	715	0.625618	0.530943	1	MEG	51.2822	76.1538	7742	0.175755	3563.5	AT4G02110.1	transcription coactivators	-2.01645	0.000874505	0.00246653	PEG	80.2609	4902
AT4G22400		NA	NA	NA	NA	#N/A	#N/A	5671.5	NA	NA	NA	NA	#N/A	#N/A	3896	3.8065	0.0663554	0.840486	MEG	100	99.9988	1123.5	NA	3563.67	AT4G22400.1		4.17321	0.0847207	0.137321	MEG	94.5698	8530
AT1G18620		NA	NA	NA	NA	#N/A	#N/A	5671.5	NA	NA	NA	NA	#N/A	#N/A	3896	3.78632	0.0667706	0.844514	MEG	100	99.9983	1125	NA	3564.17	AT1G18620.1		4.12328	0.0904338	0.145051	MEG	94.4449	8620
AT1G14205		NA	NA	NA	NA	#N/A	#N/A	5671.5	NA	NA	NA	NA	#N/A	#N/A	3896	3.96771	0.0671468	0.846967	MEG	100	99.99	1128	NA	3565.17	AT1G14205.1	Ribosomal L18p/L5e family protein	3.7613	0.131588	0.19709	MEG	93.3982	9230.5
AT4G09840		NA	NA	NA	NA	#N/A	#N/A	5671.5	NA	NA	NA	NA	#N/A	#N/A	3896	2.56004	0.0674182	0.848932	MEG	87.5002	61.538	1130	NA	3565.83	AT4G09840.1		5.2131	0.010645	0.0229893	MEG	96.4509	6402
AT1G08280		NA	NA	NA	NA	#N/A	#N/A	5671.5	NA	NA	NA	NA	#N/A	#N/A	3896	3.79874	0.0678112	0.85162	MEG	100	99.9975	1132.5	NA	3566.67	AT1G08280.1	Glycosyltransferase family 29 (sialyltransferase) family protein	NA	NA	NA	NA	NA	6913
AT5G43100	x	0.376352	0.10793	0.492324	MEG	77.7776	67.4999	2498.5	0.667495	0.00600626	0.101741	MEG	75.8619	78.5712	460	-0.0220084	0.952872	1	PEG	77.6699	67.4115	7742	0.00460878	3566.83	AT5G43100.1	Eukaryotic aspartyl protease family protein	1.8835	1.31173e-13	1.22293e-12	MEG	78.0103	1483
AT4G18830		NA	NA	NA	NA	#N/A	#N/A	5671.5	NA	NA	NA	NA	#N/A	#N/A	3896	3.94639	0.0681164	0.853945	MEG	100	99.99	1135	NA	3567.5	AT4G18830.1	ovate family protein 5	NA	NA	NA	NA	NA	6913
AT3G15540		NA	NA	NA	NA	#N/A	#N/A	5671.5	NA	NA	NA	NA	#N/A	#N/A	3896	3.88951	0.0683379	0.855216	MEG	100	99.995	1137	NA	3568.17	NA	NA	NA	NA	NA	NA	NA	6913
AT3G56600		NA	NA	NA	NA	#N/A	#N/A	5671.5	NA	NA	NA	NA	#N/A	#N/A	3896	-3.27968	0.0686694	0.857662	PEG	75.0006	99.9975	1139.5	NA	3569	AT3G56600.1	Protein kinase superfamily protein	NA	NA	NA	NA	NA	6913
AT3G46610	x	-2.02672	0.000381558	0.00720453	PEG	0	44.444	600.5	-0.586134	0.237009	0.780218	PEG	99.995	99.99	2365.5	-1.33244	0.517277	1	PEG	42.4244	63.3802	7742	0.99063	3569.33	AT3G46610.1	Pentatricopeptide repeat (PPR-like) superfamily protein	0.175565	0.613051	0.684932	MEG	2.99015	12375
AT5G24330		NA	NA	NA	NA	#N/A	#N/A	5671.5	NA	NA	NA	NA	#N/A	#N/A	3896	3.65816	0.0690486	0.859574	MEG	100	84.6147	1142.5	NA	3570	AT5G24330.1	ARABIDOPSIS TRITHORAX-RELATED PROTEIN 6	-1.60231	0.0679955	0.114368	PEG	71.9684	8220
AT1G64170		NA	NA	NA	NA	#N/A	#N/A	5671.5	NA	NA	NA	NA	#N/A	#N/A	3896	3.72622	0.0691947	0.860639	MEG	100	99.9983	1144	NA	3570.5	AT1G64170.1	cation/H+ exchanger 16	NA	NA	NA	NA	NA	6913
AT5G56440		NA	NA	NA	NA	#N/A	#N/A	5671.5	NA	NA	NA	NA	#N/A	#N/A	3896	3.37446	0.0694494	0.8623	MEG	71.429	99.9988	1146	NA	3571.17	AT5G56440.1	F-box/RNI-like/FBD-like domains-containing protein	NA	NA	NA	NA	NA	6913
AT1G53633		NA	NA	NA	NA	#N/A	#N/A	5671.5	NA	NA	NA	NA	#N/A	#N/A	3896	3.69826	0.0696162	0.862865	MEG	100	99.9989	1147.5	NA	3571.67	AT1G53633.1		NA	NA	NA	NA	NA	6913
AT3G08710	x	-1.07595	0.128796	0.530158	PEG	0	33.3322	2755.5	3.32199	4.0081e-05	0.00143262	MEG	0	0	218	0.532639	0.662743	1	MEG	76.9232	62.7906	7742	0.00052722	3571.83	NA	NA	3.23537	3.02483e-09	1.90617e-08	MEG	91.2798	2194
AT4G22730		NA	NA	NA	NA	#N/A	#N/A	5671.5	NA	NA	NA	NA	#N/A	#N/A	3896	3.79162	0.0697406	0.863654	MEG	100	99.9975	1149	NA	3572.17	AT4G22730.1	Leucine-rich repeat protein kinase family protein	NA	NA	NA	NA	NA	6913
AT1G12030		NA	NA	NA	NA	#N/A	#N/A	5671.5	NA	NA	NA	NA	#N/A	#N/A	3896	4.02394	0.0700084	0.864984	MEG	100	66.6644	1152	NA	3573.17	AT1G12030.1	Protein of unknown function (DUF506)	NA	NA	NA	NA	NA	6913
AT1G07640		NA	NA	NA	NA	#N/A	#N/A	5671.5	NA	NA	NA	NA	#N/A	#N/A	3896	3.60855	0.0707307	0.870458	MEG	75.0006	99.995	1156	NA	3574.5	AT1G07640.1	Dof-type zinc finger DNA-binding family protein	7.87851	7.41248e-11	5.43975e-10	MEG	98.4145	1884
AT1G71015		NA	NA	NA	NA	#N/A	#N/A	5671.5	NA	NA	NA	NA	#N/A	#N/A	3896	4.63896	0.0706403	0.870458	MEG	100	99.9995	1156	NA	3574.5	AT1G71015.1		5.96148	0.000855774	0.00242087	MEG	97.2632	4887.5
AT4G11485		NA	NA	NA	NA	#N/A	#N/A	5671.5	NA	NA	NA	NA	#N/A	#N/A	3896	3.69625	0.0707733	0.870458	MEG	100	99.99	1156	NA	3574.5	AT4G11485.1	low-molecular-weight cysteine-rich 11	NA	NA	NA	NA	NA	6913
AT1G31290	x	2.05485	0.0464877	0.312944	MEG	99.99	79.9984	1685	0.813367	0.0904142	0.542764	MEG	99.9996	99.9995	1297.5	2.84937	0.110399	1	MEG	84.0001	93.023	7742	0.00338361	3574.83	AT1G31290.1	ARGONAUTE 3	10.2005	6.10038e-39	1.94341e-37	MEG	99.0481	434
AT4G08691		NA	NA	NA	NA	#N/A	#N/A	5671.5	NA	NA	NA	NA	#N/A	#N/A	3896	3.68176	0.0710777	0.872618	MEG	100	99.9967	1159	NA	3575.5	AT4G08691.1		NA	NA	NA	NA	NA	6913
AT1G56690		NA	NA	NA	NA	#N/A	#N/A	5671.5	NA	NA	NA	NA	#N/A	#N/A	3896	3.74262	0.0714268	0.875393	MEG	100	99.9975	1161	NA	3576.17	AT1G56690.1	Pentatricopeptide repeat (PPR) superfamily protein	2.77762	0.303014	0.385792	MEG	88.5257	10858
AT5G28500	x	-0.330796	0.0934334	0.455247	PEG	58.5858	62.3529	2328	-0.390891	0.0200515	0.236822	PEG	57.4999	80.4876	659	-0.29079	0.514707	1	PEG	67.0439	63.2353	7742	0.994253	3576.33	AT5G28500.1		-0.934505	2.07369e-06	9.30871e-06	PEG	46.6183	3080
AT3G51140	x	1.16402	0.0239206	0.204316	MEG	68.1815	54.5452	1327	0.800242	0.138363	0.649026	MEG	0	0	1661	0.100653	0.863236	1	MEG	75.6906	62.1621	7742	0.014442	3576.67	AT3G51140.1	Protein of unknown function (DUF3353)	0.141631	0.599985	0.673273	MEG	1.96649	12321
AT5G62830		NA	NA	NA	NA	#N/A	#N/A	5671.5	NA	NA	NA	NA	#N/A	#N/A	3896	-3.67567	0.0718029	0.87849	PEG	0.00333322	42.8565	1163	NA	3576.83	AT5G62830.1	F-box associated ubiquitination effector family protein	-3.44728	5.01698e-05	0.000180403	PEG	92.2383	3845
AT1G30835	x	-1.36028	0.129289	0.530566	PEG	92.3912	90.625	2764	0.835442	6.2728e-05	0.00217234	MEG	99.9995	99.9992	225	0.396178	0.677985	1	MEG	26.0047	96.5291	7742	0.00078421	3577	AT1G30835.1	transposable element gene	-0.187845	0.421118	0.503317	PEG	3.4083	11568
AT3G24670		NA	NA	NA	NA	#N/A	#N/A	5671.5	NA	NA	NA	NA	#N/A	#N/A	3896	1.73896	0.0732869	0.891282	MEG	63.6367	62.4997	1168.5	NA	3578.67	NA	NA	1.63309	0.145638	0.213961	MEG	72.7296	9410
AT4G38250	x	0.721499	0.0283507	0.228396	MEG	80.5553	75.4716	1408	0.338207	0.128286	0.629075	MEG	85.7131	58.8232	1589	0.448532	0.25681	1	MEG	68.0251	75.369	7742	0.00596088	3579.67	AT4G38250.1	Transmembrane amino acid transporter family protein	2.53719	0.000113983	0.000380475	MEG	86.5543	4142
AT3G46450	x	0.500541	0.00915139	0.100803	MEG	70	78.5542	1030	0.246627	0.18347	0.726337	MEG	41.9353	57.1426	1968.5	0.448849	0.264846	1	MEG	74.0779	77.4854	7742	0.00326806	3580.17	AT3G46450.1	SEC14 cytosolic factor family protein / phosphoglyceride transfer family protein	3.83567	1.62964e-48	6.76617e-47	MEG	93.6356	333
AT1G19470		NA	NA	NA	NA	#N/A	#N/A	5671.5	NA	NA	NA	NA	#N/A	#N/A	3896	-4.3873	0.0749764	0.904868	PEG	100	99.99	1176	NA	3581.17	AT1G19470.1	Galactose oxidase/kelch repeat superfamily protein	NA	NA	NA	NA	NA	6913
AT1G26570		NA	NA	NA	NA	#N/A	#N/A	5671.5	NA	NA	NA	NA	#N/A	#N/A	3896	4.46423	0.0747662	0.904868	MEG	100	99.9997	1176	NA	3581.17	AT1G26570.1	UDP-glucose dehydrogenase 1	1.39725	0.225755	0.304546	MEG	66.1282	10248.5
AT4G18640		NA	NA	NA	NA	#N/A	#N/A	5671.5	NA	NA	NA	NA	#N/A	#N/A	3896	3.61394	0.0746323	0.904868	MEG	100	49.9992	1176	NA	3581.17	AT4G18640.1	Leucine-rich repeat protein kinase family protein	-0.562414	0.382917	0.465057	PEG	24.03	11384
AT1G34000		NA	NA	NA	NA	#N/A	#N/A	5671.5	NA	NA	NA	NA	#N/A	#N/A	3896	3.03179	0.0759333	0.911008	MEG	100	63.6358	1185.5	NA	3584.33	AT1G34000.1	one-helix protein 2	0.927048	0.00246993	0.006289	MEG	46.2197	5430
AT1G61930	x	-0.609518	0.00296458	0.0399373	PEG	54.1666	62.5	841.5	-0.298744	0.21117	0.75855	PEG	49.9988	83.3319	2170	-0.259542	0.465188	1	PEG	52.6201	66.3399	7742	0.993211	3584.5	AT1G61930.1	Protein of unknown function, DUF584	7.72213	3.76159e-09	2.3501e-08	MEG	98.3507	2212.5
AT5G43260	x	0.453667	0.134081	0.538997	MEG	81.2497	80.3277	2821.5	0.044217	0.875391	0.991973	MEG	79.9984	99.998	6870.5	0.857189	0.0574311	0.767865	MEG	81.1245	73.4432	1064.5	0.0279201	3585.5	AT5G43260.1	chaperone protein dnaJ-related	2.4263	2.31121e-07	1.18924e-06	MEG	85.4798	2687
AT5G17180		NA	NA	NA	NA	#N/A	#N/A	5671.5	NA	NA	NA	NA	#N/A	#N/A	3896	3.59034	0.0762839	0.912026	MEG	100	99.9975	1190.5	NA	3586	AT5G17180.1		NA	NA	NA	NA	NA	6913
AT3G21351		NA	NA	NA	NA	#N/A	#N/A	5671.5	NA	NA	NA	NA	#N/A	#N/A	3896	3.77612	0.0766526	0.914242	MEG	0.009999	99.99	1193	NA	3586.83	NA	NA	NA	NA	NA	NA	NA	6913
AT1G63750		NA	NA	NA	NA	#N/A	#N/A	5671.5	NA	NA	NA	NA	#N/A	#N/A	3896	3.62681	0.07714	0.917746	MEG	100	99.9967	1196	NA	3587.83	AT1G63750.1	Disease resistance protein (TIR-NBS-LRR class) family	NA	NA	NA	NA	NA	6913
AT1G48410		NA	NA	NA	NA	#N/A	#N/A	5671.5	NA	NA	NA	NA	#N/A	#N/A	3896	1.52618	0.0774077	0.919394	MEG	93.3334	86.6661	1198	NA	3588.5	AT1G48410.1	Stabilizer of iron transporter SufD / Polynucleotidyl transferase	1.13059	0.121247	0.184033	MEG	56.1065	9109
AT1G69780		NA	NA	NA	NA	#N/A	#N/A	5671.5	NA	NA	NA	NA	#N/A	#N/A	3896	3.65229	0.0779245	0.92399	MEG	100	99.995	1200	NA	3589.17	AT1G69780.1	Homeobox-leucine zipper protein family	4.04036	2.3194e-07	1.19282e-06	MEG	94.2278	2688.5
AT5G28675		NA	NA	NA	NA	#N/A	#N/A	5671.5	NA	NA	NA	NA	#N/A	#N/A	3896	3.76181	0.0780866	0.925141	MEG	100	0	1201	NA	3589.5	AT5G28675.1	transposable element gene	NA	NA	NA	NA	NA	6913
AT4G22620		NA	NA	NA	NA	#N/A	#N/A	5671.5	NA	NA	NA	NA	#N/A	#N/A	3896	-3.67412	0.0785746	0.930148	PEG	100	16.6664	1202	NA	3589.83	AT4G22620.1	SAUR-like auxin-responsive protein family	NA	NA	NA	NA	NA	6913
AT2G05940		NA	NA	NA	NA	#N/A	#N/A	5671.5	NA	NA	NA	NA	#N/A	#N/A	3896	4.32668	0.0788626	0.932007	MEG	100	99.9997	1204	NA	3590.5	AT2G05940.1	Protein kinase superfamily protein	NA	NA	NA	NA	NA	6913
AT3G02370		NA	NA	NA	NA	#N/A	#N/A	5671.5	NA	NA	NA	NA	#N/A	#N/A	3896	3.7565	0.0789356	0.932095	MEG	33.3356	99.9989	1205	NA	3590.83	NA	NA	NA	NA	NA	NA	NA	6913
AT4G08097		NA	NA	NA	NA	#N/A	#N/A	5671.5	NA	NA	NA	NA	#N/A	#N/A	3896	3.46951	0.0795191	0.938206	MEG	100	0	1206	NA	3591.17	AT4G08097.1		NA	NA	NA	NA	NA	6913
AT4G32940	x	0.83086	0.00105831	0.0173224	MEG	71.9297	81.081	693	0.352831	0.234135	0.778097	MEG	83.3319	66.6656	2339	0.558266	0.157878	1	MEG	74.6988	74.4041	7742	0.000430292	3591.33	AT4G32940.1	gamma vacuolar processing enzyme	5.45536	1.27021e-29	2.80095e-28	MEG	96.7491	627
AT4G15890	x	-0.408388	0.100637	0.477025	PEG	70.1753	61.5384	2392	-0.802854	0.0183421	0.222829	PEG	68.4207	53.333	642	0.220152	0.572007	1	MEG	63.2312	74.6032	7742	0.854203	3592	AT4G15890.1	binding	-0.915512	2.13333e-05	8.19092e-05	PEG	45.5978	3601
AT1G75380	x	0.926135	0.00322705	0.0428123	MEG	76.1903	79.9999	854.5	0.245403	0.211882	0.75861	MEG	70.833	53.333	2181	0.373191	0.616763	1	MEG	76.5958	77.3234	7742	0.00312954	3592.5	AT1G75380.1	bifunctional nuclease in basal defense response 1	3.89495	2.11807e-15	2.25786e-14	MEG	93.8159	1297
AT2G16370	x	-0.798289	0.00899085	0.099593	PEG	61.1108	61.3635	1023.5	0.750498	0.191351	0.740321	MEG	99.995	0	2014	0.560977	0.227714	1	MEG	65.445	66.1215	7742	0.170884	3593.17	AT2G16370.1	thymidylate synthase 1	0.925921	4.27285e-05	0.000155301	MEG	46.1593	3804
AT1G80870	x	-1.05018	0.0792015	0.416043	PEG	85.7131	84.6151	2159	-0.592022	0.0419146	0.371557	PEG	99.99	99.99	879	0.521745	0.513929	1	MEG	50	83.1325	7742	0.828546	3593.33	AT1G80870.1	Protein kinase superfamily protein	1.36372	0.0285423	0.0542516	MEG	65.0317	7274
AT5G18070	x	0.572159	0.122611	0.518453	MEG	73.6838	69.6968	2682	0.861572	0.00196032	0.0427866	MEG	39.9992	0	357	0.0837759	0.880581	1	MEG	76.5625	67.0068	7742	0.00177486	3593.67	AT5G18070.1	phosphoglucosamine mutase-related	1.37997	0.0231862	0.0452913	MEG	65.5686	7078
AT1G05820		NA	NA	NA	NA	#N/A	#N/A	5671.5	NA	NA	NA	NA	0	49.9975	3896	-2.53624	0.0806013	0.945454	PEG	57.1435	62.4992	1214	NA	3593.83	AT1G05820.1	SIGNAL PEPTIDE PEPTIDASE-LIKE 5	4.22495	0.0734126	0.122069	MEG	94.695	8315
AT4G21760		NA	NA	NA	NA	#N/A	#N/A	5671.5	NA	NA	NA	NA	#N/A	#N/A	3896	3.46759	0.0809768	0.945454	MEG	100	99.9967	1214	NA	3593.83	AT4G21760.1	beta-glucosidase 47	4.0877	0.088678	0.142798	MEG	94.3532	8586
AT4G24670		NA	NA	NA	NA	#N/A	#N/A	5671.5	NA	NA	NA	NA	#N/A	#N/A	3896	3.67753	0.0808172	0.945454	MEG	0.009999	99.9992	1214	NA	3593.83	AT4G24670.1	tryptophan aminotransferase related 2	7.23733	1.89569e-07	9.86443e-07	MEG	98.1266	2657
AT4G31100		NA	NA	NA	NA	#N/A	#N/A	5671.5	NA	NA	NA	NA	#N/A	#N/A	3896	-3.70243	0.0806043	0.945454	PEG	75.0006	0	1214	NA	3593.83	AT4G31100.1	wall-associated kinase, putative	NA	NA	NA	NA	NA	6913
AT4G40100		NA	NA	NA	NA	#N/A	#N/A	5671.5	NA	NA	NA	NA	#N/A	#N/A	3896	3.53266	0.080925	0.945454	MEG	100	99.995	1214	NA	3593.83	AT4G40100.1	GRAM domain family protein	NA	NA	NA	NA	NA	6913
AT5G27060		NA	NA	NA	NA	#N/A	#N/A	5671.5	NA	NA	NA	NA	#N/A	#N/A	3896	3.80958	0.0809827	0.945454	MEG	100	0	1214	NA	3593.83	AT5G27060.1	receptor like protein 53	NA	NA	NA	NA	NA	6913
AT2G40380	x	0.599807	0.025609	0.21422	MEG	74.9998	74.7474	1355	0.306003	0.142449	0.656949	MEG	72.7266	56.2496	1691.5	0.294922	0.386633	1	MEG	62.1806	75.9007	7742	0.00828566	3596.17	NA	NA	1.3276	5.92896e-08	3.27371e-07	MEG	63.8013	2504
AT5G66210	x	-1.0496	0.124857	0.523553	PEG	0	49.9975	2703.5	1.05439	0.00158309	0.0359634	MEG	66.6644	0	343	1.91122	0.231391	1	MEG	73.3335	79.9995	7742	0.00465314	3596.17	AT5G66210.1	calcium-dependent protein kinase 28	NA	NA	NA	NA	NA	6913
AT5G57440		NA	NA	NA	NA	#N/A	#N/A	5671.5	NA	NA	NA	NA	#N/A	#N/A	3896	2.00686	0.0812368	0.945923	MEG	80.0001	65.306	1221	NA	3596.17	AT5G57440.1	Haloacid dehalogenase-like hydrolase (HAD) superfamily protein	NA	NA	NA	NA	NA	6913
AT4G17500		0.865285	0.471539	0.84695	MEG	99.99	0	6319.5	NA	NA	NA	NA	#N/A	#N/A	3896	4.91958	0.00479233	0.118798	MEG	100	94.7363	574	0.00479002	3596.5	AT4G17500.1	ethylene responsive element binding factor 1	3.2595	0.218541	0.296608	MEG	91.3973	10187
AT1G73490	x	0.372312	0.120615	0.513949	MEG	82.3527	76.5431	2662	-1.49648	0.0024808	0.0500788	PEG	49.9975	99.99	386	0.270451	0.481699	1	MEG	70.2703	76.8518	7742	0.205895	3596.67	AT1G73490.1	RNA-binding (RRM/RBD/RNP motifs) family protein	0.137608	0.652456	0.719448	MEG	1.85839	12539
AT5G16590	x	0.45206	0.106446	0.488833	MEG	67.9997	81.4813	2468	0.609399	0.0131698	0.176322	MEG	39.9996	87.4989	580.5	0.841524	0.159968	1	MEG	70.1087	80.3279	7742	0.00186188	3596.83	AT5G16590.1	Leucine-rich repeat protein kinase family protein	NA	NA	NA	NA	NA	6913
AT1G78010	x	-0.768054	0.11788	0.510154	PEG	74.9981	69.9993	2620.5	1.18856	0.00415535	0.0754743	MEG	0	0	429	0.475381	0.589383	1	MEG	72.3405	64.3564	7742	0.0209029	3597.17	AT1G78010.1	tRNA modification GTPase, putative	0.377088	0.636163	0.705778	MEG	12.4493	12463
AT3G04640	x	0.383682	0.114582	0.502753	MEG	77.7776	69.7841	2584	0.512434	0.00629513	0.105036	MEG	33.3322	0	467	0.472514	0.484535	1	MEG	74.8572	73.4341	7742	0.00268344	3597.67	NA	NA	1.20449	0.0303859	0.0573302	MEG	59.1968	7328
AT3G22330	x	0.804533	0.0724088	0.40026	MEG	99.998	70.5878	2052	0.709322	0.0558896	0.435928	MEG	59.9988	37.4995	999	0.265008	0.675608	1	MEG	70.1923	72	7742	0.0139552	3597.67	NA	NA	NA	NA	NA	NA	NA	6913
AT2G29690	x	1.00911	0.0116754	0.120395	MEG	87.4995	91.1762	1100	1.07526	0.180598	0.721151	MEG	99.99	99.9967	1952	0.148645	0.710347	1	MEG	69.4915	65.7971	7742	0.0086908	3598	AT2G29690.1	anthranilate synthase 2	0.318768	0.302508	0.385422	MEG	9.224	10851
AT1G17710		NA	NA	NA	NA	#N/A	#N/A	5671.5	NA	NA	NA	NA	#N/A	#N/A	3896	3.51136	0.0820816	0.95109	MEG	100	99.9967	1228	NA	3598.5	AT1G17710.1	Pyridoxal phosphate phosphatase-related protein	NA	NA	NA	NA	NA	6913
AT4G14760	x	0.88003	0.00672723	0.0783102	MEG	73.5292	73.9999	975	0.334497	0.199906	0.749753	MEG	99.99	99.99	2080.5	0.703289	0.138843	1	MEG	73.3766	82.1727	7742	0.00159972	3599.17	AT4G14760.1	kinase interacting (KIP1-like) family protein	2.76181	4.77598e-09	2.96376e-08	MEG	88.4093	2228
AT4G23120		NA	NA	NA	NA	#N/A	#N/A	5671.5	NA	NA	NA	NA	#N/A	#N/A	3896	-3.04343	0.0832632	0.96243	PEG	0.00499975	5.55552	1231	NA	3599.5	AT4G23120.1	Bromo-adjacent homology (BAH) domain-containing protein	NA	NA	NA	NA	NA	6913
AT4G02030	x	0.724692	0.0462042	0.311444	MEG	64.7055	81.4812	1682.5	0.498693	0.0986265	0.558883	MEG	49.9988	99.9975	1374.5	0.4657	0.316877	1	MEG	71.9101	68.4782	7742	0.00844198	3599.67	AT4G02030.1	Vps51/Vps67 family (components of vesicular transport) protein	1.61542	0.0220636	0.0434669	MEG	72.2961	7017.5
AT2G34000		NA	NA	NA	NA	#N/A	#N/A	5671.5	NA	NA	NA	NA	#N/A	#N/A	3896	3.48042	0.0835808	0.965053	MEG	100	99.995	1232.5	NA	3600	NA	NA	NA	NA	NA	NA	NA	6913
AT1G43690	x	-0.552418	0.0763382	0.411161	PEG	54.9997	49.9999	2106	-0.581327	0.0504361	0.412479	PEG	68.4207	66.6663	952.5	-0.636934	0.154699	1	PEG	65.233	62.6459	7742	0.999544	3600.17	AT1G43690.1	ubiquitin interaction motif-containing protein	3.61857	0.154163	0.223917	MEG	92.9048	9519
AT2G37585	x	-0.805979	0.00233214	0.0328207	PEG	64.2855	56.0605	806	0.443816	0.220845	0.768006	MEG	49.9975	49.9975	2252.5	0.511843	0.465512	1	MEG	67.6692	69.0789	7742	0.291856	3600.17	NA	NA	2.54691	5.79377e-12	4.70927e-11	MEG	86.643	1701
AT5G22270		NA	NA	NA	NA	#N/A	#N/A	5671.5	NA	NA	NA	NA	99.99	0	3896	4.30297	0.083992	0.968494	MEG	100	99.9993	1234	NA	3600.5	AT5G22270.1		NA	NA	NA	NA	NA	6913
AT1G75280		NA	NA	NA	NA	#N/A	#N/A	5671.5	NA	NA	NA	NA	#N/A	#N/A	3896	4.28508	0.0843132	0.970625	MEG	100	99.9994	1236	NA	3601.17	AT1G75280.1	NmrA-like negative transcriptional regulator family protein	3.00923	5.26888e-18	6.55693e-17	MEG	90.0552	1111
AT1G28670		NA	NA	NA	NA	#N/A	#N/A	5671.5	NA	NA	NA	NA	#N/A	#N/A	3896	-3.60285	0.084723	0.97354	PEG	0.009999	0	1238	NA	3601.83	AT1G28670.1	GDSL-like Lipase/Acylhydrolase superfamily protein	NA	NA	NA	NA	NA	6913
AT5G08480		NA	NA	NA	NA	#N/A	#N/A	5671.5	NA	NA	NA	NA	#N/A	#N/A	3896	2.97912	0.0847716	0.97354	MEG	100	99.9995	1238	NA	3601.83	AT5G08480.1	VQ motif-containing protein	-0.0625829	0.951606	0.963891	PEG	0.390134	13650
AT3G30720	x	2.74286	0.00140755	0.0220218	MEG	99.9993	99.9996	725	1.30545	0.232931	0.778097	MEG	99.995	99.995	2339	-0.383247	0.941364	1	PEG	0.000588232	99.5192	7742	0.00266823	3602	AT3G30720.1	qua-quine starch	NA	NA	NA	NA	NA	6913
AT2G40230	x	-0.768774	0.124818	0.523553	PEG	49.9988	66.6659	2703.5	-1.33919	0.0020287	0.0437884	PEG	99.99	49.9975	361	-0.0771459	0.907731	1	PEG	60.0001	59.6153	7742	0.969367	3602.17	NA	NA	NA	NA	NA	NA	NA	6913
AT1G31400		NA	NA	NA	NA	#N/A	#N/A	5671.5	NA	NA	NA	NA	#N/A	#N/A	3896	-3.89111	0.0856956	0.980983	PEG	0.009999	99.99	1243	NA	3603.5	AT1G31400.1	TRAF-like family protein	-3.79372	3.38474e-11	2.5727e-10	PEG	93.5032	1819
AT3G02330		NA	NA	NA	NA	#N/A	#N/A	5671.5	NA	NA	NA	NA	#N/A	#N/A	3896	3.70582	0.0857731	0.981082	MEG	90.0001	99.9967	1244	NA	3603.83	NA	NA	0.143735	0.914174	0.934588	MEG	2.02415	13524
AT4G03420	x	2.14315	0.00252918	0.0350287	MEG	83.3319	66.6662	819	0.944131	0.222047	0.768006	MEG	0	0	2252.5	1.23287	0.212328	1	MEG	89.6552	75.5555	7742	0.00110109	3604.5	AT4G03420.1	Protein of unknown function (DUF789)	5.53215	0.00417412	0.0100211	MEG	96.8359	5759
AT5G07870		NA	NA	NA	NA	#N/A	#N/A	5671.5	NA	NA	NA	NA	#N/A	#N/A	3896	3.44434	0.0862112	0.98372	MEG	100	99.9967	1246.5	NA	3604.67	AT5G07870.1	HXXXD-type acyl-transferase family protein	NA	NA	NA	NA	NA	6913
AT5G14200		NA	NA	NA	NA	#N/A	#N/A	5671.5	NA	NA	NA	NA	#N/A	#N/A	3896	4.17144	0.0868551	0.990274	MEG	100	99.9996	1248	NA	3605.17	AT5G14200.1	isopropylmalate dehydrogenase 1	NA	NA	NA	NA	NA	6913
AT5G62610		NA	NA	NA	NA	#N/A	#N/A	5671.5	NA	NA	NA	NA	#N/A	#N/A	3896	3.45471	0.0871467	0.992802	MEG	100	99.995	1249	NA	3605.5	AT5G62610.1	basic helix-loop-helix (bHLH) DNA-binding superfamily protein	1.16743	0.32698	0.409384	MEG	57.679	11043
AT3G03810		NA	NA	NA	NA	#N/A	#N/A	5671.5	NA	NA	NA	NA	#N/A	#N/A	3896	2.71504	0.0874984	0.994671	MEG	90.0001	76.9225	1251.5	NA	3606.33	NA	NA	1.37807	0.235605	0.315189	MEG	65.5063	10335
AT3G05610	x	4.19925	1.55185e-12	9.027e-11	MEG	99.995	74.9981	195	-0.755135	0.311999	0.842961	PEG	0	0	2884	1.38367	0.55821	1	MEG	100	36.6665	7742	8.41649e-11	3607	NA	NA	-7.17065	4.08318e-34	1.09833e-32	PEG	98.0923	514
AT2G47980	x	0.517966	0.121455	0.5154	MEG	63.6358	76.744	2670.5	0.800733	0.00342102	0.065175	MEG	99.99	66.6656	409	0.280265	0.527792	1	MEG	65.8385	65.2597	7742	0.00182777	3607.17	NA	NA	0.948383	0.0102835	0.0223131	MEG	47.3526	6372
AT3G59770	x	0.75896	0.0199223	0.178922	MEG	94.4439	82.6085	1263	0.469068	0.161396	0.69099	MEG	79.9984	99.9986	1820	0.442608	0.253432	1	MEG	74.928	72.134	7742	0.0053413	3608.33	AT3G59770.1	sacI homology domain-containing protein / WW domain-containing protein	1.83746	6.211e-07	3.02074e-06	MEG	77.1495	2842.5
AT2G38810	x	-1.23109	0.0813757	0.422446	PEG	0	0	2185	0.78962	0.0449513	0.388089	MEG	33.3322	33.333	902.5	0.701008	0.251282	1	MEG	65.9575	68.2242	7742	0.0660508	3609.83	NA	NA	NA	NA	NA	NA	NA	6913
AT2G02955	x	-0.746741	0.0376404	0.274217	PEG	58.3328	39.4736	1557	0.683338	0.121221	0.614946	MEG	66.6656	49.9988	1536	-0.300931	0.504264	1	PEG	68.5185	69.5817	7742	0.398396	3611.67	AT2G02955.1	maternal effect embryo arrest 12	-0.345791	0.452664	0.533823	PEG	10.6801	11724
AT2G24762	x	0.715787	0.0705528	0.394661	MEG	74.9998	73.846	2027.5	0.597136	0.0656416	0.471307	MEG	0	66.6644	1084	-0.0732858	0.890046	1	PEG	69.8796	77.7397	7742	0.0227218	3617.83	AT2G24762.1	glutamine dumper 4	-0.891207	0.200352	0.276869	PEG	44.2664	10005
AT5G01120	x	-1.44979	0.0212971	0.187702	PEG	39.9992	19.9996	1287	0.614048	0.162287	0.692757	MEG	59.9988	19.9996	1825	-0.336292	0.723244	1	PEG	80.0001	47.9999	7742	0.429704	3618	AT5G01120.1	Protein of unknown function (DUF674)	-1.69533	0.167516	0.239438	PEG	74.1878	9673
AT2G44180	x	-0.825273	0.0252956	0.212697	PEG	70.5878	67.4417	1349	0.748791	0.15429	0.68142	MEG	79.9984	49.9975	1765	0.116917	0.856211	1	MEG	44.643	80.3921	7742	0.33529	3618.67	NA	NA	0.242623	0.507437	0.586608	MEG	5.55935	11959.5
AT4G09040	x	-1.01982	0.0291928	0.233358	PEG	46.1535	79.9997	1418	-0.660768	0.143836	0.658499	PEG	99.998	99.99	1702.5	0.295372	0.813766	1	MEG	65.9575	79.3893	7742	0.921789	3620.83	AT4G09040.1	RNA-binding (RRM/RBD/RNP motifs) family protein	NA	NA	NA	NA	NA	6913
AT4G29190	x	3.5681	0.0122911	0.12515	MEG	99.995	99.9986	1114	-0.345845	0.190229	0.739235	PEG	99.99	99.99	2008	0.298046	0.90902	1	MEG	81.8183	62.4992	7742	0.062844	3621.33	AT4G29190.1	Zinc finger C-x8-C-x5-C-x3-H type family protein	2.02616	0.0684518	0.114982	MEG	80.4126	8231
AT1G60630	x	-1.63324	0.136642	0.542504	PEG	59.9988	94.1171	2854	-1.75275	0.000311157	0.00872136	PEG	99.99	0	278	-0.208427	0.90538	1	PEG	56.7569	80.952	7742	0.968984	3624.67	AT1G60630.1	Leucine-rich repeat protein kinase family protein	NA	NA	NA	NA	NA	6913
AT4G11990	x	-0.29637	0.133069	0.537154	PEG	56.962	68.4848	2809.5	1.05942	0.000821114	0.0198084	MEG	66.6644	99.995	323	0.0294138	0.937141	1	MEG	65.6094	71.652	7742	0.00840763	3624.83	AT4G11990.1	Cell cycle regulated microtubule associated protein	-2.55853	2.48278e-23	4.25892e-22	PEG	86.748	806
AT1G55630	x	0.849102	0.0349855	0.262365	MEG	57.1424	74.9997	1512.5	-0.87995	0.133867	0.642297	PEG	0	0	1624	-0.548102	0.482227	1	PEG	69.6203	79.3478	7742	0.186197	3626.17	AT1G55630.1	Pentatricopeptide repeat (PPR) superfamily protein	0.66866	0.165338	0.237055	MEG	30.8965	9644
AT2G43290	x	1.37302	0.000133505	0.00292911	MEG	84.9996	83.8707	517	0.773863	0.273119	0.811631	MEG	99.99	0	2620.5	0.243259	0.573799	1	MEG	81.25	75.8547	7742	0.000252293	3626.5	NA	NA	7.37526	5.13766e-08	2.85046e-07	MEG	98.1948	2492
AT4G38500	x	0.815426	0.0192037	0.173706	MEG	76.4701	74.4184	1254	0.506443	0.172651	0.712902	MEG	74.9981	66.6644	1886.5	0.230738	0.647687	1	MEG	72.5807	74.878	7742	0.0115508	3627.5	AT4G38500.1	Protein of unknown function (DUF616)	4.63087	0.0388411	0.0708185	MEG	95.5447	7583
AT1G54520	x	0.477456	0.098357	0.469951	MEG	66.6663	72.9165	2374	-0.596909	0.0313334	0.317904	PEG	0	0	767	-0.414432	0.405659	1	PEG	63.7097	67.5182	7742	0.368589	3627.67	AT1G54520.1		0.154907	0.749111	0.801146	MEG	2.34338	12928
AT5G43280	x	0.445909	0.029632	0.23554	MEG	68.6046	78.6407	1427	0.368756	0.146723	0.665831	MEG	46.1535	79.9984	1718	0.187853	0.569285	1	MEG	73.2179	71.1351	7742	0.0129111	3629	AT5G43280.1	delta(3,5),delta(2,4)-dienoyl-CoA isomerase 1	3.44868	6.05906e-05	0.000213924	MEG	92.2441	3916
AT1G22620	x	0.799335	0.060186	0.360354	MEG	85.7131	76.9225	1894	-0.726785	0.0864869	0.534757	PEG	79.9984	79.9984	1260	0.214764	0.775738	1	MEG	65.6251	80.5555	7742	0.174169	3632	AT1G22620.1	Phosphoinositide phosphatase family protein	1.46555	0.0405459	0.0734907	MEG	68.2321	7628
AT4G37760	x	1.15722	0.000590692	0.0104672	MEG	89.5831	90.909	640.5	-0.413644	0.259463	0.798874	PEG	99.99	0	2528	0.359663	0.510925	1	MEG	74.6094	77.5583	7742	0.0037433	3636.83	AT4G37760.1	squalene epoxidase 3	-1.51531	0.00110999	0.00307425	PEG	69.6616	4992
AT2G26910	x	1.10643	0.032731	0.24934	MEG	79.9984	74.9995	1489	0.478709	0.141564	0.654641	MEG	79.9984	79.9984	1684	0.0392732	0.960721	1	MEG	68.2928	79.8164	7742	0.0203511	3638.33	AT2G26910.1	pleiotropic drug resistance 4	3.73214	1.26814e-09	8.26265e-09	MEG	93.3016	2122
AT1G65010	x	0.774554	0.0228895	0.198467	MEG	87.4995	73.1706	1308.5	0.328545	0.171013	0.712009	MEG	99.99	66.6656	1871.5	0.670978	0.155436	1	MEG	76.5152	70.1107	7742	0.00421782	3640.67	AT1G65010.1	Plant protein of unknown function (DUF827)	0.869019	0.119421	0.181821	MEG	43.0263	9081
AT2G30620	x	0.246679	0.129752	0.531349	MEG	72.8905	72.5373	2768.5	0.7246	0.00365514	0.0686674	MEG	79.9992	69.2302	414.5	0.288104	0.373513	1	MEG	70.4173	73.1146	7742	0.00153131	3641.67	NA	NA	NA	NA	NA	NA	NA	6913
AT4G01570	x	-0.919101	0.0576601	0.351068	PEG	49.9995	78.947	1861	0.481053	0.0937317	0.549879	MEG	59.9994	79.9984	1322.5	-0.22551	0.689862	1	PEG	63.7932	68.0272	7742	0.318498	3641.83	AT4G01570.1	Tetratricopeptide repeat (TPR)-like superfamily protein	2.08278	0.00742005	0.0167384	MEG	81.2663	6129
AT4G23820	x	2.13082	0.00979994	0.105767	MEG	99.995	99.9986	1051	-0.829015	0.206571	0.754918	PEG	99.99	0	2133	1.09798	0.367714	1	MEG	36.6669	93.8052	7742	0.0270438	3642	AT4G23820.1	Pectin lyase-like superfamily protein	3.55328	1.40724e-12	1.19732e-11	MEG	92.661	1625
AT3G20330	x	-0.411825	0.130817	0.533316	PEG	61.1109	77.4999	2779.5	1.1113	0.00334585	0.0640561	MEG	69.9993	66.6661	407	-0.342176	0.380345	1	PEG	63.3663	72.351	7742	0.0378938	3642.83	NA	NA	-0.234375	0.452614	0.533808	PEG	5.20714	11723
AT1G22040	x	1.00576	0.0938483	0.456876	MEG	79.9984	64.7055	2330	0.935624	0.0397991	0.36163	MEG	66.6656	99.9975	857.5	-0.324455	0.695218	1	PEG	75.6098	75.2577	7742	0.0218139	3643.17	AT1G22040.1	Galactose oxidase/kelch repeat superfamily protein	2.13486	0.042777	0.0769396	MEG	82.0067	7687
AT3G61560	x	0.448185	0.118089	0.510217	MEG	69.9997	70.588	2624.5	2.36927	0.0119774	0.164653	MEG	66.6644	28.571	566.5	0.346918	0.600819	1	MEG	84	61.5836	7742	0.00552484	3644.33	AT3G61560.1	Reticulon family protein	-0.265008	0.848674	0.882968	PEG	6.56207	13288.5
AT5G13500		-0.612254	0.465947	0.844093	PEG	33.3322	49.9975	6262.5	NA	NA	NA	NA	#N/A	#N/A	3896	2.19002	0.0196571	0.360439	MEG	66.6669	94.8716	776	0.0443859	3644.83	AT5G13500.1		1.82209	0.00190034	0.00497428	MEG	76.8519	5281.5
AT4G02060	x	-0.307889	0.112179	0.498754	PEG	68.0327	68.9138	2550.5	-0.443804	0.0189809	0.228592	PEG	57.5756	54.9997	646.5	-0.0170719	0.963324	1	PEG	66.5236	68.4054	7742	0.962824	3646.33	AT4G02060.1	Minichromosome maintenance (MCM2/3/5) family protein	-0.0386126	0.765475	0.814426	PEG	0.148872	12995
AT1G68945	x	1.53545	0.0323648	0.247882	MEG	99.9992	96.4282	1481	-0.546315	0.147088	0.665831	PEG	49.9992	0	1718	-0.461648	0.417161	1	PEG	32.9898	86.0655	7742	0.181122	3647	AT1G68945.1		0.305522	0.68604	0.748102	MEG	8.53746	12678.5
AT5G39790	x	-0.749988	0.0210314	0.186006	PEG	69.7673	68.085	1283	-0.387638	0.175238	0.715437	PEG	99.9975	39.9992	1916	-0.0870471	0.850005	1	PEG	49.8317	76.8456	7742	0.97103	3647	AT5G39790.1	5'-AMP-activated protein kinase-related	-1.202	0.0234091	0.0456301	PEG	59.097	7093
AT5G20730	x	0.746241	0.0433231	0.299449	MEG	59.259	66.6666	1641.5	0.49695	0.125043	0.622577	MEG	0	0	1563	0.257717	0.524647	1	MEG	83.4984	67.8832	7742	0.0143831	3648.83	AT5G20730.1	Transcriptional factor B3 family protein / auxin-responsive factor AUX/IAA-related	2.84312	3.77181e-33	9.71119e-32	MEG	88.9908	537
AT5G58320	x	1.41794	0.00928813	0.101694	MEG	99.9988	79.9996	1036	0.284041	0.211346	0.75855	MEG	85.7131	99.995	2170	0.605592	0.448936	1	MEG	70	79.3477	7742	0.00568884	3649.33	AT5G58320.1	Kinase interacting (KIP1-like) family protein	NA	NA	NA	NA	NA	6913
AT2G40030	x	-0.456741	0.0942677	0.458131	PEG	52.9411	59.9999	2334	-0.668224	0.0420742	0.37216	PEG	58.3328	99.995	881.5	-0.300947	0.512027	1	PEG	64.5933	60	7742	0.993808	3652.5	NA	NA	1.29258	0.00681741	0.015531	MEG	62.5575	6069
AT1G32520	x	1.00541	0.103497	0.483115	MEG	74.9991	49.9996	2430	0.997037	0.0328217	0.324948	MEG	99.99	99.99	786	-0.00155126	0.998055	1	PEG	85.7143	68.6868	7742	0.0165454	3652.67	AT1G32520.1		2.1512	0.000762844	0.00217915	MEG	82.2306	4840
AT4G01610	x	0.292397	0.147305	0.564587	MEG	75.9358	73.494	2959.5	0.741672	0.000371203	0.0100431	MEG	66.6663	69.2305	288	0.257719	0.442712	1	MEG	70.9141	74.3363	7742	0.000285826	3663.17	AT4G01610.1	Cysteine proteinases superfamily protein	2.79551	1.14382e-11	9.042e-11	MEG	88.6556	1749
AT1G75990	x	-0.639253	0.0477255	0.318245	PEG	52.9409	59.259	1703	-0.888204	0.122583	0.617432	PEG	33.3322	99.995	1546.5	-0.359646	0.417167	1	PEG	60.5634	62.0689	7742	0.995646	3663.83	AT1G75990.1	PAM domain (PCI/PINT associated module) protein	0.305464	0.473365	0.554123	MEG	8.53449	11811
AT5G64813	x	0.84215	0.00418882	0.0532666	MEG	82.3525	72.3403	891.5	0.277426	0.236753	0.780218	MEG	77.7769	59.0906	2365.5	0.487878	0.302385	1	MEG	75.9434	74.6736	7742	0.00236627	3666.33	AT5G64813.1	Ras-related small GTP-binding family protein	1.0963	0.133194	0.199171	MEG	54.5842	9246
AT1G71790	x	1.69592	0.107591	0.491477	MEG	99.99	99.995	2483	0.658857	0.0322193	0.322828	MEG	66.6656	24.9994	774.5	0.629252	0.668834	1	MEG	75.8622	88.8887	7742	0.012267	3666.5	AT1G71790.1	Subunits of heterodimeric actin filament capping protein Capz superfamily	2.57509	0.0107874	0.0232388	MEG	86.8957	6418
AT4G11980	x	-0.361675	0.0842514	0.431256	PEG	62.9628	61.5942	2215.5	-0.393262	0.0615092	0.458202	PEG	42.8565	85.7131	1046	-0.245413	0.494254	1	PEG	65.2681	65.0873	7742	0.994133	3667.83	AT4G11980.1	nudix hydrolase homolog 14	-0.105628	0.831145	0.86961	PEG	1.10342	13214.5
AT2G21120	x	0.364059	0.125563	0.52459	MEG	76.4704	76.1193	2713	0.622043	0.010935	0.154919	MEG	42.8565	74.9981	550	0.309986	0.396679	1	MEG	76.0656	73.0354	7742	0.00385511	3668.33	AT2G21120.1	Protein of unknown function (DUF803)	1.97368	4.1429e-08	2.3162e-07	MEG	79.5727	2473
AT4G12770	x	-0.471096	0.110019	0.494418	PEG	52.1737	63.6362	2524.5	-0.630762	0.0289587	0.30534	PEG	19.9996	99.99	739	0.193425	0.761343	1	MEG	67.9348	69.7452	7742	0.912771	3668.5	AT4G12770.1	Chaperone DnaJ-domain superfamily protein	1.92499	0.0755814	0.125014	MEG	78.7487	8358.5
AT3G08890	x	0.477571	0.0781776	0.414184	MEG	67.3076	65.0684	2141	0.66618	0.0697134	0.482887	MEG	0	49.9975	1125	0.876303	0.110049	1	MEG	82.3219	60.7199	7742	0.00416903	3669.33	NA	NA	1.51533	2.73705e-06	1.21018e-05	MEG	69.6622	3127
AT1G14560	x	0.888142	0.0284125	0.228732	MEG	77.7769	75.9997	1409	1.20137	0.168907	0.708717	MEG	99.99	99.99	1857.5	0.572199	0.510593	1	MEG	68.0413	68.8405	7742	0.0128102	3669.5	AT1G14560.1	Mitochondrial substrate carrier family protein	4.33823	0.0644926	0.109327	MEG	94.9547	8156
AT4G36220	x	-1.14605	0.00842747	0.0939025	PEG	58.3328	37.4998	1018	-0.7165	0.222805	0.768006	PEG	0	49.9975	2252.5	0.176431	0.738736	1	MEG	74.6836	72.0779	7742	0.896705	3670.83	AT4G36220.1	ferulic acid 5-hydroxylase 1	1.17899	0.320409	0.402615	MEG	58.1592	11003
AT4G14510	x	-0.826188	0.135346	0.541044	PEG	0	69.9997	2837.5	1.5974	0.00510906	0.0896618	MEG	99.995	0	444	-0.328823	0.672819	1	PEG	71.9299	74.9999	7742	0.0446501	3674.5	AT4G14510.1	CRM family member 3B	-0.428868	0.381594	0.463736	PEG	15.5354	11376.5
AT4G38260	x	0.638471	0.0839784	0.430615	MEG	87.4995	86.2066	2212.5	0.678881	0.0640955	0.465454	MEG	57.142	74.9991	1072.5	0.0977381	0.933724	1	MEG	58.5586	72.9559	7742	0.0223339	3675.67	AT4G38260.1	Protein of unknown function (DUF833)	0.416219	0.318994	0.40133	MEG	14.7658	10989
AT2G21330	x	-0.382393	0.068674	0.389874	PEG	70.9859	72.6946	1998	-0.463415	0.0899991	0.541722	PEG	64.9998	64.8647	1291.5	0.00130054	0.997086	1	MEG	59.0494	72.9027	7742	0.95582	3677.17	AT2G21330.1	fructose-bisphosphate aldolase 1	-1.32866	1.65313e-10	1.17694e-09	PEG	63.8381	1942
AT1G23180	x	0.647473	0.0659497	0.379922	MEG	88.4612	85.2939	1968.5	-0.575925	0.0930662	0.549879	PEG	99.99	99.99	1322.5	0.159548	0.697257	1	MEG	69.5364	72.7273	7742	0.172075	3677.67	AT1G23180.1	ARM repeat superfamily protein	0.904442	0.223182	0.301663	MEG	44.995	10228.5
AT2G22942	x	-0.363542	0.228842	0.674047	PEG	60.465	75.9999	3850.5	-0.149416	0.754187	0.976219	PEG	99.995	49.9975	6034	-0.800459	0.0698172	0.863851	PEG	67.033	69.8581	1150	0.973775	3678.17	AT2G22942.1	growth factors	-3.30333	2.9019e-10	2.00508e-09	PEG	91.6051	2001
AT3G43270	x	-1.43932	0.136609	0.542504	PEG	0	39.9992	2854	-1.19953	0.00486821	0.0863355	PEG	99.99	0	439	0.733589	0.667978	1	MEG	47.3687	41.6663	7742	0.885962	3678.33	AT3G43270.1	Plant invertase/pectin methylesterase inhibitor superfamily	7.26923	1.64843e-07	8.62974e-07	MEG	98.1427	2641
AT1G20030	x	0.504428	0.0414521	0.292226	MEG	67.1641	73.2876	1609	0.541622	0.143489	0.657686	MEG	66.6656	77.7769	1700	0.526351	0.237283	1	MEG	75.3479	72.4014	7742	0.00828993	3683.67	AT1G20030.1	Pathogenesis-related thaumatin superfamily protein	-0.673989	0.0486584	0.0858101	PEG	31.2365	7840
AT5G56340	x	0.919917	0.00811453	0.0913126	MEG	78.2605	70.7315	1008	0.348678	0.227917	0.773331	MEG	66.6656	79.9984	2303.5	0.589533	0.197724	1	MEG	68.6099	73.1638	7742	0.00278488	3684.5	AT5G56340.1	RING/U-box superfamily protein	0.729631	0.058059	0.100003	MEG	34.7413	8026.5
AT3G17390	x	0.356995	0.0770992	0.413102	MEG	68.2539	68.2927	2117	0.506974	0.079582	0.51692	MEG	89.9991	36.3633	1195	0.166179	0.663469	1	MEG	75.544	68.1763	7742	0.0189991	3684.67	NA	NA	2.48708	1.09022e-48	4.54018e-47	MEG	86.0832	332
AT1G09430	x	0.716618	0.0492931	0.322824	MEG	71.4283	60.3174	1731.5	0.589874	0.127004	0.625729	MEG	62.4992	74.9981	1581	0.467455	0.214885	1	MEG	75.6458	75.0495	7742	0.00797978	3684.83	AT1G09430.1	ATP-citrate lyase A-3	7.53252	7.91877e-09	4.78727e-08	MEG	98.2681	2287
AT5G57700	x	0.727096	0.0701639	0.393605	MEG	88.8879	73.9127	2022	0.59998	0.0898888	0.541722	MEG	0	0	1291.5	0.441498	0.377424	1	MEG	68.0851	71.5328	7742	0.0125228	3685.17	AT5G57700.1	BNR/Asp-box repeat family protein	2.76723	9.8491e-10	6.47213e-09	MEG	88.4494	2104
AT3G60850	x	1.12299	0.0182668	0.168318	MEG	83.3319	85.7137	1230.5	0.506722	0.201195	0.750461	MEG	49.9975	99.9967	2087	-0.161749	0.85452	1	PEG	63.9345	67.2413	7742	0.0194965	3686.5	AT3G60850.1		2.36322	0.0194434	0.0389375	MEG	84.8135	6903.5
AT1G29750	x	0.636819	0.0639017	0.372093	MEG	64.7055	70.7315	1948	0.537983	0.0989808	0.558883	MEG	57.142	99.995	1374.5	0.367214	0.357324	1	MEG	76.4706	63.3721	7742	0.0120239	3688.17	AT1G29750.1	receptor-like kinase in flowers 1	2.18809	8.49945e-06	3.48291e-05	MEG	82.7221	3374
AT4G28430	x	1.15467	0.0510856	0.329054	MEG	99.9975	99.9986	1761	1.4573	0.12502	0.622577	MEG	99.99	0	1563	0.479226	0.704936	1	MEG	65.7896	74.4897	7742	0.0205288	3688.67	AT4G28430.1	Reticulon family protein	-1.45117	0.207944	0.28545	PEG	67.8031	10071
AT3G27310	x	-0.631266	0.0473981	0.317119	PEG	54.8385	62.4998	1695	1.02014	0.134916	0.644551	MEG	99.99	0	1631	-0.0868609	0.935568	1	PEG	68.8776	77.7049	7742	0.349298	3689.33	NA	NA	0.764472	0.112088	0.172729	MEG	36.8853	8972
AT3G27300	x	1.26359	0.0110651	0.115892	MEG	91.6659	95.2376	1082.5	0.942875	0.222683	0.768006	MEG	49.9975	99.995	2252.5	0.997041	0.30193	1	MEG	83.0189	82.7956	7742	0.00496309	3692.33	NA	NA	1.62892	7.88349e-11	5.7701e-10	MEG	72.6281	1889
AT1G18950	x	-0.871297	0.0572127	0.350223	PEG	42.8568	59.0906	1853	0.628362	0.113179	0.593705	MEG	66.6644	0	1482.5	-0.200318	0.850504	1	PEG	64.2858	77.2727	7742	0.329293	3692.5	AT1G18950.1	DDT domain superfamily	NA	NA	NA	NA	NA	6913
AT1G72330	x	0.792437	0.121905	0.516729	MEG	83.3319	88.8879	2676	-1.91771	0.0204139	0.239917	PEG	99.99	99.99	662.5	-0.168421	0.892971	1	PEG	49.0197	84.3372	7742	0.339858	3693.5	AT1G72330.1	alanine aminotransferase 2	-2.28146	1.00477e-05	4.07032e-05	PEG	83.8841	3413
AT2G19600	x	0.418689	0.0564251	0.348221	MEG	74.9999	76.3157	1838	0.436397	0.11663	0.603241	MEG	71.4281	59.9997	1508	0.254557	0.486847	1	MEG	78.087	71.258	7742	0.0157876	3696	AT2G19600.1	K+ efflux antiporter 4	2.49462	1.20913e-15	1.3122e-14	MEG	86.1556	1274
AT5G65750	x	0.395436	0.0476381	0.318167	MEG	67.8715	66.9052	1698	0.301187	0.137204	0.646568	MEG	54.2168	58.6206	1652.5	0.286761	0.421248	1	MEG	79.5296	67.3283	7742	0.0140316	3697.5	AT5G65750.1	2-oxoglutarate dehydrogenase, E1 component	1.39196	0.00131851	0.00358782	MEG	65.9581	5081
AT1G52030	x	1.1704	0.1096	0.494114	MEG	74.9981	79.9984	2516	-1.02854	0.0389924	0.358712	PEG	74.9991	99.9975	847	-0.113749	0.915979	1	PEG	80.6452	71.1537	7742	0.314199	3701.67	AT1G52030.1	myrosinase-binding protein 2	5.44744	7.77793e-51	3.46896e-49	MEG	96.74	310
AT4G12980	x	2.18772	0.000621823	0.0109016	MEG	71.4276	90.9087	647	-0.651407	0.286771	0.822135	PEG	0	49.9975	2716.5	0.590329	0.510257	1	MEG	84.4828	67.1641	7742	0.00384899	3701.83	AT4G12980.1	Auxin-responsive family protein	0.777692	0.0353906	0.0652849	MEG	37.6871	7495
AT3G52560	x	0.524361	0.0579777	0.351896	MEG	70.9675	72.0338	1869	-0.48581	0.1168	0.603241	PEG	99.995	66.6656	1508	0.00807008	0.989303	1	MEG	69.8152	73.6298	7742	0.196738	3706.33	AT3G52560.1	ubiquitin E2 variant 1D-4	1.32413	9.81266e-21	1.43718e-19	MEG	63.6802	944
AT1G79530	x	0.526376	0.0330317	0.251293	MEG	77.4998	76.7122	1491	0.418933	0.172659	0.712902	MEG	74.9994	62.4992	1886.5	0.357952	0.506509	1	MEG	70.2128	76.2025	7742	0.0145665	3706.5	AT1G79530.1	glyceraldehyde-3-phosphate dehydrogenase of plastid 1	0.312065	0.630063	0.700205	MEG	8.87422	12441
AT5G64580	x	-0.710685	0.0563018	0.347649	PEG	74.9994	43.9998	1837	-0.614639	0.123098	0.617683	PEG	99.99	0	1550.5	0.321522	0.543541	1	MEG	64.4445	63.1579	7742	0.834735	3709.83	AT5G64580.1	AAA-type ATPase family protein	-0.216943	0.635379	0.705092	PEG	4.49489	12459
AT1G71380	x	1.49133	0.0386037	0.278905	MEG	38.4612	69.9998	1570	0.823703	0.16376	0.697277	MEG	0	0	1830	0.984851	0.283764	1	MEG	95.2663	67.7193	7742	0.0100248	3714	AT1G71380.1	cellulase 3	-2.66345	0.00317655	0.00788633	PEG	87.6451	5569
AT3G14650	x	-1.43339	0.0312712	0.242785	PEG	84.9996	76.744	1461	-0.906381	0.179684	0.719135	PEG	99.9967	85.7131	1946	-0.519805	0.534827	1	PEG	25.4387	89.0063	7742	0.990896	3716.33	NA	NA	0.168215	0.81496	0.855683	MEG	2.75176	13167.5
AT4G06598	x	1.14794	0.00931586	0.1019	MEG	58.3328	72.4135	1037	-0.874717	0.237482	0.780488	PEG	0	0	2370	-0.225494	0.846781	1	PEG	83.0882	46.4968	7742	0.0599399	3716.33	AT4G06598.1		2.1224	0.000742472	0.00212799	MEG	81.8333	4824
AT5G66950	x	0.44989	0.155427	0.577658	MEG	78.947	77.4998	3051	0.862232	0.0020957	0.0449854	MEG	71.4276	49.9994	363	-0.342023	0.467192	1	PEG	61.1765	72.5388	7742	0.00359171	3718.67	AT5G66950.1	Pyridoxal phosphate (PLP)-dependent transferases superfamily protein	1.46215	7.2743e-05	0.000252763	MEG	68.1312	3979
AT5G23490	x	0.38391	0.169852	0.601364	MEG	72.7271	79.0696	3198.5	1.28278	3.59802e-05	0.00129795	MEG	49.9992	0	216	0.502428	0.346749	1	MEG	73.4694	72.5773	7742	3.46509e-05	3718.83	AT5G23490.1		NA	NA	NA	NA	NA	6913
AT5G24280	x	-0.888519	0.000887007	0.0148616	PEG	56.5215	59.9999	677	-0.497792	0.289779	0.82403	PEG	99.99	99.99	2740	-0.698274	0.162893	1	PEG	49.6377	61.7647	7742	0.99803	3719.67	AT5G24280.1	gamma-irradiation and mitomycin c induced 1	1.25574	1.58907e-08	9.28198e-08	MEG	61.1935	2367
AT1G80460	x	0.508864	0.140698	0.550094	MEG	73.6838	81.4812	2899.5	0.474519	0.00892182	0.134206	MEG	74.9991	59.9994	518	0.504407	0.38883	1	MEG	79.7753	75.7462	7742	0.003526	3719.83	AT1G80460.1	Actin-like ATPase superfamily protein	NA	NA	NA	NA	NA	6913
AT4G28840	x	-1.50417	0.0179226	0.166772	PEG	24.9994	58.3328	1219	1.08933	0.215822	0.762325	MEG	99.9967	99.99	2206	-0.276079	0.716244	1	PEG	74.1936	56.6666	7742	0.498831	3722.33	AT4G28840.1		NA	NA	NA	NA	NA	6913
AT5G36890	x	0.421124	0.105701	0.487188	MEG	74.9998	73.1958	2460	0.648431	0.0522591	0.420809	MEG	83.3326	84.9996	968	0.18556	0.64132	1	MEG	73.0061	66.2371	7742	0.0170661	3723.33	AT5G36890.1	beta glucosidase 42	0.42336	0.277349	0.359856	MEG	15.1992	10656
AT5G40850	x	0.570149	0.0541849	0.341657	MEG	71.4282	82.2579	1800.5	0.713593	0.135091	0.644995	MEG	66.6656	49.9975	1632	0.714039	0.0926509	1	MEG	81.6177	70.0913	7742	0.00460543	3724.83	AT5G40850.1	urophorphyrin methylase 1	1.25935	0.0415172	0.0749957	MEG	61.3296	7654
AT1G53690	x	-0.418754	0.0939358	0.457105	PEG	54.1984	54.3779	2331.5	-0.560342	0.0679791	0.475914	PEG	66.6656	83.3319	1112.5	-0.294748	0.413159	1	PEG	66.322	56.5628	7742	0.995912	3728.67	AT1G53690.1	DNA directed RNA polymerase, 7 kDa subunit	NA	NA	NA	NA	NA	6913
AT5G40520	x	-0.842173	0.089789	0.446963	PEG	66.6656	49.9994	2277	0.529939	0.0768281	0.510354	MEG	99.99	99.99	1172	-0.0467724	0.946629	1	PEG	62.5001	76.4705	7742	0.24606	3730.33	AT5G40520.1		-0.0546338	0.949924	0.962595	PEG	0.297597	13644
AT3G26010	x	-0.915167	0.0891651	0.445632	PEG	62.4992	81.2495	2269	-1.05385	0.0782053	0.514641	PEG	99.9989	99.998	1184.5	-0.135271	0.800965	1	PEG	43.4211	77.2727	7742	0.977168	3731.83	NA	NA	-1.22701	0.0210633	0.0417126	PEG	60.0886	6981.5
AT5G18525	x	-0.641709	0.121581	0.515549	PEG	62.4992	66.6662	2674.5	0.83102	0.0324392	0.323644	MEG	33.3322	0	780.5	0.0777039	0.933117	1	MEG	75.6411	71.5189	7742	0.12922	3732.33	AT5G18525.1	protein serine/threonine kinases;protein tyrosine kinases;ATP binding;protein kinases	1.92402	0.0150547	0.0310574	MEG	78.7318	6701
AT5G19370	x	-0.54166	0.0784957	0.41444	PEG	61.5382	73.9129	2148	-0.561779	0.0917699	0.54544	PEG	99.995	99.9967	1311	-0.219593	0.552297	1	PEG	63.6364	68.6106	7742	0.991517	3733.67	AT5G19370.1	rhodanese-like domain-containing protein / PPIC-type PPIASE domain-containing protein	0.0299903	0.94094	0.956436	MEG	0.0898608	13602
AT4G16580	x	1.08281	0.0193094	0.174263	MEG	83.3326	81.8178	1256.5	0.548089	0.215381	0.761716	MEG	49.9988	99.9967	2204	0.780159	0.387399	1	MEG	72	73.3333	7742	0.00920822	3734.17	AT4G16580.1	Protein phosphatase 2C family protein	0.325042	0.503591	0.582892	MEG	9.55566	11945
AT5G27380	x	0.479014	0.0297162	0.235795	MEG	84.9999	76.0479	1429.5	0.510321	0.194471	0.7448	MEG	49.9975	99.9991	2034	0.563546	0.165359	1	MEG	74.0413	76.5285	7742	0.00607123	3735.17	AT5G27380.1	glutathione synthetase 2	NA	NA	NA	NA	NA	6913
AT2G40850	x	2.31837	0.000455819	0.0084483	MEG	99.995	99.9989	612	-0.493491	0.307335	0.8396	PEG	33.3322	33.3322	2856	1.22956	0.373469	1	MEG	66.6669	66.6665	7742	0.00228982	3736.67	NA	NA	NA	NA	NA	NA	NA	6913
AT4G33240	x	-1.08494	0.0280001	0.226537	PEG	79.9984	66.6661	1401	0.539199	0.198476	0.747382	MEG	99.99	0	2068.5	0.251846	0.769919	1	MEG	67.4419	74.9999	7742	0.363671	3737.17	AT4G33240.1	1-phosphatidylinositol-4-phosphate 5-kinases;zinc ion binding;1-phosphatidylinositol-3-phosphate 5-kinases	1.92739	0.000211453	0.000672853	MEG	78.7904	4345
AT1G11100	x	-0.86428	0.042515	0.296039	PEG	28.571	64.7055	1629	-0.363815	0.16697	0.705166	PEG	79.9992	73.6838	1844.5	-0.526297	0.290817	1	PEG	60.0001	65.8959	7742	0.997433	3738.5	AT1G11100.1	SNF2 domain-containing protein / helicase domain-containing protein / zinc finger protein-related	0.960433	0.435339	0.517629	MEG	47.9825	11628
AT5G56660	x	0.54614	0.0812425	0.422031	MEG	86.2066	79.9999	2182.5	0.545463	0.0897174	0.541722	MEG	54.545	57.1424	1291.5	0.564042	0.255576	1	MEG	79.9197	79.3621	7742	0.0103278	3738.67	AT5G56660.1	IAA-leucine resistant (ILR)-like 2	1.98693	3.18092e-11	2.42712e-10	MEG	79.7894	1812
AT5G05020		6.88334	3.91975e-11	2.03953e-09	MEG	99.9996	99.9999	218	NA	NA	NA	NA	#N/A	#N/A	3896	NA	NA	NA	NA	#N/A	#N/A	7114.5	NA	3742.83	AT5G05020.1	Pollen Ole e 1 allergen and extensin family protein	NA	NA	NA	NA	NA	6913
AT3G06455	x	-0.998528	0.101534	0.478478	PEG	99.9967	42.3075	2407	0.670791	0.0650045	0.468562	MEG	0	0	1081	-0.515973	0.741682	1	PEG	84.7826	31.6547	7742	0.246738	3743.33	NA	NA	-3.8881	1.42435e-11	1.1145e-10	PEG	93.7955	1767
AT5G17490	x	-0.536225	0.0748628	0.407666	PEG	52.6313	54.5453	2083	0.479311	0.102483	0.567956	MEG	49.9994	42.8565	1406	-0.327872	0.419148	1	PEG	67.0455	58.9873	7742	0.370686	3743.67	AT5G17490.1	RGA-like protein 3	-3.10001	0.00016941	0.000547898	PEG	90.575	4275
AT5G05170	x	0.364539	0.0289664	0.232202	MEG	77.3218	77.4545	1415	0.301402	0.199645	0.749342	MEG	78.5425	75.8928	2076	0.344878	0.235087	1	MEG	70.5712	76.4798	7742	0.00804693	3744.33	AT5G05170.1	Cellulose synthase family protein	3.47206	3.27338e-78	2.74289e-76	MEG	92.3402	165
AT5G04750	x	0.397071	0.11858	0.510516	MEG	80.6122	72.3404	2637.5	0.552936	0.0398201	0.36163	MEG	64.7055	91.6659	857.5	0.0107396	0.978947	1	MEG	67.8082	77.4312	7742	0.020948	3745.67	AT5G04750.1	F1F0-ATPase inhibitor protein, putative	NA	NA	NA	NA	NA	6913
AT1G09000	x	-1.19923	0.0188177	0.171721	PEG	49.9988	49.9997	1243	0.572463	0.222189	0.768006	MEG	0	0	2252.5	0.204218	0.887095	1	MEG	56.6668	79.6609	7742	0.418773	3745.83	AT1G09000.1	NPK1-related protein kinase 1	-0.30258	0.661648	0.727755	PEG	8.38753	12571.5
AT5G61140	x	1.08424	0.159665	0.585544	MEG	99.9967	99.9983	3093.5	3.7538	0.00319204	0.0615851	MEG	99.995	49.9975	403.5	-1.39215	0.143968	1	PEG	62.1623	71.7646	7742	0.00602194	3746.33	AT5G61140.1	U5 small nuclear ribonucleoprotein helicase	1.21583	0.000209161	0.000666174	MEG	59.6487	4341
AT3G57530	x	1.0333	0.0540018	0.34144	MEG	74.9991	93.3327	1793	0.699157	0.144085	0.658834	MEG	79.9984	33.3322	1704.5	0.878708	0.505775	1	MEG	77.5511	73.5042	7742	0.01851	3746.5	AT3G57530.1	calcium-dependent protein kinase 32	3.04341	0.000857063	0.00242376	MEG	90.2557	4889
AT1G05590	x	1.07224	0.117174	0.509527	MEG	49.9975	85.7131	2609	1.45514	0.0434782	0.380227	MEG	0	99.99	891	0.0265103	0.975037	1	MEG	70.2704	67.9389	7742	0.0221346	3747.33	AT1G05590.1	beta-hexosaminidase 2	NA	NA	NA	NA	NA	6913
AT4G26455	x	-1.10511	0.0165593	0.156788	PEG	49.9992	38.4612	1198	0.262915	0.228462	0.773331	MEG	42.8565	55.5549	2303.5	0.784194	0.35458	1	MEG	81.4815	82.3528	7742	0.251925	3747.83	AT4G26455.1	WPP domain interacting protein 1	1.75773	9.39057e-11	6.82618e-10	MEG	75.5477	1902
AT1G28050	x	2.63559	0.000271025	0.0053934	MEG	99.9986	92.307	570	0.65249	0.319518	0.843754	MEG	66.6644	0	2942	0.297609	0.729816	1	MEG	64.2858	80.5824	7742	0.000645938	3751.33	AT1G28050.1	B-box type zinc finger protein with CCT domain	1.03069	0.120966	0.183668	MEG	51.5109	9106
AT3G59140	x	-0.532572	0.0838902	0.430378	PEG	64.2853	76.1901	2210.5	0.787114	0.0909689	0.542876	MEG	99.99	0	1302.5	-0.530852	0.25743	1	PEG	41.2214	72	7742	0.36528	3751.67	AT3G59140.1	multidrug resistance-associated protein 14	2.35842	8.27997e-13	7.19088e-12	MEG	84.7611	1592
AT3G45750	x	-0.222542	0.415448	0.819669	PEG	72.7271	64.4443	5747	-0.226458	0.520269	0.936389	PEG	33.3322	0	4331.5	-0.775017	0.0755023	0.908902	PEG	60.7383	46.5753	1181.5	0.979504	3753.33	AT3G45750.1	Nucleotidyltransferase family protein	0.273988	0.25132	0.332194	MEG	6.98276	10460
AT1G64770	x	-1.19438	0.113308	0.499905	PEG	33.3322	33.3328	2563	0.717123	0.0513636	0.416593	MEG	49.9975	0	960.5	-0.308887	0.861324	1	PEG	73.9132	87.0965	7742	0.199424	3755.17	AT1G64770.1	NDH-dependent cyclic electron flow 1	4.95921	0.019856	0.0396775	MEG	96.0928	6919
AT4G01840	x	0.895788	0.0606154	0.360924	MEG	99.9975	79.9995	1904.5	0.617954	0.134578	0.643334	MEG	99.995	33.3322	1630	0.70271	0.219577	1	MEG	83.0189	66.3636	7742	0.0100129	3758.83	AT4G01840.1	Ca2+ activated outward rectifying K+ channel 5	2.74949	0.00447514	0.010655	MEG	88.3173	5807
AT2G03240	x	1.19709	0.0103928	0.110586	MEG	99.9993	68.7496	1066	-0.389216	0.250542	0.790377	PEG	99.99	0	2470.5	-0.281914	0.829692	1	PEG	71.9626	63.0434	7742	0.0651886	3759.5	AT2G03240.1	EXS (ERD1/XPR1/SYG1) family protein	0.947997	0.291618	0.37426	MEG	47.3323	10773
AT5G23570	x	0.568348	0.0627394	0.368291	MEG	80.7689	69.014	1933	-0.382155	0.131081	0.635006	PEG	48.7178	61.5383	1608.5	-0.158983	0.716445	1	PEG	81.5857	55.0681	7742	0.242054	3761.17	AT5G23570.1	XS domain-containing protein / XS zinc finger domain-containing protein-related	0.594225	0.25325	0.33417	MEG	26.0958	10478
AT2G32760	x	-0.439669	0.108681	0.492324	PEG	61.9045	63.4145	2498.5	0.453013	0.0619905	0.460444	MEG	71.4276	87.4989	1049.5	-0.157034	0.701404	1	PEG	72.8395	71.3433	7742	0.243775	3763.33	NA	NA	0.582951	0.467063	0.547739	MEG	25.3638	11789
AT5G56640	x	0.461654	0.358287	0.787427	MEG	90.9083	63.6358	5163.5	-0.207261	0.656905	0.962882	PEG	85.7131	42.8565	5410	-1.22306	0.0148046	0.29378	PEG	52.381	54.945	717.5	0.64284	3763.67	AT5G56640.1	myo-inositol oxygenase 5	NA	NA	NA	NA	NA	6913
AT5G49890	x	0.800428	0.0922036	0.453421	MEG	85.7131	74.0738	2306.5	0.543429	0.0845374	0.529089	MEG	74.9991	99.998	1244.5	0.673783	0.245572	1	MEG	86.3637	74.4588	7742	0.0105514	3764.33	AT5G49890.1	chloride channel C	0.866886	0.0412782	0.0746225	MEG	42.9058	7647.5
AT2G26210	x	0.728516	0.0539747	0.34144	MEG	77.2724	70.2701	1793	-0.353342	0.154588	0.68142	PEG	49.9988	0	1765	-0.554876	0.270814	1	PEG	65.1163	58.7301	7742	0.262762	3766.67	AT2G26210.1	Ankyrin repeat family protein	1.07138	0.0314998	0.0591172	MEG	53.4419	7367
AT1G08650	x	0.130115	0.683818	0.929139	MEG	68.1815	76.9229	8348.5	0.552631	0.160123	0.690938	MEG	0	0	1810	0.969496	0.069018	0.859574	MEG	83.0509	81.407	1142.5	0.0304347	3767	AT1G08650.1	phosphoenolpyruvate carboxylase kinase 1	-0.647309	0.252892	0.333825	PEG	29.5283	10474
AT1G59640	x	-0.951926	0.0434991	0.300311	PEG	66.6656	69.9997	1643	-0.526292	0.175653	0.715437	PEG	0	39.9992	1916	-0.245189	0.708621	1	PEG	50.9805	70.5521	7742	0.981418	3767	AT1G59640.1	BIG PETAL P	8.86144	1.8319e-19	2.50028e-18	MEG	98.7425	1013
AT5G10240	x	0.719308	0.0784563	0.41444	MEG	85.7131	76.9225	2148	0.46941	0.10625	0.57814	MEG	85.7131	49.9975	1431.5	0.122938	0.850941	1	MEG	69.7987	75.7085	7742	0.0290161	3773.83	AT5G10240.1	asparagine synthetase 3	-0.858691	0.00137546	0.00372811	PEG	42.4411	5101
AT3G05725		2.60471	2.47539e-07	8.85753e-06	MEG	99.995	79.9992	317	NA	NA	NA	NA	#N/A	#N/A	3896	NA	NA	NA	NA	#N/A	#N/A	7114.5	NA	3775.83	NA	NA	NA	NA	NA	NA	NA	6913
AT1G77270	x	-1.10491	0.0455064	0.308904	PEG	66.6644	57.1424	1671	-0.568681	0.175895	0.715437	PEG	74.9981	99.99	1916	1.22626	0.266778	1	MEG	64.1027	70.4544	7742	0.641656	3776.33	AT1G77270.1		2.39697	9.22393e-05	0.000314036	MEG	85.1753	4061
AT1G68910	x	0.428032	0.0530704	0.33857	MEG	78.3332	76.8656	1777.5	0.358578	0.160287	0.690938	MEG	99.99	39.9992	1810	0.343353	0.404953	1	MEG	69.9267	79.4392	7742	0.0167002	3776.5	AT1G68910.1	WPP domain-interacting protein 2	4.70111	8.38329e-61	4.76985e-59	MEG	95.6711	243
AT5G12430	x	-0.427414	0.041849	0.293564	PEG	59.9999	59.0909	1616.5	0.302201	0.183783	0.726554	MEG	71.4281	62.4996	1971	-0.0647428	0.860405	1	PEG	67.5	71.9089	7742	0.429771	3776.5	AT5G12430.1	Heat shock protein DnaJ with tetratricopeptide repeat	2.31094	8.82411e-16	9.65971e-15	MEG	84.2283	1263
AT1G80110	x	0.761427	0.0711897	0.396419	MEG	42.8568	68.2925	2035	-0.453143	0.123901	0.620497	PEG	77.7773	71.9997	1555.5	-0.094059	0.907458	1	PEG	66.9355	59.7333	7742	0.237496	3777.5	AT1G80110.1	phloem protein 2-B11	-3.23896	2.89434e-09	1.8281e-08	PEG	91.2974	2189
AT5G48380	x	0.451367	0.0691582	0.390862	MEG	76.8115	64.7999	2007	0.367823	0.128945	0.630652	MEG	66.6644	79.9984	1593	0.0629815	0.859886	1	MEG	72.7016	67.6107	7742	0.0307704	3780.67	AT5G48380.1	BAK1-interacting receptor-like kinase 1	1.51971	2.08383e-14	2.06827e-13	MEG	69.784	1393
AT4G03020	x	0.490903	0.0261731	0.217337	MEG	71.4285	74.9999	1366	-0.25625	0.220276	0.767316	PEG	79.9992	62.4992	2236	0.24119	0.556047	1	MEG	67.3317	69.697	7742	0.0750035	3781.33	AT4G03020.1	transducin family protein / WD-40 repeat family protein	0.466781	0.723181	0.779687	MEG	17.8904	12824
AT3G54620	x	0.75284	0.0627942	0.368291	MEG	90.9083	79.487	1933	0.872728	0.139865	0.652594	MEG	33.3322	57.142	1670	0.447359	0.618346	1	MEG	75.4839	69.2884	7742	0.0236948	3781.67	AT3G54620.1	basic leucine zipper 25	NA	NA	NA	NA	NA	6913
AT4G36520	x	0.367397	0.107061	0.490464	MEG	72.131	76.7676	2475.5	0.375856	0.0705738	0.486402	MEG	71.4281	89.9996	1129	0.188892	0.587171	1	MEG	76.0355	74.8084	7742	0.0202982	3782.17	AT4G36520.1	Chaperone DnaJ-domain superfamily protein	1.99068	1.51325e-12	1.28436e-11	MEG	79.8501	1629
AT1G79520	x	1.80239	0.0869469	0.439696	MEG	41.6663	37.4999	2241	1.05985	0.0978403	0.558105	MEG	99.99	0	1364.5	1.07759	0.222662	1	MEG	97.2125	52.9716	7742	0.0104644	3782.5	AT1G79520.1	Cation efflux family protein	6.26433	0.000300242	0.000931377	MEG	97.515	4457
AT1G29340	x	0.595813	0.0401859	0.287521	MEG	75.8618	75.51	1585.5	0.267664	0.192303	0.741427	MEG	66.6659	53.8457	2020.5	0.0645364	0.9041	1	MEG	66.0714	72.0394	7742	0.0286862	3782.67	AT1G29340.1	plant U-box 17	0.644365	0.129881	0.194849	MEG	29.3389	9216
AT1G77600	x	0.549263	0.0794265	0.416713	MEG	73.9127	80.4346	2161.5	0.580019	0.107936	0.580753	MEG	79.9984	79.9984	1445	-0.317251	0.54859	1	PEG	66.6667	72.8571	7742	0.044127	3782.83	AT1G77600.1	ARM repeat superfamily protein	1.27914	0.000106854	0.000359192	MEG	62.0667	4113
AT1G26150	x	0.745018	0.104571	0.484932	MEG	93.7494	80.4876	2445	-0.300361	0.0764184	0.50957	PEG	49.4381	69.6969	1168.5	-0.0624444	0.894793	1	PEG	64.1976	74.0741	7742	0.305748	3785.17	AT1G26150.1	proline-rich extensin-like receptor kinase 10	2.58042	3.45074e-19	4.64556e-18	MEG	86.9428	1027
AT3G58470	x	1.44307	0.0118028	0.121407	MEG	99.9975	99.9994	1102.5	-0.444828	0.256815	0.796297	PEG	99.99	99.99	2512.5	0.216057	0.894778	1	MEG	71.6982	60.5262	7742	0.0587334	3785.67	AT3G58470.1	nucleic acid binding;methyltransferases	0.104866	0.619042	0.690177	MEG	1.08773	12401
AT3G50650	x	1.02339	0.0459909	0.310534	MEG	74.9994	61.1108	1679.5	0.530599	0.178569	0.71722	MEG	66.6644	99.99	1938.5	0.746504	0.107102	1	MEG	68.9655	67.713	7742	0.00568008	3786.67	AT3G50650.1	GRAS family transcription factor	NA	NA	NA	NA	NA	6913
AT5G44030	x	0.746031	0.00661292	0.0773481	MEG	82.1426	81.6665	969	0.312762	0.278079	0.814759	MEG	49.9988	59.9988	2656.5	0.0260998	0.952038	1	MEG	70.5522	73.0263	7742	0.00983372	3789.17	AT5G44030.1	cellulose synthase A4	1.18437	0.317237	0.399828	MEG	58.3809	10969.5
AT4G24400	x	-0.751718	0.113397	0.499938	PEG	33.3322	62.4996	2572.5	0.629679	0.0626648	0.461645	MEG	49.9975	99.99	1056	0.275901	0.879189	1	MEG	57.6925	66.6665	7742	0.191977	3790.17	AT4G24400.1	CBL-interacting protein kinase 8	NA	NA	NA	NA	NA	6913
AT5G18065	x	0.704912	0.138241	0.545413	MEG	74.9991	64.7055	2874.5	0.533411	0.0307455	0.315637	MEG	85.7131	0	759	0.486078	0.403569	1	MEG	87.5	50.4273	7742	0.00967605	3791.83	AT5G18065.1		1.4187	0.217436	0.295469	MEG	66.8074	10174.5
AT2G48160	x	0.791073	0.00746277	0.0851686	MEG	89.2854	76.4704	993	-0.307689	0.277033	0.814731	PEG	79.9984	71.4276	2649.5	-0.299566	0.519359	1	PEG	63.1579	71.3718	7742	0.0601753	3794.83	NA	NA	-1.71635	1.95047e-05	7.53905e-05	PEG	74.6571	3577
AT1G77800	x	0.615102	0.0548818	0.343936	MEG	71.4282	85.2939	1810	0.316622	0.165757	0.702495	MEG	49.9994	99.998	1838.5	-0.0650751	0.88445	1	PEG	71.875	69.7128	7742	0.0379464	3796.83	AT1G77800.1	PHD finger family protein	1.28945	0.000551535	0.00162176	MEG	62.444	4702
AT3G12350	x	0.533354	0.118595	0.510516	MEG	92.8565	68.7498	2637.5	1.38248	0.0576037	0.441033	MEG	99.99	99.995	1015	0.0934352	0.901168	1	MEG	67.1875	72.5552	7742	0.026066	3798.17	NA	NA	0.962976	0.0368174	0.0675563	MEG	48.1146	7535
AT5G55600	x	0.769982	0.0923425	0.453438	MEG	89.9991	73.6838	2309	0.516815	0.095433	0.553586	MEG	66.6656	55.5549	1343.5	-0.435657	0.473099	1	PEG	74.4681	69.6202	7742	0.0467417	3798.17	AT5G55600.1	agenet domain-containing protein / bromo-adjacent homology (BAH) domain-containing protein	1.20332	0.0116618	0.0248255	MEG	59.1499	6493.5
AT1G71100	x	1.84435	0.00234467	0.0329562	MEG	83.3326	78.5709	807	-0.430495	0.3088	0.8396	PEG	72.7266	59.9996	2856	-0.455514	0.443486	1	PEG	62.069	69.8924	7742	0.0261165	3801.67	AT1G71100.1	Ribose 5-phosphate isomerase, type A protein	NA	NA	NA	NA	NA	6913
AT3G27560	x	0.325144	0.179841	0.61812	MEG	79.9998	74.7967	3298.5	0.658329	0.00217148	0.0462299	MEG	49.9992	49.9992	366	0.0923959	0.819048	1	MEG	73.2181	73.8318	7742	0.00249511	3802.17	NA	NA	2.89751	3.65388e-18	4.60096e-17	MEG	89.3567	1098
AT3G58800	x	-0.489192	0.148797	0.567181	PEG	53.8457	49.9998	2975	-1.11154	0.0246139	0.273988	PEG	99.995	0	699.5	0.709057	0.342812	1	MEG	73.7931	66.0156	7742	0.716279	3805.5	AT3G58800.1		1.5435	0.00939446	0.0206106	MEG	70.4351	6302
AT3G54710	x	-0.406394	0.165377	0.594196	PEG	64.5832	59.4339	3157	1.44789	0.00923289	0.137449	MEG	49.9975	99.9967	524	-0.201196	0.626778	1	PEG	60	69.5547	7742	0.0694793	3807.67	AT3G54710.1	homolog of yeast CDT1 B homolog of yeast CDT1 B	-2.34989	3.31876e-06	1.44931e-05	PEG	84.6672	3166
AT1G52400		0.722019	0.505574	0.86476	MEG	99.995	99.9967	6629.5	NA	NA	NA	NA	#N/A	#N/A	3896	4.05326	0.0343492	0.541857	MEG	100	90.2777	902	0.0279573	3809.17	AT1G52400.1	beta glucosidase 18	7.4288	6.91691904177745e-323	3.18776095353231e-319	MEG	98.2202	3
AT5G67250	x	0.805909	0.0854024	0.435379	MEG	77.7769	93.7494	2225	-0.633499	0.111558	0.590381	PEG	55.5549	39.9992	1471	0.152013	0.817922	1	MEG	63.4409	66.6667	7742	0.22311	3812.67	AT5G67250.1	SKP1/ASK1-interacting protein 2	0.790996	0.190384	0.265589	MEG	38.4871	9911
AT3G26540	x	-0.652637	0.131709	0.534688	PEG	59.9988	49.9988	2792.5	-0.505925	0.046002	0.393466	PEG	49.9996	65.2171	911	-0.465187	0.602123	1	PEG	70.7318	61.8181	7742	0.989147	3815.17	NA	NA	-0.00706523	0.9867	0.990354	PEG	0.0049915	13775
AT1G18710	x	-2.09521	0.010646	0.113069	PEG	49.9975	49.9994	1068	-0.648545	0.276124	0.814367	PEG	0	0	2642	-0.663141	0.64395	1	PEG	59.0911	72.7269	7742	0.982186	3817.33	AT1G18710.1	myb domain protein 47	6.19005	0.000311548	0.000963853	MEG	97.4566	4469
AT5G13270	x	-0.886079	0.186383	0.627156	PEG	66.6644	28.571	3371	3.78973	0.00149822	0.0342351	MEG	99.99	0	341	0.260809	0.775003	1	MEG	71.4286	79.3477	7742	0.0113746	3818	AT5G13270.1	Pentatricopeptide repeat (PPR) superfamily protein	5.04551	0.0170296	0.0346812	MEG	96.2203	6789
AT5G07830	x	1.60631	0.0342503	0.258141	MEG	49.9975	93.3327	1504.5	-0.584119	0.216304	0.762989	PEG	83.3319	49.9992	2209	0.180869	0.936529	1	MEG	73.1708	70.2702	7742	0.129763	3818.5	AT5G07830.1	glucuronidase 2	NA	NA	NA	NA	NA	6913
AT2G47700	x	0.764444	0.0902907	0.44841	MEG	74.9991	91.6663	2284	0.325649	0.106675	0.579643	MEG	71.4276	72.7266	1434	0.0433584	0.951819	1	MEG	65.3544	70.9091	7742	0.0351788	3820	NA	NA	1.96004	0.00336655	0.0082987	MEG	79.3464	5608.5
AT3G49880	x	1.41016	0.0714593	0.396946	MEG	99.9983	39.9992	2041.5	0.322932	0.141144	0.654489	MEG	59.9988	0	1678.5	1.9711	0.0944026	1	MEG	80.0001	73.9127	7742	0.00605366	3820.67	AT3G49880.1	glycosyl hydrolase family protein 43	NA	NA	NA	NA	NA	6913
AT4G15010	x	-0.534399	0.100881	0.477186	PEG	69.2305	55.5554	2398	0.489963	0.0937831	0.549879	MEG	89.9991	58.3328	1322.5	-0.040889	0.932173	1	PEG	67.5926	69.7561	7742	0.278859	3820.83	AT4G15010.1	Mitochondrial substrate carrier family protein	0.973889	0.00997638	0.0217252	MEG	48.6774	6349
AT5G13970	x	-0.513723	0.162918	0.58928	PEG	68.4207	62.9627	3128.5	0.873062	0.0144595	0.190136	MEG	66.6644	49.9988	592	-0.0351074	0.950755	1	PEG	71.2766	58.6046	7742	0.0789983	3820.83	AT5G13970.1		1.09425	0.0173273	0.0352304	MEG	54.4912	6800
AT2G15280	x	0.68426	0.0450477	0.306708	MEG	89.4734	90.8162	1666	0.31192	0.19723	0.74712	MEG	55.5549	92.307	2058.5	0.507215	0.228904	1	MEG	63.2768	80.7744	7742	0.0110673	3822.17	AT2G15280.1	Reticulon family protein	0.843302	1.56197e-05	6.1404e-05	MEG	41.5601	3517
AT1G28140	x	0.558178	0.109807	0.494347	MEG	92.8568	74.4679	2518.5	0.733049	0.0810333	0.520708	MEG	0	0	1211.5	0.282575	0.665264	1	MEG	63.5659	76.8292	7742	0.025301	3824	AT1G28140.1		1.95646	0.00269223	0.00679869	MEG	79.2864	5475
AT1G59820	x	0.350389	0.121444	0.5154	MEG	69.9999	68.5897	2670.5	0.367881	0.063426	0.464206	MEG	49.9996	71.4281	1063.5	0.109346	0.751175	1	MEG	72.8507	70.0492	7742	0.0248663	3825.33	AT1G59820.1	aminophospholipid ATPase 3	0.948114	1.40294e-05	5.55471e-05	MEG	47.3385	3492
AT1G61566		4.8087	4.80698e-05	0.00116811	MEG	99.99	99.99	466.5	NA	NA	NA	NA	#N/A	#N/A	3896	NA	NA	NA	NA	#N/A	#N/A	7114.5	NA	3825.67	AT1G61566.1	ralf-like 9	NA	NA	NA	NA	NA	6913
AT2G27700	x	-0.388294	0.102497	0.480665	PEG	70.9676	53.7037	2417.5	-0.485814	0.0930197	0.549879	PEG	64.4443	78.5712	1322.5	-0.486137	0.51884	1	PEG	65.283	60.2925	7742	0.992044	3827.33	AT2G27700.1	eukaryotic translation initiation factor 2 family protein / eIF-2 family protein	-3.33729	5.90217e-05	0.00020924	PEG	91.7611	3900
AT3G07510	x	-1.29787	0.0727506	0.40067	PEG	42.8565	63.6358	2058	0.791549	0.14143	0.654641	MEG	99.99	99.995	1684	-0.201554	0.724316	1	PEG	65.2778	60.9375	7742	0.393459	3828	NA	NA	0.00674084	0.989561	0.992505	MEG	0.00454368	13785
AT1G60140	x	0.447969	0.140083	0.550004	MEG	82.7583	63.7362	2889	0.739988	0.0396341	0.361491	MEG	58.3328	55.5549	854	0.635399	0.14131	1	MEG	74.212	72.0312	7742	0.00518053	3828.33	AT1G60140.1	trehalose phosphate synthase	3.9065	3.45543e-16	3.90317e-15	MEG	93.8502	1224
AT1G09970	x	-0.871485	0.00227514	0.032068	PEG	53.3332	66.6665	804.5	0.353465	0.319183	0.843754	MEG	99.99	99.995	2942	0.227014	0.551904	1	MEG	53.5715	74.1985	7742	0.396033	3829.5	AT1G09970.1	Leucine-rich receptor-like protein kinase family protein	2.69464	9.48661e-21	1.3909e-19	MEG	87.895	943
AT5G38010	x	-1.57091	0.056187	0.347289	PEG	99.9967	76.4701	1835.5	-1.66664	0.175568	0.715437	PEG	99.9993	99.9992	1916	-1.83961	0.281215	1	PEG	8.82366	88.8888	7742	0.997264	3831.17	AT5G38010.1	UDP-Glycosyltransferase superfamily protein	-1.06693	0.471354	0.552049	PEG	53.2349	11805
[truncated: 16,102 more rows]
