# Supplementary material for: Consistent Reanalysis of Genome-wide Imprinting Studies in Plants Using Generalized Linear Models Increases Concordance across Datasets
Source: Sci Rep. 2019 Feb 4;9:1320. doi: 10.1038/s41598-018-36768-4 (PMC6362150; doi:10.1038/s41598-018-36768-4)
Supplement: Supplementary file 3 — Supplementary Table S2 [file 41598_2018_36768_MOESM3_ESM.xls]

## Sheet: SI_Table_2.xls
Table S2. List of candidate imprinted genes identified in this study for maize. Genes are sorted with decreasing probability of being imprinted in Waters, Zhang2011, Zhang2014 and Xin 10DAP datasets
	assessable	Waters2011						Zhang2011						Zhang2014						Xin 10DAP						all combined
Gene	in all datasets	logFC	pval	FDR	type	PercMaternal	rank	logFC	pval	FDR	type	PercMaternal	rank	logFC	pval	FDR	type	PercMaternal	rank	logFC	pval	FDR	type	PercMaternal	rank	combined.rank	gene	accession	description
GRMZM2G370991	x	10.1726	3.61329e-105	2.95712e-101	MEG	99.0429	2	6.21666	2.63965e-11	5.9511e-08	MEG	97.4777	6	11.7426	1.19935e-13	6.49495e-10	MEG	99.28	2.5	8.84739	9.62899e-19	1.36469e-15	MEG	98.7386	11	5.375	GRMZM2G370991	NP_001167981	hypothetical protein LOC100381700
GRMZM2G118205	x	8.61281	3.25038e-73	1.33006e-69	MEG	98.6699	4	6.41676	3.36879e-10	5.06329e-07	MEG	97.6289	9	11.744	2.29659e-13	6.58737e-10	MEG	99.2802	4.5	9.23158	3.12624e-20	9.74761e-17	MEG	98.8402	5	5.625	GRMZM2G118205	Q8VZY7	Polycomb group protein FIE1 (Protein FERTILIZATION-INDEPENDENT ENDOSPERM 1)
GRMZM2G014119	x	6.31813	4.79223e-28	1.8676e-25	MEG	97.5561	42	6.0884	6.06425e-13	2.73437e-09	MEG	97.3732	3	9.35541	2.06317e-12	4.02789e-09	MEG	98.8704	7	9.29474	3.02415e-21	1.57155e-17	MEG	98.8557	3	13.75	NA	NA	NA
GRMZM2G127160	x	-6.89593	2.02537e-96	1.10504e-92	PEG	97.9404	3	-6.28854	6.25655e-14	4.23162e-10	PEG	97.5336	2	-6.29359	3.28304e-13	7.47766e-10	PEG	97.5375	6	-5.83616	5.64894e-11	2.00152e-08	PEG	97.1478	44	13.75	GRMZM2G127160	NP_001140641	hypothetical protein LOC100272716
GRMZM2G028366	x	-10.2057	2.97612e-128	4.87132e-124	PEG	99.049	1	-6.95192	1.62176e-12	5.48438e-09	PEG	97.9728	4	-8.50297	2.41013e-13	6.58737e-10	PEG	98.6358	4.5	-7.35729	8.28217e-10	2.39513e-07	PEG	98.1861	53.5	15.75	NA	NA	NA
GRMZM2G170099	x	9.55829	1.4291e-50	1.9493e-47	MEG	98.9173	12	6.36737	3.45326e-08	2.74778e-05	MEG	97.5929	17	7.26248	3.23722e-07	0.000163851	MEG	98.1393	27	9.16205	5.81864e-18	6.9779e-15	MEG	98.8227	13	17.25	GRMZM2G170099	NP_001136467	hypothetical protein LOC100216578
GRMZM2G093947	x	-9.43192	4.05122e-46	3.90061e-43	PEG	98.8884	17	-8.52372	2.44573e-14	3.30834e-10	PEG	98.6423	1	-10.2434	8.84338e-15	1.20854e-10	PEG	99.056	1	-6.80077	8.29616e-10	2.39513e-07	PEG	97.8836	53.5	18.125	NA	NA	NA
GRMZM2G354579	x	12.8679	2.7098e-65	6.33629e-62	MEG	99.3997	7	5.85772	8.1815e-08	5.53356e-05	MEG	97.1682	19.5	9.25662	3.37546e-06	0.00124673	MEG	98.8464	36.5	9.17373	1.90024e-18	2.46873e-15	MEG	98.8257	12	18.75	NA	NA	NA
GRMZM2G324131	x	-6.30546	1.90203e-56	3.45915e-53	PEG	97.5465	9	-7.31067	8.67345e-07	0.000451253	PEG	98.1633	26	-6.34707	1.07823e-09	1.22792e-06	PEG	97.5778	12	-5.84206	4.3851e-12	1.70909e-09	PEG	97.1534	40	21.75	NA	NA	NA
GRMZM2G006732	x	-5.80852	1.43933e-72	4.71178e-69	PEG	97.1214	5	-5.08497	2.13641e-08	1.8062e-05	PEG	96.2766	16	-4.90991	1.32363e-07	8.61368e-05	PEG	96.0171	21	-5.76588	3.47164e-10	1.06123e-07	PEG	97.0799	51	23.25	NA	NA	NA
GRMZM2G121683	x	-5.2665	2.75188e-55	4.0948e-52	PEG	96.52	11	-5.69215	4.73197e-12	1.28019e-08	PEG	97.006	5	-4.20579	8.7035e-08	6.49415e-05	PEG	94.6492	18.5	-5.90693	2.16531e-09	5.53396e-07	PEG	97.2139	61	23.875	GRMZM2G121683	NP_001168284	hypothetical protein LOC100382048
GRMZM5G830365	x	-5.78815	5.13626e-38	3.23348e-35	PEG	97.1017	26	-7.1951	8.36708e-10	1.02892e-06	PEG	98.105	11	-6.58396	9.82534e-08	6.71365e-05	PEG	97.7451	20	-6.22774	9.12773e-10	2.5873e-07	PEG	97.4865	55	28	NA	NA	NA
GRMZM2G009465	x	6.01498	1.95413e-21	5.31115e-19	MEG	97.3104	60.5	5.59763	1.05773e-05	0.00386702	MEG	96.9072	37	7.4161	2.71356e-08	2.31772e-05	MEG	98.2142	16	10.4856	2.3164e-19	5.15895e-16	MEG	99.0987	7	30.125	GRMZM2G009465	NP_001105118	LOC542000
GRMZM2G169695	x	5.08859	6.76462e-40	5.03288e-37	MEG	96.2817	22	4.45492	3.3914e-06	0.00143361	MEG	95.203	32	4.3795	7.36261e-06	0.00233994	MEG	95.0446	43	11.7111	2.26544e-14	1.26137e-11	MEG	99.2762	28	31.25	GRMZM2G169695	NP_001147241	AT-rich element binding factor 3
GRMZM2G114356	x	10.4943	1.97935e-21	5.31115e-19	MEG	99.1001	60.5	6.35304	1.26539e-06	0.000583933	MEG	97.5823	29.5	8.29688	4.95397e-10	6.15464e-07	MEG	98.5681	11	6.5885	4.59835e-15	2.86753e-12	MEG	97.7482	24.5	31.375	GRMZM2G114356	NP_001149224	proline-rich protein
GRMZM2G108285	x	-4.76859	2.88377e-50	3.63089e-47	PEG	95.7876	13	-4.05645	1.33892e-10	2.35648e-07	PEG	94.2709	7.5	-4.88672	1.42579e-13	6.49495e-10	PEG	95.9807	2.5	-3.67699	4.41297e-07	5.93123e-05	PEG	93.1131	115.5	34.625	GRMZM2G108285	NP_001105037	LOC541901
GRMZM2G161680	x	-5.11892	2.24758e-37	1.36253e-34	PEG	96.324	27	-4.63114	1.08535e-06	0.00052434	PEG	95.5451	28	-6.7393	5.72853e-09	5.21907e-06	PEG	97.8457	14.5	-5.6324	1.58943e-08	3.39441e-06	PEG	96.9441	73	35.625	GRMZM2G161680	NP_001149626	nuclear transcription factor Y subunit C-2
GRMZM2G130580	x	4.64756	5.21926e-26	1.77977e-23	MEG	95.5752	48	5.60393	1.29504e-06	0.000583933	MEG	96.914	29.5	6.53676	3.32241e-06	0.00124673	MEG	97.7132	36.5	7.92365	8.45798e-14	4.39533e-11	MEG	98.4322	30	36	GRMZM2G130580	NP_001136684	hypothetical protein LOC100216815
GRMZM2G097207	x	-5.26872	2.24478e-49	2.44951e-46	PEG	96.5229	15	-4.8787	3.46833e-05	0.00902234	PEG	95.968	52	-6.71647	1.73927e-10	2.64098e-07	PEG	97.8313	9	-4.09619	1.12354e-08	2.5326e-06	PEG	94.3753	69.5	36.375	GRMZM2G097207	NP_001151032	glucan endo-1,3-beta-glucosidase 6
GRMZM2G044440	x	4.82782	1.67169e-12	2.37932e-10	MEG	95.8861	115	5.62556	1.39364e-10	2.35648e-07	MEG	96.9369	7.5	11.4134	3.0881e-12	5.27526e-09	MEG	99.2382	8	9.65831	2.07836e-17	2.0251e-14	MEG	98.9394	16	36.625	NA	NA	NA
GRMZM2G068117	x	-4.89489	2.00598e-33	9.94965e-31	PEG	95.9936	33	-5.04408	8.03096e-08	5.53356e-05	PEG	96.2182	19.5	-3.56661	4.84573e-05	0.0100865	PEG	92.7118	65.5	-4.81122	9.88505e-10	2.75193e-07	PEG	95.8588	56	43.5	GRMZM2G068117	NP_001145874	hypothetical protein LOC100279389
GRMZM2G447406	x	-6.32152	7.29058e-31	3.22519e-28	PEG	97.5587	37	-6.23931	2.76464e-09	3.11644e-06	PEG	97.4956	12	-6.14311	2.11707e-06	0.000876725	PEG	97.4185	33	-4.3992	8.5414e-08	1.43183e-05	PEG	95.0867	92.5	43.625	NA	NA	NA
GRMZM2G157820	x	5.57191	7.2231e-35	3.8138e-32	MEG	96.8795	31	6.60679	2.42846e-07	0.000142825	MEG	97.7603	23	5.25516	1.79041e-06	0.00078928	MEG	96.5055	30.5	5.27733	2.84025e-07	3.98914e-05	MEG	96.5338	110	48.625	GRMZM2G157820	Q8S4P6	Histone-lysine N-methyltransferase EZ1 (EC 2.1.1.43)(Enhancer of zeste protein 1)
GRMZM2G047104	x	-9.30317	7.61124e-50	8.89863e-47	PEG	98.8578	14	-7.26443	6.86935e-09	6.19478e-06	PEG	98.1403	15	-8.13865	3.27131e-09	3.4389e-06	PEG	98.5127	13	-6.10056	9.49331e-06	0.000946948	PEG	97.3834	156.5	49.625	NA	NA	NA
GRMZM2G150134	x	8.19283	1.10643e-20	2.82971e-18	MEG	98.5321	64	5.25506	0.000130641	0.0263759	MEG	96.5054	67	10.8415	3.81591e-10	5.21482e-07	MEG	99.1564	10	10.6385	1.97077e-09	5.12072e-07	MEG	99.1242	60	50.25	NA	NA	NA
GRMZM2G108716	x	-3.54614	3.08539e-26	1.0745e-23	PEG	92.6336	47	-3.94302	7.85622e-06	0.00295198	PEG	93.9568	36	-4.0888	5.00394e-06	0.00179958	PEG	94.3561	38	-3.77585	6.82775e-08	1.16972e-05	PEG	93.4456	90	52.75	GRMZM2G108716	NP_001149284	transcription elongation factor A protein 2
GRMZM2G011608	x	-7.56586	2.76174e-41	2.37916e-38	PEG	98.283	19	-4.7071	9.61502e-05	0.0203222	PEG	95.6816	64	-4.48728	7.06064e-05	0.0138012	PEG	95.2687	70	-4.73261	1.55981e-09	4.12159e-07	PEG	95.7261	59	53	NA	NA	NA
GRMZM2G020302	x	-5.37403	1.83818e-38	1.20349e-35	PEG	96.6533	25	-4.7613	6.56607e-08	4.9344e-05	PEG	95.7752	18	-3.72192	0.0013851	0.156654	PEG	93.2672	120.5	-6.05785	2.58432e-10	8.22235e-08	PEG	97.3473	49	53.125	GRMZM2G020302	NP_001145588	hypothetical protein LOC100279062
GRMZM2G049322	x	-6.81948	1.22844e-44	1.11706e-41	PEG	97.895	18	-5.81828	4.06203e-06	0.00158376	PEG	97.1308	34	-4.95562	4.46356e-05	0.00953109	PEG	96.0874	63.5	-4.77356	1.26208e-07	1.98746e-05	PEG	95.796	98.5	53.5	GRMZM2G049322	NP_001142474	hypothetical protein LOC100274687
GRMZM2G092895	x	-6.75079	1.04628e-38	7.13561e-36	PEG	97.8528	24	-4.33462	0.000178887	0.0336083	PEG	94.9467	72	-5.51	9.54879e-07	0.000449979	PEG	96.8112	29	-5.30736	1.36631e-07	2.13007e-05	PEG	96.5716	100	56.25	NA	NA	NA
GRMZM2G091819	x	-4.04258	8.30205e-18	1.81184e-15	PEG	94.2338	75	-4.37419	4.42594e-09	4.60536e-06	PEG	95.0332	13	-3.25405	5.51253e-06	0.00190559	PEG	91.371	39.5	-5.11896	1.51395e-07	2.31397e-05	PEG	96.324	102	57.375	GRMZM2G091819	NP_001105991	flavin monooxygenase
GRMZM2G103909	x	-6.78476	1.73309e-58	3.54589e-55	PEG	97.8738	8	-5.05257	9.94492e-08	6.40595e-05	PEG	96.2305	21	-4.9852	2.26472e-07	0.000123798	PEG	96.1319	25	-3.13483	2.84977e-05	0.00237849	PEG	90.764	185.5	59.875	GRMZM2G103909	NP_001150479	fiber protein Fb2
GRMZM2G106141	x	-5.19952	5.047e-41	4.13047e-38	PEG	96.433	20	-4.03708	0.000170949	0.0325693	PEG	94.219	71	-5.06221	1.98413e-06	0.000847346	PEG	96.2443	32	-4.18103	4.75424e-07	6.28124e-05	PEG	94.589	118	60.25	GRMZM2G106141	NP_001169040	hypothetical protein LOC100382877
GRMZM2G116626	x	5.10009	1.74791e-17	3.76445e-15	MEG	96.2978	76	4.52729	6.21924e-05	0.0155792	MEG	95.3481	54	5.23894	4.43861e-05	0.00953109	MEG	96.4846	63.5	8.16654	2.9742e-10	9.27357e-08	MEG	98.5227	50	60.875	GRMZM2G116626	NP_001169208	hypothetical protein LOC100383061
GRMZM2G014705	x	-2.69973	2.98149e-23	8.87292e-21	PEG	87.9351	55	-3.28946	9.00786e-07	0.000451294	PEG	91.5402	27	-2.85158	2.56895e-07	0.000135028	PEG	89.0489	26	-3.36367	3.50952e-06	0.000381785	PEG	91.8793	143.5	62.875	GRMZM2G014705	NP_001145575	hypothetical protein LOC100279040
GRMZM5G845175	x	-6.3751	2.78552e-56	4.55934e-53	PEG	97.5986	10	-6.65824	4.87959e-10	6.60061e-07	PEG	97.7941	10	-5.75703	5.6197e-09	5.21907e-06	PEG	97.0712	14.5	-3.94005	8.76925e-05	0.00621421	PEG	93.9482	220	63.625	GRMZM5G845175	NP_001145809	hypothetical protein LOC100279316
GRMZM2G339435	x	-4.60458	2.27958e-18	5.18224e-16	PEG	95.4959	72	-4.35779	4.09784e-06	0.00158376	PEG	94.9976	34	-4.16043	3.09312e-06	0.00120773	PEG	94.5383	35	-4.65214	7.78691e-07	9.71183e-05	PEG	95.5835	125	66.5	GRMZM2G339435	NP_001144330	hypothetical protein LOC100277227
GRMZM2G138382	x	-4.13655	2.4976e-17	5.24112e-15	PEG	94.4785	78	-5.1458	3.9872e-06	0.00158376	PEG	96.3609	34	-3.90744	1.35376e-05	0.00373133	PEG	93.853	49.5	-5.02292	2.13171e-07	3.13522e-05	PEG	96.1875	106	66.875	NA	NA	NA
GRMZM2G138245	x	-7.06135	3.44379e-31	1.56578e-28	PEG	98.0339	36	-6.32188	1.82617e-05	0.00588158	PEG	97.559	42	-6.85686	5.5776e-06	0.00190559	PEG	97.9174	39.5	-5.37499	7.00896e-06	0.000723641	PEG	96.6545	151	67.125	NA	NA	NA
GRMZM2G025703	x	-3.17476	3.76339e-16	7.24696e-14	PEG	90.974	85	-4.30791	7.77452e-07	0.000420664	PEG	94.887	25	-2.99791	0.000652306	0.0873962	PEG	89.9875	101	-4.46143	1.4792e-09	3.976e-07	PEG	95.2163	58	67.25	NA	NA	NA
AC191534.3_FG003	x	-10.2816	1.47903e-27	5.50198e-25	PEG	99.0629	44	-7.87684	2.92445e-05	0.00802753	PEG	98.4138	49	-4.88423	0.00040082	0.0595392	PEG	95.9768	92	-6.74892	6.8094e-08	1.16972e-05	PEG	97.8517	90	68.75	NA	NA	NA
GRMZM2G138511	x	-5.03633	2.6486e-40	2.0644e-37	PEG	96.207	21	-5.21887	5.01985e-07	0.000282931	PEG	96.4585	24	-5.03769	1.76865e-07	0.000106886	PEG	96.209	22.5	-3.17635	8.44994e-05	0.00607072	PEG	90.9822	217	71.125	NA	NA	NA
GRMZM2G063498	x	7.67503	1.16716e-27	4.4428e-25	MEG	98.3307	43	5.02738	0.000551451	0.0793561	MEG	96.194	94	8.72232	6.97988e-06	0.00228172	MEG	98.7026	41.5	9.99471	4.41323e-07	5.93123e-05	MEG	99.0089	115.5	73.5	NA	NA	NA
GRMZM2G002100	x	-6.33493	1.47683e-29	6.19813e-27	PEG	97.5688	39	-5.78439	8.26078e-05	0.0186239	PEG	97.098	60	-4.37056	0.00013625	0.0244999	PEG	95.0253	76	-6.17379	5.87441e-07	7.50672e-05	PEG	97.4435	122	74.25	GRMZM2G002100	NP_001152745	ABA stimulation MAP kinase
GRMZM2G449489	x	-7.88016	1.80615e-66	4.92717e-63	PEG	98.4151	6	-4.96296	0.000795941	0.100614	PEG	96.0985	106	-4.1242	0.00126259	0.15004	PEG	94.4472	115	-6.98827	2.76429e-08	5.52504e-06	PEG	97.9934	78	76.25	NA	NA	NA
GRMZM2G440949	x	-4.92815	8.26187e-25	2.70461e-22	PEG	96.0453	50	-4.14981	2.23953e-05	0.00688503	PEG	94.5118	44	-3.94289	1.81018e-05	0.00441748	PEG	93.9564	56	-3.79002	1.27932e-05	0.00121092	PEG	93.4914	163.5	78.375	GRMZM2G440949	NP_001150607	dr1-associated corepressor
AC209208.3_FG001	x	-5.62262	2.16434e-39	1.54026e-36	PEG	96.9338	23	-5.66669	6.37753e-05	0.0156852	PEG	96.9799	55	-4.86759	3.1195e-05	0.00698871	PEG	95.9503	61	-3.69124	3.38498e-05	0.0027202	PEG	93.1625	194	83.25	NA	NA	NA
AC217300.3_FG004	x	-10.4617	6.83996e-30	2.94622e-27	PEG	99.0946	38	-7.14904	0.000351215	0.0572396	PEG	98.0809	83	-7.75667	0.000128772	0.0234639	PEG	98.3651	75	-6.61649	2.62455e-06	0.000292262	PEG	97.7668	140	84	NA	NA	NA
GRMZM2G023652	x	-3.31516	3.0101e-28	1.23173e-25	PEG	91.6599	40	-3.44056	2.84155e-05	0.00802753	PEG	92.2103	49	-3.33233	8.44576e-05	0.0155973	PEG	91.7386	74	-2.84818	2.18358e-05	0.00191247	PEG	89.0256	178	85.25	GRMZM2G023652	NP_001149997	LOC100283624
GRMZM2G160687	x	3.74481	1.27358e-06	8.23952e-05	MEG	93.3438	253	5.99341	1.56544e-05	0.0051648	MEG	97.2915	41	8.54692	1.36519e-05	0.00373133	MEG	98.6496	49.5	9.4708	3.91672e-20	1.0177e-16	MEG	98.8974	6	87.375	GRMZM2G160687	NP_001105378	Zea AGAMOUS homolog2
GRMZM2G097059	x	7.69614	6.69472e-10	7.06962e-08	MEG	98.3397	155	4.68502	0.000749392	0.0984177	MEG	95.6426	102.5	5.81984	7.63189e-05	0.0142873	MEG	97.1322	73	9.2608	1.28042e-15	9.07353e-13	MEG	98.8474	21.5	88	GRMZM2G097059	NP_001171777	MADS-domain transcription factor 4
AC208539.3_FG002	x	-5.57412	4.59488e-16	8.64472e-14	PEG	96.8819	87	-6.35949	0.0023798	0.231204	PEG	97.5871	140	-5.40605	8.78021e-06	0.00272705	PEG	96.6915	44	-7.19173	6.19944e-08	1.09829e-05	PEG	98.1032	88	89.75	NA	NA	NA
GRMZM2G050412	x	8.16524	3.61392e-10	3.9174e-08	MEG	98.5223	151	6.274	3.01966e-05	0.00802753	MEG	97.5225	49	7.85612	0.000647089	0.0873962	MEG	98.4056	101	6.24661	2.81788e-09	7.08561e-07	MEG	97.5013	62	90.75	GRMZM2G050412	NP_001142347	hypothetical protein LOC100274518
GRMZM2G003909	x	4.997	2.2503e-07	1.72116e-05	MEG	96.1494	214	5.00257	7.17021e-05	0.0164392	MEG	96.1576	59	10.0291	9.02889e-08	6.49415e-05	MEG	99.0156	18.5	4.49969	2.06789e-08	4.29844e-06	MEG	95.2935	75	91.625	GRMZM2G003909	NP_001137086	hypothetical protein LOC100217260
GRMZM2G108032	x	5.85832	6.56993e-11	7.73645e-09	MEG	97.1687	139	5.03412	0.000644891	0.0890147	MEG	96.2038	98	4.84482	1.07194e-05	0.0031846	MEG	95.9137	46	6.4086	4.54143e-08	8.42869e-06	MEG	97.623	84	91.75	GRMZM2G108032	NP_001140909	hypothetical protein LOC100272986
GRMZM2G062650	x	3.48767	7.72023e-18	1.70763e-15	MEG	92.4035	74	3.87565	1.46451e-07	9.00471e-05	MEG	93.7581	22	4.17612	1.7989e-07	0.000106886	MEG	94.577	22.5	3.54944	0.000177277	0.0108915	MEG	92.6463	253.5	93	GRMZM2G062650	NP_001105232	NAM-related protein 1
GRMZM2G106222	x	-4.68871	7.44184e-37	4.20028e-34	PEG	95.6492	29	-5.26212	1.19052e-05	0.00423795	PEG	96.5144	38	-4.53883	2.57136e-05	0.00595596	PEG	95.3706	59	-3.22856	0.000177449	0.0108915	PEG	91.2462	253.5	94.875	NA	NA	NA
GRMZM2G040954	x	-6.89102	1.41091e-48	1.44336e-45	PEG	97.9376	16	-6.03513	2.45551e-05	0.00738126	PEG	97.3278	45	-5.48497	1.12033e-05	0.00325754	PEG	96.783	47	-3.4407	0.000383174	0.0211084	PEG	92.2109	283	97.75	GRMZM2G040954	NP_001140858	hypothetical protein LOC100272934
GRMZM2G479318	x	-4.15995	2.34904e-24	7.39407e-22	PEG	94.5371	52	-3.77034	0.000200344	0.0361341	PEG	93.4278	75	-4.14491	0.000171058	0.0299703	PEG	94.4995	78	-3.177	3.28213e-05	0.00265121	PEG	90.9856	193	99.5	NA	NA	NA
GRMZM2G107597	x	7.87032	1.44024e-09	1.46422e-07	MEG	98.4112	161	7.28279	0.000748441	0.0984177	MEG	98.1495	102.5	7.8449	0.000265594	0.0422047	MEG	98.4011	86	10.6277	3.27241e-09	8.09791e-07	MEG	99.1224	63	103.125	GRMZM2G107597	B6TMZ7	Cytochrome c oxidoreductase
AC226373.2_FG010	x	-7.58143	9.56859e-19	2.2059e-16	PEG	98.29	71	-7.50918	0.000161198	0.0311504	PEG	98.2575	70	-6.25196	0.00384027	0.349874	PEG	97.5054	150	-4.65636	2.5295e-06	0.000287846	PEG	95.5912	137	107	NA	NA	NA
GRMZM2G339820	x	-7.19677	1.84453e-26	6.56332e-24	PEG	98.1058	46	-5.92966	3.06926e-06	0.00133929	PEG	97.2346	31	-4.37486	0.000237164	0.0385843	PEG	95.0346	84	-4.04711	0.000285386	0.0165226	PEG	94.246	269.5	107.625	NA	NA	NA
GRMZM2G474194	x	5.60319	3.43613e-09	3.23233e-07	MEG	96.9132	174	6.3031	2.01114e-05	0.00632666	MEG	97.5448	43	7.4671	4.17917e-08	3.35956e-05	MEG	98.2381	17	8.73102	5.33123e-05	0.00411455	MEG	98.7052	202	109	GRMZM2G474194	B4FMR3	Putative uncharacterized protein
GRMZM5G858417	x	2.9397	4.63965e-13	6.96713e-11	MEG	89.6285	109	2.96556	0.000802156	0.100614	MEG	89.7903	106	2.98373	0.00169102	0.187882	MEG	89.9017	123	4.21921	1.8013e-07	2.72643e-05	MEG	94.6814	103	110.25	GRMZM5G858417	Q41760	Nucleobase-ascorbate transporter LPE1 (Leaf permease protein 1)
GRMZM2G045809	x	4.18585	3.65811e-07	2.69504e-05	MEG	94.6008	222.5	5.06738	0.000127657	0.0261639	MEG	96.2516	66	5.28725	1.24567e-05	0.00354653	MEG	96.5464	48	9.9729	2.27347e-07	3.31246e-05	MEG	99.0046	107	110.875	GRMZM2G045809	NP_001141258	hypothetical protein LOC100273345
GRMZM2G136465	x	-5.09584	2.11945e-17	4.50535e-15	PEG	96.2918	77	-4.10238	0.00085266	0.104854	PEG	94.3913	110	-4.78762	1.49684e-05	0.00380877	PEG	95.8196	53	-3.89269	6.01646e-05	0.00455324	PEG	93.8092	206	111.5	NA	NA	NA
GRMZM2G000404	x	-10.7775	8.47418e-35	4.33454e-32	PEG	99.1464	32	-8.2272	1.35077e-05	0.0046851	PEG	98.5441	39	-8.25066	1.47098e-05	0.00380877	PEG	98.5523	53	-5.45928	0.00078446	0.0378629	PEG	96.7536	323	111.75	NA	NA	NA
GRMZM2G093316	x	-4.24796	2.39421e-12	3.32105e-10	PEG	94.7493	118	-3.80567	0.000413605	0.0630624	PEG	93.5414	87	-3.34925	0.000876065	0.109838	PEG	91.815	109	-4.22649	3.39108e-06	0.000372302	PEG	94.6987	142	114	GRMZM2G093316	NP_001168038	hypothetical protein LOC100381765
GRMZM2G104866	x	-3.17164	5.26386e-12	7.1799e-10	PEG	90.9578	120	-4.53282	0.000544253	0.0791625	PEG	95.3589	92.5	-3.54022	0.000458346	0.0659343	PEG	92.6108	95	-4.08781	6.09767e-06	0.000638975	PEG	94.3535	148.5	114	GRMZM2G104866	NP_001131981	hypothetical protein LOC100193380
GRMZM2G071808	x	9.94866	4.6355e-21	1.22377e-18	MEG	98.9998	62	5.24277	0.000803306	0.100614	MEG	96.4896	106	8.77014	2.23407e-06	0.000897963	MEG	98.7166	34	8.28454	0.000265933	0.0155277	MEG	98.5639	267	117.25	NA	NA	NA
GRMZM2G006428	x	-5.17688	3.16672e-17	6.47911e-15	PEG	96.4029	80	-4.64161	5.90092e-05	0.0150607	PEG	95.5643	53	-4.60992	7.17025e-05	0.0138012	PEG	95.5059	70	-4.74104	0.000365864	0.0205174	PEG	95.7406	278	120.25	GRMZM2G006428	NP_001141318	hypothetical protein LOC100273409
GRMZM2G099960	x	6.77524	6.90769e-08	5.71035e-06	MEG	97.868	198	4.43984	0.00712632	0.577232	MEG	95.1719	166.5	7.69618	0.000332282	0.0507048	MEG	98.3397	89.5	11.3317	1.53268e-12	7.0278e-10	MEG	99.2272	34	122	GRMZM2G099960	B6TB28	Putative uncharacterized protein
GRMZM2G164314	x	-8.14918	1.28869e-31	6.02663e-29	PEG	98.5165	35	-5.09335	0.000522551	0.0776764	PEG	96.2884	91	-6.1519	5.26579e-07	0.000257008	PEG	97.4257	28	-4.33042	0.000955637	0.043948	PEG	94.9374	339	123.25	NA	NA	NA
GRMZM2G365731	x	-7.58399	3.42248e-25	1.14325e-22	PEG	98.2911	49	-5.28942	6.84141e-05	0.0160966	PEG	96.5491	57	-5.21501	0.000571884	0.0797487	PEG	96.4534	98	-5.51431	0.000427636	0.0229186	PEG	96.8161	290.5	123.625	NA	NA	NA
GRMZM2G450071	x	6.06215	6.02553e-16	1.12075e-13	MEG	97.351	88	3.55553	0.00230941	0.226372	MEG	92.6696	138	7.05333	0.0017947	0.196211	MEG	98.0295	125	6.98521	3.52643e-06	0.000381785	MEG	97.9917	143.5	123.625	NA	NA	NA
GRMZM2G359589	x	9.28365	1.61312e-16	3.14329e-14	MEG	98.853	84	4.86441	0.00497826	0.429939	MEG	95.9453	157	6.53458	0.00793536	0.575032	MEG	97.7117	188	6.98642	8.89134e-09	2.0689e-06	MEG	97.9924	67	124	NA	NA	NA
GRMZM2G073700	x	4.00539	2.61369e-35	1.42603e-32	MEG	94.1325	30	3.48565	0.00119676	0.136039	MEG	92.3953	119	3.88866	1.39595e-05	0.00374059	MEG	93.7972	51	2.52279	0.000456296	0.0236334	MEG	86.4213	301	125.25	GRMZM2G073700	NP_001169821	hypothetical protein LOC100383713
GRMZM6G183316	x	6.372	9.95152e-06	0.000520404	MEG	97.5963	313	7.15063	0.000870093	0.106034	MEG	98.0818	111	8.39206	3.64669e-05	0.00803801	MEG	98.6	62	8.83464	1.1369e-17	1.18161e-14	MEG	98.735	15	125.25	NA	NA	NA
GRMZM2G008913	x	1.66179	2.68423e-08	2.36212e-06	MEG	73.4151	186	2.03896	0.000282758	0.048416	MEG	80.6102	79	1.4805	0.000301315	0.0473307	MEG	68.6705	87	3.11093	9.53629e-06	0.000946948	MEG	90.6348	156.5	127.125	GRMZM2G008913	P24450	Zein-alpha PMS2 Precursor (19 kDa zein PMS2)
GRMZM2G026301	x	-4.92507	2.39292e-15	4.35193e-13	PEG	96.0406	90	-4.30677	0.000151636	0.0297273	PEG	94.8844	69	-3.47052	0.00482386	0.413545	PEG	92.3339	159.5	-4.63985	4.65317e-05	0.0036091	PEG	95.5611	201	129.875	GRMZM2G026301	NP_001105820	putative protein kinase
GRMZM2G009014	x	-4.27367	4.11511e-20	9.90532e-18	PEG	94.809	68	-4.29848	0.000123739	0.0257511	PEG	94.8657	65	-4.83528	1.505e-05	0.00380877	PEG	95.8983	53	-3.04551	0.000917452	0.0424424	PEG	90.2678	337	130.75	GRMZM2G009014	NP_001145261	hypothetical protein LOC100278549
GRMZM2G359952	x	6.8932	3.49833e-08	2.99794e-06	MEG	97.9388	191	3.37418	0.0134452	0.904844	MEG	91.9258	201	7.41836	0.00104242	0.127194	MEG	98.2153	112	8.06431	1.23703e-15	9.07353e-13	MEG	98.4856	21.5	131.375	GRMZM2G359952	NP_001105946	AGAMOUS-like protein
GRMZM5G866423	x	-6.82133	1.18102e-31	5.68557e-29	PEG	97.8961	34	-5.06588	0.000183521	0.0340067	PEG	96.2495	73	-4.07159	0.00776385	0.570434	PEG	94.311	186	-4.87973	0.000134175	0.00875227	PEG	95.9697	239	133	GRMZM5G866423	NM_001136890	hypothetical protein LOC100191457 (LOC100191457), mRNA
GRMZM2G164663	x	-4.00159	9.83876e-23	2.87573e-20	PEG	94.122	56	-5.5908	5.72334e-09	5.52997e-06	PEG	96.8999	14	-4.8986	1.95284e-07	0.000111198	PEG	95.9994	24	-2.26777	0.00411143	0.143394	PEG	83.7207	447	135.25	GRMZM2G164663	B8A047	Putative uncharacterized protein
GRMZM2G406553	x	-2.99741	1.57932e-19	3.74642e-17	PEG	89.9845	69	-3.53451	0.000378007	0.0608726	PEG	92.5886	84	-2.77282	0.00295855	0.292982	PEG	88.4906	138	-3.25376	0.000216437	0.013028	PEG	91.3696	259	137.5	GRMZM2G406553	NM_001174196	hypothetical protein LOC100381317 (LOC100381317), mRNA
GRMZM2G048850	x	-4.49528	3.04368e-12	4.18647e-10	PEG	95.2847	119	-3.87931	0.000889879	0.107477	PEG	93.7691	112	-3.1842	0.00105419	0.127492	PEG	91.0227	113	-5.12697	9.49342e-05	0.00654878	PEG	96.3351	226	142.5	GRMZM2G048850	NP_001141849	hypothetical protein LOC100273991
GRMZM2G127739	x	-4.35899	3.32216e-28	1.32627e-25	PEG	95.0002	41	-3.60472	0.000782827	0.100614	PEG	92.8541	106	-3.36451	0.000174762	0.0302317	PEG	91.883	79	-2.2917	0.00114942	0.0516412	PEG	84.0049	347	143.25	NA	NA	NA
GRMZM2G084462	x	-4.00975	9.99682e-12	1.28841e-09	PEG	94.1445	127	-3.97284	0.0106596	0.779418	PEG	94.0418	185	-4.308	0.00795267	0.575032	PEG	94.8872	188	-4.62464	2.6771e-08	5.42025e-06	PEG	95.5332	77	144.25	GRMZM2G084462	B2XWS4	Isopentenyl transferase IPT2
GRMZM2G163406	x	6.70746	6.08587e-08	5.05652e-06	MEG	97.8256	197	6.74673	0.00261026	0.241843	MEG	97.8503	145.5	4.78347	0.00566326	0.458336	MEG	95.8127	169	8.46021	1.13715e-08	2.5326e-06	MEG	98.6221	69.5	145.25	GRMZM2G163406	C4J7Y9	Putative uncharacterized protein
GRMZM2G070343	x	-4.01228	8.64191e-14	1.4005e-11	PEG	94.1515	101	-3.58486	0.000141521	0.0281522	PEG	92.7804	68	-2.95803	0.00334581	0.321999	PEG	89.7435	142	-2.39315	0.000803928	0.0385638	PEG	85.1349	325	159	GRMZM2G070343	NP_001145779	hypothetical protein LOC100279286
GRMZM2G023232	x	-3.42989	2.1257e-13	3.31366e-11	PEG	92.1655	105	-3.04829	0.00127731	0.142795	PEG	90.2838	121	-3.00114	0.00668162	0.518813	PEG	90.0068	176	-2.6808	0.00014396	0.00928289	PEG	87.785	241.5	160.875	GRMZM2G023232	NP_001137020	hypothetical protein LOC100217188
GRMZM2G012964	x	-2.7784	1.03133e-20	2.67949e-18	PEG	88.5315	63	-2.99023	0.00125747	0.141748	PEG	89.9411	120	-2.8543	0.000702463	0.0932025	PEG	89.0675	103	-2.1117	0.00152367	0.065619	PEG	81.6825	361.5	161.875	GRMZM2G012964	NP_001170502	hypothetical protein LOC100384506
GRMZM2G383404	x	5.94504	7.00025e-07	4.81429e-05	MEG	97.2485	238	4.87597	0.00248124	0.236364	MEG	95.9637	142	7.36884	0.000899356	0.111733	MEG	98.1917	110	9.55153	1.0869e-05	0.00107245	MEG	98.9158	158	162	GRMZM2G383404	NP_001148936	anthocyanidin 3-O-glucosyltransferase
GRMZM2G104294	x	-4.04488	1.26943e-11	1.6107e-09	PEG	94.24	129	-3.18082	0.000497208	0.0747304	PEG	91.0052	90	-3.71969	0.00127643	0.150376	PEG	93.2597	116	-2.31378	0.000908757	0.0421652	PEG	84.2608	335	167.5	GRMZM2G104294	NP_001159331	hypothetical protein LOC100304425
GRMZM2G168651	x	2.61412	0.000670804	0.0205228	MEG	87.2345	535	4.54253	1.48827e-05	0.00503296	MEG	95.3778	40	4.28379	9.89591e-06	0.00300528	MEG	94.8323	45	4.77041	4.70752e-10	1.41135e-07	MEG	95.7907	52	168	GRMZM2G168651	NM_001111947	cell wall protein (AA 1-267) (HRGP), mRNA
GRMZM2G098239	x	6.55654	1.04891e-07	8.41598e-06	MEG	97.7267	204	6.8903	0.00198463	0.203603	MEG	97.9371	131.5	6.74869	0.00394433	0.354627	MEG	97.8515	152	6.94386	2.83254e-05	0.00237849	MEG	97.9682	185.5	168.25	GRMZM2G098239	Q41809	Orf protein
GRMZM2G085602	x	-4.14019	1.26956e-23	3.92078e-21	PEG	94.4877	53	-2.66982	0.00502752	0.429939	PEG	87.6968	157	-2.63653	0.0159149	0.925501	PEG	87.4234	235	-3.33207	0.00015652	0.0100006	PEG	91.7374	244	172.25	GRMZM2G085602	NP_001143881	hypothetical protein LOC100276682
GRMZM2G064905	x	-6.88612	3.79485e-14	6.47022e-12	PEG	97.9347	96	-4.21346	0.00268076	0.246684	PEG	94.6676	147	-6.52227	7.10987e-05	0.0138012	PEG	97.7033	70	-4.34322	0.00304982	0.11769	PEG	94.9657	404	179.25	NA	NA	NA
GRMZM2G145968	x	-3.50535	9.56224e-14	1.51956e-11	PEG	92.4741	103	-3.29249	9.22905e-05	0.0198161	PEG	91.5544	62.5	-1.9988	0.0139925	0.862415	PEG	79.9808	221	-2.34584	0.000908573	0.0421652	PEG	84.6224	335	180.375	GRMZM2G145968	NP_001105108	nucleosome/chromatin assembly factor D
GRMZM2G167630	x	6.65892	8.39901e-12	1.0998e-09	MEG	97.7945	125	6.55381	0.00505768	0.429939	MEG	97.7248	157	7.67426	0.00130736	0.152704	MEG	98.3304	117	7.80469	0.00163515	0.0696502	MEG	98.3848	366	191.25	GRMZM2G167630	NM_001175965	hypothetical protein LOC100383307 (LOC100383307), mRNA
GRMZM2G004511	x	3.10425	4.73923e-05	0.00209653	MEG	90.5983	370	7.19516	0.000777607	0.100614	MEG	98.105	106	5.40027	0.000771762	0.101412	MEG	96.6847	104	4.69976	2.85297e-05	0.00237849	MEG	95.6687	185.5	191.375	GRMZM2G004511	NP_001152428	remorin
GRMZM2G158884	x	2.62633	6.25811e-15	1.12563e-12	MEG	87.338	91	2.19744	0.00946936	0.711622	MEG	82.8437	180	2.59146	0.00635534	0.499406	MEG	87.0393	173.5	2.51341	0.000908594	0.0421652	MEG	86.3336	335	194.875	GRMZM2G158884	NP_001146029	hypothetical protein LOC100279560
GRMZM2G044531	x	-5.92467	2.33943e-09	2.26579e-07	PEG	97.2301	169	-3.44515	0.00792976	0.626509	PEG	92.2294	171.5	-4.28443	0.00303397	0.298289	PEG	94.8337	139	-5.36031	0.000491481	0.0251841	PEG	96.6367	304.5	196	GRMZM2G044531	B7ZX09	Putative uncharacterized protein
GRMZM2G018837	x	-2.30212	7.12126e-14	1.17738e-11	PEG	84.1263	99	-2.38064	0.00796626	0.626509	PEG	85.0018	171.5	-1.99252	0.0175197	0.993462	PEG	79.8798	241	-2.45587	0.000315408	0.0178808	PEG	85.7779	275	196.625	GRMZM2G018837	NM_001158968	calmodulin binding protein (LOC100286080), mRNA
GRMZM2G106798	x	-6.70891	5.33243e-13	7.91666e-11	PEG	97.8265	110.5	-5.00446	0.00547201	0.451341	PEG	96.1604	164	-5.34862	0.00349048	0.333573	PEG	96.6225	143	-4.97082	0.00166605	0.0703371	PEG	96.1103	369.5	196.75	GRMZM2G106798	NP_001145445	hypothetical protein LOC100278824
GRMZM2G341027	x	-3.46781	9.50899e-09	8.83685e-07	PEG	92.3229	176.5	-3.5448	0.0020421	0.206146	PEG	92.6284	134	-4.49773	0.00020081	0.0338799	PEG	95.2896	81	-2.84906	0.00262168	0.103212	PEG	89.0316	396	196.875	GRMZM2G341027	C0P9P8	Putative uncharacterized protein
GRMZM2G154007	x	2.61075	0.000238048	0.00854466	MEG	87.2057	456	3.84829	0.00817754	0.636283	MEG	93.6746	173.5	4.3232	0.00258173	0.265277	MEG	94.9213	133	7.14761	2.79195e-12	1.11607e-09	MEG	98.0802	38	200.125	GRMZM2G154007	NP_001141131	hypothetical protein LOC100273217
GRMZM2G025095	x	-6.07044	2.788e-20	6.81105e-18	PEG	97.358	67	-3.78418	0.00136448	0.149089	PEG	93.4726	124	-7.41181	0.000333926	0.0507048	PEG	98.2122	89.5	-3.36071	0.00844905	0.248062	PEG	91.8662	530.5	202.75	GRMZM2G025095	NP_001105177	hypothetical protein LOC542071
GRMZM2G037368	x	-4.61678	5.87427e-14	9.91238e-12	PEG	95.5186	97	-2.93529	0.00512308	0.430434	PEG	89.6006	161	-3.05355	0.00723238	0.546065	PEG	90.314	181	-2.21877	0.0018406	0.0763163	PEG	83.1165	375.5	203.625	GRMZM2G037368	NP_001150824	IAA5 - auxin-responsive Aux/IAA family member
GRMZM2G033413	x	2.72467	1.47981e-20	3.72639e-18	MEG	88.1289	65	2.80793	0.000826289	0.102543	MEG	88.7444	109	3.77038	3.01374e-05	0.00686431	MEG	93.4279	60	2.07056	0.0128495	0.342957	MEG	81.0865	585	204.75	NA	NA	NA
GRMZM2G045503	x	-2.78182	3.02503e-07	2.25063e-05	PEG	88.5564	220	-2.64971	0.00253696	0.239983	PEG	87.5327	143	-3.2765	0.000216188	0.0360295	PEG	91.4788	82	-2.1774	0.00280293	0.109518	PEG	82.5816	398.5	210.875	NA	NA	NA
GRMZM2G010868	x	2.53436	5.00902e-05	0.00220991	MEG	86.5284	371	3.71548	0.000558882	0.0795789	MEG	93.2454	95	2.56055	0.00753338	0.559517	MEG	86.7663	184	4.45483	9.12425e-05	0.00637879	MEG	95.2028	223	218.25	GRMZM2G010868	NP_001105392	phospholipid transfer protein
GRMZM2G044882	x	9.00691	6.14833e-10	6.53479e-08	MEG	98.7823	154	9.20468	3.02657e-05	0.00802753	MEG	98.8335	49	7.50334	0.00316459	0.308909	MEG	98.2548	140	3.95904	0.00943605	0.270419	MEG	94.0026	544	221.75	GRMZM2G044882	NP_001146667	hypothetical protein LOC100280267
GRMZM2G138861	x	2.82819	5.65658e-10	6.05143e-08	MEG	88.8872	153	3.98023	0.000679296	0.0918884	MEG	94.0626	99.5	4.02108	0.00119786	0.143596	MEG	94.1756	114	2.35551	0.00994735	0.282476	MEG	84.7291	549	228.875	GRMZM2G138861	NP_001149657	serine/threonine-protein kinase SAPK8
GRMZM2G132184	x	-5.37089	3.28061e-13	5.01841e-11	PEG	96.6495	107	-3.58335	0.00240997	0.231204	PEG	92.7748	140	-3.44412	0.000539664	0.0760314	PEG	92.2251	97	-2.98006	0.0121833	0.329754	PEG	89.8793	575.5	229.875	GRMZM2G132184	NP_001167795	hypothetical protein LOC100381489
GRMZM2G171383	x	-3.0479	1.73028e-15	3.18216e-13	PEG	90.2815	89	-2.44066	0.00260786	0.241843	PEG	85.6256	145.5	-2.26688	0.0105506	0.724545	PEG	83.7101	198	-1.97911	0.00659528	0.20523	PEG	79.6618	500.5	233.25	GRMZM2G171383	NP_001152611	anthranilate synthase component II
GRMZM2G121293	x	4.20657	0.000103809	0.0040703	MEG	94.651	417.5	6.12348	0.00872366	0.670483	MEG	97.4024	176	7.72546	0.000305178	0.0473928	MEG	98.3521	88	8.15063	0.000393937	0.0216249	MEG	98.517	284	241.375	GRMZM2G121293	NP_001151549	subtilisin-like protease
GRMZM2G345700	x	4.33256	4.19658e-06	0.000238506	MEG	94.9421	288	5.91369	0.0127613	0.876949	MEG	97.22	195.5	6.40851	7.01247e-06	0.00228172	MEG	97.623	41.5	3.66728	0.0047863	0.162457	MEG	93.0791	459.5	246.125	GRMZM2G345700	NP_001140565	hypothetical protein LOC100272630
GRMZM2G141136	x	5.63861	1.12232e-09	1.15536e-07	MEG	96.9507	159	8.02271	6.69454e-05	0.0160966	MEG	98.4701	57	7.0975	0.00189117	0.205117	MEG	98.0535	126	6.4429	0.0179326	0.433631	MEG	97.6477	644	246.5	GRMZM2G141136	C0PJ30	Putative uncharacterized protein
GRMZM5G852776	x	-6.58023	2.8486e-17	5.90201e-15	PEG	97.7426	79	-6.37751	0.00255951	0.240434	PEG	97.6003	144	-7.005	1.7765e-06	0.00078928	PEG	98.0028	30.5	-2.54958	0.035951	0.686859	PEG	86.6673	816	267.375	NA	NA	NA
GRMZM2G393471	x	-4.45778	3.05669e-37	1.78685e-34	PEG	95.2089	28	-3.29336	0.00134434	0.149057	PEG	91.5585	122	-3.42246	0.000501126	0.0713373	PEG	92.1342	96	-1.7135	0.0375556	0.700349	PEG	74.5941	836	270.5	NA	NA	NA
GRMZM2G149903	x	-6.98074	3.04922e-18	6.83694e-16	PEG	97.9892	73	-4.58831	0.0013777	0.149089	PEG	95.4654	124	-5.78432	0.000181556	0.0310143	PEG	97.0979	80	-2.7316	0.0353214	0.67899	PEG	88.182	811	272	GRMZM2G149903	NP_001149368	LOC100282992
GRMZM2G061230	x	5.56988	7.53973e-06	0.000411368	MEG	96.8773	300	6.97705	0.00160726	0.172551	MEG	97.9871	126	4.96913	0.00504039	0.425197	MEG	96.1078	161.5	6.95613	0.00758632	0.228322	MEG	97.9752	518	276.375	GRMZM2G061230	NM_001152572	hypothetical protein LOC100279575 (LOC100279575), mRNA
GRMZM2G010740	x	4.60355	0.000498784	0.0160395	MEG	95.494	509	7.32299	0.00217883	0.215132	MEG	98.1694	136.5	8.04067	0.00134846	0.155684	MEG	98.4768	118.5	7.60554	0.00177072	0.0740093	MEG	98.3006	373	284.25	NA	NA	NA
GRMZM2G477503	x	-5.28381	1.67124e-26	6.07887e-24	PEG	96.542	45	-4.26955	0.00019114	0.0349399	PEG	94.7995	74	-3.11044	0.0147963	0.88615	PEG	90.6322	226	-3.04875	0.0349214	0.675465	PEG	90.2864	806	287.75	NA	NA	NA
GRMZM2G087150	x	3.76118	8.80491e-05	0.00354972	MEG	93.3978	406	7.06588	0.00117065	0.134198	MEG	98.0364	118	4.16035	0.00484173	0.413545	MEG	94.5381	159.5	4.69557	0.00508111	0.169037	MEG	95.6613	468	287.875	GRMZM2G087150	NP_001149094	LOC100282715
GRMZM2G104542	x	1.57632	0.00661627	0.133204	MEG	71.3037	813	3.32202	0.0114943	0.827041	MEG	91.6914	188	3.24161	0.00140191	0.157037	MEG	91.3104	122	5.50879	3.91669e-08	7.44648e-06	MEG	96.8099	82	301.25	GRMZM2G104542	NP_001130581	hypothetical protein LOC100191680
GRMZM2G181251	x	-5.20461	2.6879e-23	8.14732e-21	PEG	96.4398	54	-4.35251	0.000414915	0.0630624	PEG	94.9861	87	-5.10891	4.9875e-05	0.010173	PEG	96.3101	67	-2.34353	0.0640245	0.957559	PEG	84.5967	1040	312	GRMZM2G181251	NP_001145688	hypothetical protein LOC100279192
GRMZM2G147226	x	2.21322	1.33873e-11	1.68557e-09	MEG	83.046	130	2.78554	0.000609602	0.0850111	MEG	88.5835	97	2.32307	0.00558993	0.457437	MEG	84.3669	166	1.43215	0.0426056	0.762596	MEG	67.2244	870.5	315.875	GRMZM2G147226	NP_001141659	hypothetical protein LOC100273784
GRMZM2G162527	x	2.52473	0.0156123	0.277369	MEG	86.4393	921.5	4.00014	0.00186373	0.195431	MEG	94.118	128	3.90717	0.00207663	0.219655	MEG	93.8522	129	4.89695	2.83987e-05	0.00237849	MEG	95.9968	185.5	341	GRMZM2G162527	B4FQP1	Putative uncharacterized protein
GRMZM2G062396	x	4.89167	4.32142e-05	0.00193789	MEG	95.9885	365	6.89583	0.00857237	0.66262	MEG	97.9404	175	6.73827	0.0140097	0.862415	MEG	97.845	221	6.87374	0.0146811	0.375209	MEG	97.9274	609.5	342.625	GRMZM2G062396	NP_001130275	hypothetical protein LOC100191369
GRMZM2G092101	x	-4.59722	1.82737e-20	4.53187e-18	PEG	95.4822	66	-4.78413	0.000251478	0.0436121	PEG	95.8138	78	-3.73235	0.0119317	0.77279	PEG	93.3023	211	-1.8804	0.0629615	0.952056	PEG	77.9536	1031	346.5	GRMZM2G092101	NP_001168521	hypothetical protein LOC100382301
GRMZM2G394203	x	5.27887	1.37236e-08	1.2549e-06	MEG	96.5358	179	4.29423	0.00101196	0.118006	MEG	94.8561	116	5.5988	2.27229e-05	0.00535399	MEG	96.9085	58	5.42401	0.0690097	0.992363	MEG	96.7127	1084.5	359.375	NA	NA	NA
GRMZM2G129034	x	1.91741	0.0405537	0.577705	MEG	78.6163	1149	7.31691	0.000677309	0.0918884	MEG	98.1664	99.5	4.63499	0.00686328	0.526034	MEG	95.5522	178	9.23515	3.19775e-15	2.16752e-12	MEG	98.8411	23	362.375	GRMZM2G129034	NP_001105525	m27 protein
GRMZM2G124708	x	2.65437	7.30484e-05	0.00306753	MEG	87.571	389	2.79604	0.00240897	0.231204	MEG	88.6593	140	3.52223	0.000250839	0.0403291	MEG	92.5407	85	2.38093	0.0396835	0.727125	MEG	85.0048	850.5	366.125	NA	NA	NA
GRMZM2G410916	x	5.19089	2.42562e-05	0.00114747	MEG	96.4216	346	7.04459	0.00137044	0.149089	MEG	98.0247	124	7.7526	0.000229605	0.0378046	MEG	98.3634	83	5.55026	0.0531919	0.86828	MEG	96.8559	951.5	376.125	NA	NA	NA
GRMZM2G084296	x	1.81562	0.000144948	0.00544155	MEG	76.7252	436	4.56694	0.00531189	0.440821	MEG	95.4248	162.5	2.14223	0.013367	0.844415	MEG	82.1081	216.5	1.80131	0.0224205	0.502929	MEG	76.4413	693.5	377.125	GRMZM2G084296	NP_001147036	PHD-finger family protein
GRMZM2G438803	x	6.65647	8.08928e-07	5.4713e-05	MEG	97.7929	242	6.80946	0.0049594	0.429939	MEG	97.8889	157	6.21355	0.0149779	0.889947	MEG	97.4753	230	6.08827	0.0454376	0.799518	MEG	97.3731	886	378.75	NA	NA	NA
GRMZM2G033767	x	4.78147	7.00822e-08	5.76435e-06	MEG	95.8093	199	6.07362	0.0130697	0.883968	MEG	97.3607	199.5	4.08412	0.0113002	0.749656	MEG	94.3439	204.5	3.73274	0.0502907	0.843045	MEG	93.3036	930	383.25	NA	NA	NA
GRMZM2G151653	x	-2.93453	1.23215e-10	1.40054e-08	PEG	89.5958	144	-2.62648	0.00818461	0.636283	PEG	87.3392	173.5	-2.87548	0.00732085	0.546704	PEG	89.2106	182.5	-1.89131	0.0676046	0.980425	PEG	78.1519	1075	393.75	NA	NA	NA
GRMZM2G476175		6.94774	3.27472e-08	2.83601e-06	MEG	97.9704	189	NA	NA	NA	NA	NA	6763.5	7.27339	0.00135565	0.155684	MEG	98.1448	118.5	9.5978	2.58821e-06	0.000290289	MEG	98.9261	139	1802.5	NA	NA	NA
AC209206.3_FG014	x	6.07093	1.47916e-06	9.38408e-05	MEG	97.3584	258	5.69095	0.0178893	1	MEG	97.0048	6869	8.29988	7.43673e-05	0.0141153	MEG	98.5691	72	8.69341	6.3595e-18	7.08176e-15	MEG	98.6941	14	1803.25	NA	NA	NA
GRMZM5G858653		6.08049	2.79859e-06	0.000166572	MEG	97.3665	275	NA	NA	NA	NA	NA	6763.5	7.34339	0.00417649	0.368232	MEG	98.1793	155	9.38567	7.64e-16	5.95538e-13	MEG	98.8775	20	1803.38	GRMZM5G858653	NP_001132468	hypothetical protein LOC100193924
GRMZM2G116646	x	5.32004	1.53101e-08	1.38451e-06	MEG	96.5874	181	5.75057	2.90587e-05	0.00802753	MEG	97.0648	49	3.48258	0.0200895	1	MEG	92.3829	6954.5	8.55289	1.50425e-11	5.71981e-09	MEG	98.6514	41	1806.38	GRMZM2G116646	NP_001132114	hypothetical protein LOC100193531
GRMZM5G800014	x	6.69459	4.05632e-07	2.91201e-05	MEG	97.8174	228	5.69095	0.0178758	1	MEG	97.0048	6869	7.91615	0.000163671	0.0290485	MEG	98.4293	77	7.13192	1.21886e-09	3.33368e-07	MEG	98.0719	57	1807.75	GRMZM5G800014	NP_001150617	VAMP protein SEC22
GRMZM2G010669	x	6.95564	2.94394e-08	2.57682e-06	MEG	97.9749	187	5.23233	0.000975622	0.115583	MEG	96.476	114.5	3.5622	0.0388214	1	MEG	92.695	6954.5	10.0088	5.29753e-21	2.06471e-17	MEG	99.0116	4	1815	GRMZM2G010669	NP_001105379	LOC542326
GRMZM2G041050	x	-3.85213	1.02525e-07	8.26666e-06	PEG	93.6864	203	-2.9837	0.113214	1	PEG	89.9015	6869	-4.1365	0.00208951	0.219655	PEG	94.4784	129	-5.25366	2.08991e-07	3.10302e-05	PEG	96.5036	105	1826.5	GRMZM2G041050	B6UGX5	Putative uncharacterized protein
GRMZM2G569356	x	6.98982	7.67782e-17	1.53257e-14	MEG	97.9943	82	3.71949	0.0352352	1	MEG	93.259	6869	6.74495	0.00368486	0.342476	MEG	97.8492	148	8.438	0.000162371	0.010295	MEG	98.615	245.5	1836.12	NA	NA	NA
GRMZM5G871471	x	7.98266	3.34808e-22	9.61426e-20	MEG	98.4549	57	2.79723	0.141334	1	MEG	88.6679	6869	8.68165	0.000426594	0.0626863	MEG	98.6906	93	8.54508	0.00149298	0.0648343	MEG	98.649	359	1844.5	NA	NA	NA
GRMZM2G043417	x	-2.34353	1.31111e-16	2.58557e-14	PEG	84.5967	83	-2.06767	0.0228806	1	PEG	81.0436	6869	-2.36946	0.00238035	0.246438	PEG	84.8814	132	-2.49014	0.00044065	0.0234138	PEG	86.1126	295.5	1844.88	NA	NA	NA
GRMZM2G384780	x	3.47996	8.36539e-06	0.000451897	MEG	92.3723	303	4.81093	2.56705e-05	0.0075488	MEG	95.8584	46	2.36832	0.0267787	1	MEG	84.869	6954.5	4.88839	4.36948e-08	8.20725e-06	MEG	95.9833	83	1846.62	GRMZM2G384780	NM_001152979	LOC100280037 (TIDP2840), mRNA
GRMZM2G110306	x	-6.90072	2.86502e-14	4.98879e-12	PEG	97.9432	94	-7.0821	0.000407364	0.0630624	PEG	98.0452	87	-3.63171	0.0336949	1	PEG	92.9524	6954.5	-4.69394	0.00022601	0.0134485	PEG	95.6584	262	1849.38	NA	NA	NA
GRMZM2G056093	x	4.47308	1.70467e-06	0.000106904	MEG	95.24	261	1.60171	0.22452	1	MEG	71.9533	6869	3.43145	0.0164291	0.947344	MEG	92.1721	237	6.04535	1.28126e-08	2.81335e-06	MEG	97.3366	71	1859.5	GRMZM2G056093	NP_001169471	hypothetical protein LOC100383344
AC208337.2_FG003		8.9931	1.12138e-14	1.99509e-12	MEG	98.7786	92	NA	NA	NA	NA	NA	6763.5	5.43106	6.2518e-05	0.0125643	MEG	96.7209	68	6.94881	0.00774526	0.232395	MEG	97.971	519.5	1860.75	NA	NA	NA
GRMZM2G094360	x	5.66033	2.74993e-06	0.000164617	MEG	96.9733	273.5	6.12471	0.00916429	0.692544	MEG	97.4034	179	5.8225	0.0543791	1	MEG	97.1348	6954.5	10.4699	1.84718e-08	3.89157e-06	MEG	99.096	74	1870.25	GRMZM2G094360	B6UEF6	Putative uncharacterized protein
GRMZM2G116360	x	6.23275	6.39195e-07	4.45206e-05	MEG	97.4904	235	2.59184	0.183813	1	MEG	87.0427	6869	7.52789	0.0006008	0.0829347	MEG	98.266	99	6.07367	0.000449053	0.0234138	MEG	97.3607	295.5	1874.62	GRMZM2G116360	NP_001136990	hypothetical protein LOC100217152
GRMZM2G343972	x	7.11099	1.86953e-24	6.00009e-22	MEG	98.0607	51	7.20833	0.000732649	0.0981241	MEG	98.1118	101	3.36608	0.0326901	1	MEG	91.89	6954.5	3.834	0.00343886	0.127647	MEG	93.6304	419.5	1881.5	GRMZM2G343972	NP_001136879	hypothetical protein LOC100217033
GRMZM2G369884	x	8.4964	1.35139e-08	1.24267e-06	MEG	98.6337	178	2.28601	0.351135	1	MEG	83.9379	6869	7.49646	0.00402171	0.35922	MEG	98.2517	153	8.66618	0.00102354	0.0465219	MEG	98.686	343	1885.75	NA	NA	NA
AC148167.6_FG001	x	-3.06847	3.35212e-19	7.83821e-17	PEG	90.3989	70	-2.40481	0.0124554	0.872972	PEG	85.2575	193	-1.63055	0.0673436	1	PEG	72.6678	6954.5	-2.37828	0.000875346	0.0412285	PEG	84.9765	331	1887.12	AC148167.6_FG001	NP_001150978	LOC100284611
GRMZM2G016145	x	3.92937	5.80406e-08	4.84698e-06	MEG	93.9173	196	3.10738	0.00485291	0.429054	MEG	90.6155	153	2.05539	0.252622	1	MEG	80.8599	6954.5	3.18817	0.000207688	0.0125986	MEG	91.043	257	1890.12	GRMZM2G016145	Q1JSA0	Response regulator
GRMZM2G102161	x	6.68306	3.96031e-07	2.87356e-05	MEG	97.8101	225.5	7.70455	0.000210363	0.0374418	MEG	98.3433	76	3.74417	0.0495547	1	MEG	93.3417	6954.5	5.81429	0.000827005	0.0394282	MEG	97.1269	327	1895.75	GRMZM2G102161	D3YBA2	MADS-domain transcription factor
GRMZM2G357688		4.3322	0.00114286	0.0325073	MEG	94.9413	575.5	NA	NA	NA	NA	NA	6763.5	6.71061	0.00558147	0.457437	MEG	97.8276	166	10.2155	6.73728e-08	1.16972e-05	MEG	99.0508	90	1898.75	GRMZM2G357688	NP_001148715	zinc finger protein 2
GRMZM2G020523	x	5.67051	3.75195e-06	0.000216239	MEG	96.9838	284	5.8335	0.0148197	0.973136	MEG	97.1453	206	3.43688	0.0416949	1	MEG	92.1949	6954.5	9.27922	1.70962e-05	0.00153178	MEG	98.8519	174	1904.62	GRMZM2G020523	NP_001140437	hypothetical protein LOC100272496
GRMZM2G146511	x	5.16264	8.02512e-08	6.50273e-06	MEG	96.3837	202	7.20454	0.000982634	0.115583	MEG	98.1098	114.5	5.72078	0.0198467	1	MEG	97.035	6954.5	5.68375	0.00125627	0.0557983	MEG	96.9974	351	1905.5	NA	NA	NA
GRMZM2G049340	x	-6.2765	9.50182e-12	1.23433e-09	PEG	97.5244	126	-4.44898	0.00216599	0.215132	PEG	95.1908	136.5	-3.07323	0.0879912	1	PEG	90.4258	6954.5	-4.05039	0.00343125	0.127647	PEG	94.2547	419.5	1909.12	GRMZM2G049340	NP_001130069	hypothetical protein LOC100191162
GRMZM2G374088	x	2.53697	1.25134e-12	1.81257e-10	MEG	86.5523	113	1.88512	0.0478156	1	MEG	78.0396	6869	2.70614	0.0101569	0.711816	MEG	87.9854	195	1.95938	0.00522162	0.172734	MEG	79.3353	471.5	1912.12	GRMZM2G374088	NP_001148160	MPK17-2 - putative MAPK
GRMZM2G071021	x	4.14504	1.48267e-05	0.000735768	MEG	94.4999	329.5	2.02775	0.142177	1	MEG	80.4373	6869	4.33082	0.00265801	0.26907	MEG	94.9382	135	4.03984	0.00078788	0.0379106	MEG	94.2264	324	1914.38	GRMZM2G071021	NP_001105046	cytosolic aldehyde dehydrogenase RF2C
GRMZM2G170201	x	-2.45697	8.35043e-05	0.00339999	PEG	85.7888	402	-1.82865	0.0120081	0.846007	PEG	76.9795	191.5	-1.83776	0.0932528	1	PEG	77.1552	6954.5	-3.50495	2.82183e-07	3.98914e-05	PEG	92.4725	110	1914.5	GRMZM2G170201	B6UI28	Paired amphipathic helix repeat family protein
GRMZM2G028129		2.63249	0.00628968	0.128047	MEG	87.3897	804	NA	NA	NA	NA	NA	6763.5	5.48586	0.000440769	0.0640802	MEG	96.784	94	10.3057	3.40959e-24	5.31556e-20	MEG	99.0672	1	1915.62	GRMZM2G028129	NP_001130836	hypothetical protein LOC100191940
AC211192.3_FG003	x	8.19934	3.93257e-11	4.69842e-09	MEG	98.5344	137	6.53846	0.00528928	0.440821	MEG	97.7144	162.5	5.5782	0.0275234	1	MEG	96.8863	6954.5	7.40462	0.00359564	0.131587	MEG	98.2088	426	1920	NA	NA	NA
GRMZM2G304378	x	2.62812	0.000264081	0.0093157	MEG	87.353	464	2.59681	0.178492	1	MEG	87.0858	6869	3.50659	0.00093726	0.115393	MEG	92.479	111	4.40454	0.000152532	0.0097859	MEG	95.098	243	1921.75	GRMZM2G304378	NP_001149720	hybrid proline-rich protein1
GRMZM2G472052	x	-2.48171	6.16875e-12	8.27624e-10	PEG	86.0313	122	-3.40117	0.000337011	0.0555945	PEG	92.0433	82	-1.47254	0.0672123	1	PEG	68.4379	6954.5	-1.6957	0.00839636	0.247447	PEG	74.1962	528.5	1921.75	GRMZM2G472052	NP_001150031	nucleic acid binding protein
GRMZM2G082809	x	-2.09824	1.22963e-11	1.57238e-09	PEG	81.4905	128	-2.02752	0.0178727	1	PEG	80.4338	6869	-2.30554	0.00535065	0.445866	PEG	84.166	163.5	-1.76757	0.00844733	0.248062	PEG	75.7535	530.5	1922.75	GRMZM2G082809	NP_001149912	seed specific protein Bn15D14A
GRMZM2G302160	x	-1.90772	1.23689e-06	8.03392e-05	PEG	78.4455	252	-2.14678	0.0185031	1	PEG	82.1704	6869	-2.01802	0.0170131	0.972805	PEG	80.2855	239	-2.28902	0.000972443	0.0444586	PEG	83.9733	341	1925.25	GRMZM2G302160	NP_001167781	hypothetical protein LOC100381474
GRMZM2G026930	x	7.70407	1.80273e-08	1.60364e-06	MEG	98.3431	184	6.50385	0.00710258	0.577232	MEG	97.6905	166.5	2.74067	0.139755	1	MEG	88.2509	6954.5	7.33592	0.00351383	0.129812	MEG	98.1757	422	1931.75	GRMZM2G026930	P51108	Dihydroflavonol-4-reductase (DFR)(EC 1.1.1.219)(Dihydrokaempferol 4-reductase)
AC211403.4_FG005		-6.1551	2.40111e-10	2.67356e-08	PEG	97.4283	146.5	-5.95458	0.00503174	0.429939	PEG	97.257	157	NA	NA	NA	NA	NA	6833	-6.39842	0.0150508	0.381531	PEG	97.6156	615	1937.88	NA	NA	NA
GRMZM2G040095	x	5.91549	1.08586e-05	0.000557159	MEG	97.2217	319	5.24337	0.0322194	1	MEG	96.4904	6869	4.86903	0.0102306	0.713323	MEG	95.9526	196	7.42317	0.00327065	0.123163	MEG	98.2176	414	1949.5	GRMZM2G040095	NP_001105976	lipoxygenase6
GRMZM2G041171	x	7.8503	2.39306e-10	2.67356e-08	MEG	98.4033	146.5	7.09534	0.0010452	0.120841	MEG	98.0523	117	5.22605	0.0421003	1	MEG	96.4679	6954.5	6.6241	0.0140656	0.366105	MEG	97.7718	598.5	1954.12	NA	NA	NA
GRMZM2G086489	x	-4.72632	3.02844e-10	3.32681e-08	PEG	95.7152	148.5	-4.07471	0.00200187	0.203603	PEG	94.3192	131.5	-4.02803	0.0297002	1	PEG	94.1945	6954.5	-6.21453	0.0143089	0.368751	PEG	97.4761	604.5	1959.75	GRMZM2G086489	NP_001146345	hypothetical protein LOC100279923
GRMZM2G354558	x	3.31599	7.6463e-05	0.00317378	MEG	91.6637	394.5	2.98256	0.0386714	1	MEG	89.8946	6869	6.20959	0.010473	0.724545	MEG	97.4721	198	5.34203	0.00320545	0.121112	MEG	96.6145	412.5	1968.5	GRMZM2G354558	NP_001149938	omega-3 fatty acid desaturase
GRMZM2G067315	x	1.57591	0.00682328	0.137035	MEG	71.293	815	2.1286	0.0351963	1	MEG	81.9199	6869	2.48184	0.0068901	0.526034	MEG	86.0326	178	7.80279	4.23294e-17	3.88185e-14	MEG	98.3841	17	1969.75	GRMZM2G067315	NP_001151228	glycine-rich cell wall structural protein 2
GRMZM2G102745	x	-2.82556	1.55278e-14	2.73289e-12	PEG	88.8688	93	-2.49887	0.00760985	0.612729	PEG	86.1962	168	-1.46743	0.109191	1	PEG	68.2877	6954.5	-1.95113	0.0212053	0.484027	PEG	79.1966	683	1974.62	GRMZM2G102745	NP_001146478	hypothetical protein LOC100280066
GRMZM2G022359	x	-2.76954	2.47204e-07	1.87326e-05	PEG	88.4664	216	-3.42678	0.00184752	0.195431	PEG	92.1525	128	-2.77926	0.0249781	1	PEG	88.5377	6954.5	-2.1079	0.0144283	0.371184	PEG	81.6286	606	1976.12	GRMZM2G022359	NP_001131912	hypothetical protein LOC100193301
GRMZM2G158595	x	-2.9237	1.73435e-12	2.44723e-10	PEG	89.5267	116	-2.62311	0.00640524	0.525113	PEG	87.3107	165	-2.51396	0.0207104	1	PEG	86.3388	6954.5	-1.69915	0.0203792	0.472961	PEG	74.274	671.5	1976.75	GRMZM2G158595	NP_001169284	hypothetical protein LOC100383148
GRMZM2G031893	x	-2.17062	2.52569e-07	1.90509e-05	PEG	82.4918	217	-3.1253	0.00777895	0.618976	PEG	90.7128	170	-2.02829	0.0620212	1	PEG	80.4457	6954.5	-2.12801	0.0143101	0.368751	PEG	81.9117	604.5	1986.5	NA	NA	NA
GRMZM2G178014	x	-2.19483	1.74649e-06	0.000109109	PEG	82.8099	262	-1.6649	0.164267	1	PEG	73.488	6869	-2.93302	0.00501839	0.425197	PEG	89.5861	161.5	-1.97348	0.0204792	0.474155	PEG	79.5694	673.5	1991.5	GRMZM2G178014	NP_001130336	hypothetical protein LOC100191431
GRMZM2G041312	x	-1.85579	6.85166e-10	7.18897e-08	PEG	77.4976	156	-1.92076	0.0168248	1	PEG	78.675	6869	-2.18771	0.0139555	0.862415	PEG	82.7171	221	-1.71042	0.0266817	0.571383	PEG	74.5257	726.5	1993.12	GRMZM2G041312	NP_001150464	SNF4
GRMZM5G818655		-3.91111	1.09012e-07	8.61982e-06	PEG	93.8638	207	NA	NA	NA	NA	NA	6763.5	-4.4338	0.00534118	0.445866	PEG	95.1594	163.5	-2.41245	0.0396911	0.727125	PEG	85.3371	850.5	1996.12	NA	NA	NA
GRMZM2G445602	x	2.9134	0.000359283	0.0122135	MEG	89.4603	483.5	4.32532	0.00185687	0.195431	MEG	94.926	128	0.835504	0.436253	1	MEG	41.1095	6954.5	4.60999	0.00374049	0.135636	MEG	95.506	430	1999	GRMZM2G445602	NM_001155933	LOC100283031 (pco065510b), mRNA
GRMZM2G167999	x	-2.1779	1.43624e-12	2.06214e-10	PEG	82.5882	114	-1.8695	0.0454397	1	PEG	77.7533	6869	-2.4236	0.00652521	0.509563	PEG	85.4521	175	-1.448	0.0384858	0.710672	PEG	67.7076	844.5	2000.62	NA	NA	NA
GRMZM2G027333		4.54948	0.000624468	0.0192129	MEG	95.3912	532	NA	NA	NA	NA	NA	6763.5	6.01979	0.0146335	0.88615	MEG	97.3146	226	7.09372	0.00615885	0.195952	MEG	98.0515	490	2002.88	GRMZM2G027333	NP_001145198	hypothetical protein LOC100278452
GRMZM2G033247	x	8.03494	7.36129e-08	6.02448e-06	MEG	98.4747	200	8.48523	0.000541324	0.0791625	MEG	98.6301	92.5	5.75662	0.0573819	1	MEG	97.0708	6954.5	6.8273	0.0310573	0.629627	MEG	97.8997	769	2004	NA	NA	NA
GRMZM2G096153	x	-1.63204	5.13671e-05	0.00226015	PEG	72.7041	372	-2.64112	0.0110688	0.800683	PEG	87.4616	187	-1.15867	0.236073	1	PEG	57.311	6954.5	-2.22316	0.00725274	0.22084	PEG	83.1719	512	2006.38	GRMZM2G096153	NM_001111509	glutathione transferase10 (gst10), mRNA
GRMZM5G896560	x	4.53809	1.4834e-05	0.000735768	MEG	95.3691	329.5	5.41776	0.00199483	0.203603	MEG	96.7053	131.5	2.58	0.0581639	1	MEG	86.939	6954.5	5.00876	0.0167066	0.41408	MEG	96.1668	629	2011.12	NA	NA	NA
GRMZM2G129083	x	2.75327	9.17066e-06	0.000488186	MEG	88.3457	307.5	4.07586	8.8847e-05	0.0197022	MEG	94.3223	61	2.07919	0.0407517	1	MEG	81.2136	6954.5	2.86407	0.0266614	0.571383	MEG	89.1339	726.5	2012.38	GRMZM2G129083	NP_001167690	cold shock protein-1
GRMZM2G141382	x	1.67634	0.000435897	0.0144429	MEG	73.754	494	2.7558	0.0103387	0.76006	MEG	88.3645	184	2.51113	0.0322026	1	MEG	86.3122	6954.5	4.74966	0.00445785	0.152742	MEG	95.7554	455	2021.88	GRMZM2G141382	NP_001169534	hypothetical protein LOC100383409
GRMZM2G049373	x	2.71286	1.74203e-11	2.14387e-09	MEG	88.0377	133	2.04583	0.195896	1	MEG	80.7152	6869	3.01206	0.00271481	0.272799	MEG	90.072	136	2.14706	0.0568414	0.907949	MEG	82.1743	975.5	2028.38	GRMZM2G049373	NP_001131455	hypothetical protein LOC100192790
GRMZM2G368448	x	-2.69308	2.04545e-12	2.86153e-10	PEG	87.8827	117	-3.71925	0.0118138	0.841077	PEG	93.2582	190	-1.85808	0.0446329	1	PEG	77.5405	6954.5	-1.53311	0.0421312	0.759335	PEG	70.1531	864.5	2031.5	GRMZM2G368448	NP_001167992	hypothetical protein LOC100381713
GRMZM2G433002	x	-3.3739	2.8035e-09	2.66789e-07	PEG	91.9245	172	-3.70096	0.022115	1	PEG	93.1959	6869	-5.13564	0.0057719	0.461279	PEG	96.347	171	-3.75347	0.051948	0.859733	PEG	93.3725	942	2038.5	GRMZM2G433002	NP_001170356	hypothetical protein LOC100384334
GRMZM2G106324		5.18559	6.22685e-05	0.00266112	MEG	96.4145	383	NA	NA	NA	NA	NA	6763.5	6.30728	0.00791921	0.575032	MEG	97.5479	188	6.06901	0.036738	0.691721	MEG	97.3568	828	2040.62	NA	NA	NA
GRMZM2G024996		5.15649	4.27854e-08	3.64746e-06	MEG	96.3754	192	7.40864	0.000566483	0.079821	MEG	98.2107	96	7.06083	0.00208384	0.219655	MEG	98.0336	129	NA	NA	NA	NA	NA	7795	2053	NA	NA	NA
GRMZM2G128922		4.09639	0.0025719	0.0632085	MEG	94.3758	666	NA	NA	NA	NA	NA	6763.5	5.98117	0.0148361	0.88615	MEG	97.2807	226	4.82551	0.0111479	0.309947	MEG	95.8823	560.5	2054	GRMZM2G128922	C0PD84	Putative uncharacterized protein
GRMZM2G424205	x	8.94028	3.45576e-14	5.95409e-12	MEG	98.7643	95	5.09222	0.000414435	0.0630624	MEG	96.2868	87	3.38464	0.0243878	1	MEG	91.9716	6954.5	5.25327	0.070578	0.998199	MEG	96.5031	1097	2058.38	NA	NA	NA
GRMZM2G053500	x	-2.0934	1.96148e-09	1.94579e-07	PEG	81.4206	165	-2.49152	0.0127409	0.876949	PEG	86.1258	195.5	-2.10486	0.0238577	1	PEG	81.5852	6954.5	-1.67484	0.056278	0.900794	PEG	73.7194	973.5	2072.12	GRMZM2G053500	NP_001146329	hypothetical protein LOC100279905
GRMZM2G070271		4.16585	0.00204493	0.0522174	MEG	94.5517	636	NA	NA	NA	NA	NA	6763.5	6.43162	0.00635861	0.499406	MEG	97.6396	173.5	6.11519	0.0289899	0.604874	MEG	97.3955	748	2080.25	NA	NA	NA
GRMZM2G347717		-3.15804	1.13899e-06	7.51731e-05	PEG	90.8869	248	-5.91683	0.0100343	0.741715	PEG	97.2229	183	NA	NA	NA	NA	NA	6833	-3.81294	0.0695566	0.995764	PEG	93.5644	1089	2088.25	GRMZM2G347717	NP_001141656	hypothetical protein LOC100273781
GRMZM2G101058		3.9729	0.00381039	0.0866364	MEG	94.0419	717	NA	NA	NA	NA	NA	6763.5	6.0308	0.0123657	0.793378	MEG	97.3241	212.5	6.45126	0.019277	0.454658	MEG	97.6536	661	2088.5	GRMZM2G101058	NM_001154197	GATA transcription factor 9 (LOC100281278), mRNA
GRMZM2G157202	x	1.52111	0.0227624	0.375201	MEG	69.8229	992.5	6.17641	0.0076932	0.615775	MEG	97.4456	169	5.05036	0.0569792	1	MEG	96.2273	6954.5	8.31706	0.00024352	0.0143806	MEG	98.575	264	2095	NA	NA	NA
GRMZM2G143213	x	-2.91205	4.53921e-08	3.82978e-06	PEG	89.4515	194	-2.23319	0.0127714	0.876949	PEG	83.2976	195.5	-2.54361	0.0264001	1	PEG	86.613	6954.5	-1.9307	0.0643076	0.958908	PEG	78.8476	1045.5	2097.38	GRMZM2G143213	NP_001151097	LOC100284730
GRMZM2G041694	x	2.03555	0.0153655	0.273669	MEG	80.5578	919	6.15906	0.0088945	0.675932	MEG	97.4315	178	1.62654	0.319052	1	MEG	72.57	6954.5	7.80873	0.00124348	0.0553881	MEG	98.3865	350	2100.38	GRMZM2G041694	NP_001141743	hypothetical protein LOC100273876
GRMZM2G026939	x	1.26455	0.0598721	0.744105	MEG	61.525	1317	2.53907	6.90178e-05	0.0160966	MEG	86.5715	57	2.04574	0.02651	1	MEG	80.7139	6954.5	3.70201	5.35417e-07	7.01441e-05	MEG	93.1995	119	2111.88	GRMZM2G026939	A8HNF9	Z1A alpha zein protein Fragment
GRMZM2G420743	x	5.07375	5.17097e-05	0.00226913	MEG	96.2607	373	3.60602	0.0428802	1	MEG	92.8589	6869	6.49072	0.00557523	0.457437	MEG	97.6814	166	4.06597	0.0639239	0.957559	MEG	94.2962	1040	2112	GRMZM2G420743	NP_001159086	dirigent-like protein pDIR3
GRMZM2G538535		2.37246	0.00519791	0.109922	MEG	84.9138	774	NA	NA	NA	NA	NA	6763.5	5.86725	0.0160811	0.931206	MEG	97.1771	236	6.76061	0.023404	0.521241	MEG	97.8589	700	2118.38	GRMZM2G538535	NP_001141341	hypothetical protein LOC100273432
GRMZM5G868222	x	-2.40084	1.99966e-06	0.000123511	PEG	85.216	265	-2.85724	0.0142745	0.946524	PEG	89.0875	204	-1.12589	0.343766	1	PEG	55.9011	6954.5	-2.47082	0.0647904	0.960933	PEG	85.9253	1051.5	2118.75	GRMZM5G868222	NM_001154189	acetyltransferase, GNAT family protein (LOC100281270), mRNA
GRMZM2G352431	x	-1.63145	7.66654e-05	0.00317378	PEG	72.6898	394.5	-1.83289	0.0848002	1	PEG	77.0614	6869	-2.68029	0.0068819	0.526034	PEG	87.781	178	-2.35478	0.0639494	0.957559	PEG	84.7211	1040	2120.38	GRMZM2G352431	NP_001132605	hypothetical protein LOC100194077
GRMZM2G098346	x	1.33761	0.0584775	0.731645	MEG	64.1474	1306.5	1.38479	0.194855	1	MEG	65.7256	6869	2.97469	0.00360358	0.339631	MEG	89.8465	145	3.05342	3.90994e-05	0.00307859	MEG	90.3132	198	2129.62	GRMZM2G098346	P04707	Alcohol dehydrogenase 2 (EC 1.1.1.1)
GRMZM2G093032	x	1.06305	0.0605474	0.747817	MEG	53.0535	1325	1.89041	0.102134	1	MEG	78.1357	6869	2.96678	0.0112499	0.749656	MEG	89.7978	204.5	3.95997	9.79008e-07	0.00011924	MEG	94.0053	128	2131.62	GRMZM2G093032	NP_001105613	LOC542609
GRMZM2G087094	x	1.63821	0.0675854	0.81162	MEG	72.8537	1363	2.42198	0.215155	1	MEG	85.4355	6869	6.72336	0.00452634	0.393993	MEG	97.8357	157	8.82867	6.37449e-05	0.00478557	MEG	98.7333	207.5	2149.12	GRMZM2G087094	NP_001151328	VAMP protein SEC22
GRMZM2G477847	x	-3.87458	5.77558e-17	1.16709e-14	PEG	93.7548	81	-4.53395	0.000215134	0.0377937	PEG	95.3611	77	-4.16913	0.00138703	0.156654	PEG	94.5598	120.5	-1.8359	0.304185	1	PEG	77.1194	8348	2156.62	GRMZM2G477847	NP_001144366	hypothetical protein LOC100277281
GRMZM2G045185	x	-7.9697	9.55246e-22	2.65008e-19	PEG	98.45	59	-5.95454	0.0050854	0.429939	PEG	97.257	157	-6.50777	4.87126e-05	0.0100865	PEG	97.6933	65.5	-2.34143	0.141048	1	PEG	84.5734	8348	2157.38	GRMZM2G045185	NP_001151795	cysteine-type peptidase
GRMZM2G004955	x	1.9937	0.0129351	0.23656	MEG	79.8989	895	6.48283	0.00413135	0.370098	MEG	97.6759	151	1.98259	0.229	1	MEG	79.7188	6954.5	6.4429	0.0179405	0.433631	MEG	97.6477	644	2161.12	NA	NA	NA
GRMZM2G173852	x	-5.11834	2.2665e-13	3.49982e-11	PEG	96.3232	106	-3.84686	0.000913022	0.109296	PEG	93.6702	113	-7.02474	0.000846532	0.107118	PEG	98.0138	108	-2.39633	0.147123	1	PEG	85.1685	8348	2168.75	GRMZM2G173852	NP_001140625	hypothetical protein LOC100272699
GRMZM2G013530	x	1.7775	0.0468618	0.633913	MEG	75.9586	1210	5.21233	0.0399445	1	MEG	96.4499	6869	6.44	0.00621934	0.494148	MEG	97.6456	172	7.8687	0.0042385	0.146515	MEG	98.4106	451	2175.5	GRMZM2G013530	NP_001147611	agmatine coumaroyltransferase
GRMZM2G177934	x	6.30664	3.76705e-07	2.75264e-05	MEG	97.5474	224	7.54619	0.000298506	0.0504737	MEG	98.2742	80	7.15075	0.00171736	0.18927	MEG	98.0818	124	3.32561	0.105722	1	MEG	91.7079	8348	2194	GRMZM2G177934	NP_001152365	chemocyanin
GRMZM2G017845	x	-5.76287	6.18293e-14	1.03267e-11	PEG	97.0769	98	-5.00196	0.0021155	0.211973	PEG	96.1567	135	-4.67942	0.0132721	0.843612	PEG	95.6326	215	-2.33144	0.130277	1	PEG	84.4615	8348	2199	GRMZM2G017845	NP_001130817	hypothetical protein LOC100191921
GRMZM2G027750	x	-3.47422	2.28481e-09	2.22606e-07	PEG	92.349	168	-3.21209	0.0109382	0.795489	PEG	91.1642	186	-3.12935	0.0136464	0.851563	PEG	90.7346	218.5	-0.734589	0.500719	1	PEG	35.049	8348	2230.12	GRMZM2G027750	NP_001170242	hypothetical protein LOC100384196
GRMZM2G467159	x	-1.99736	0.000470839	0.0153215	PEG	79.9578	503	-2.34772	0.0151955	0.988218	PEG	84.6432	208	-2.33495	0.0150437	0.889987	PEG	84.501	231	-0.702386	0.554263	1	PEG	33.0363	8348	2322.5	NA	NA	NA
GRMZM2G141473	x	0.880898	0.388392	1	MEG	43.6931	8952	5.83686	0.0135365	0.906477	MEG	97.1485	202	6.13312	0.0145991	0.88615	MEG	97.4103	226	6.83349	1.98492e-10	6.51906e-08	MEG	97.9034	47.5	2356.88	NA	NA	NA
GRMZM2G110531		-6.11305	1.87074e-09	1.86709e-07	PEG	97.3938	164	NA	NA	NA	NA	NA	6763.5	NA	NA	NA	NA	NA	6833	-8.83899	1.27608e-05	0.00121092	PEG	98.7362	163.5	3481	GRMZM2G110531	NP_001130548	hypothetical protein LOC100191647
GRMZM2G374169		-4.98983	2.14966e-09	2.11961e-07	PEG	96.1388	166	NA	NA	NA	NA	NA	6763.5	NA	NA	NA	NA	NA	6833	-8.74129	1.65191e-05	0.00148863	PEG	98.7082	173	3483.88	NA	NA	NA
GRMZM2G145123	x	-4.0527	2.85317e-11	3.45932e-09	PEG	94.2609	135	-2.45363	0.0747266	1	PEG	85.7556	6869	-3.49941	0.0321387	1	PEG	92.4505	6954.5	-3.96229	2.67919e-05	0.00228244	PEG	94.0119	183	3535.38	GRMZM2G145123	NP_001132733	hypothetical protein LOC100194220
GRMZM2G323353	x	2.06482	7.55458e-13	1.10405e-10	MEG	81.0012	112	1.24708	0.165315	1	MEG	60.8644	6869	1.57162	0.0692282	1	MEG	71.1815	6954.5	2.37404	0.000376967	0.0208606	MEG	84.9308	281.5	3554.25	GRMZM2G323353	NP_001132217	hypothetical protein LOC100193649
GRMZM2G172204		4.88738	0.000713321	0.0215021	MEG	95.9817	543	NA	NA	NA	NA	NA	6763.5	NA	NA	NA	NA	NA	6833	6.78624	3.67478e-08	7.07282e-06	MEG	97.8747	81	3555.12	GRMZM2G172204	NP_001141303	hypothetical protein LOC100273394
GRMZM2G123896		4.81826	0.000204618	0.00745921	MEG	95.8704	448	NA	NA	NA	NA	NA	6763.5	0.649064	0.68073	1	MEG	29.6411	6954.5	5.90712	8.5036e-08	1.43183e-05	MEG	97.214	92.5	3564.62	GRMZM2G123896	NP_001140640	hypothetical protein LOC100272715
GRMZM2G471089		5.04618	5.90354e-05	0.00254958	MEG	96.2213	379	5.4632	0.0248016	1	MEG	96.7581	6869	NA	NA	NA	NA	NA	6833	9.17596	2.61035e-05	0.0022417	MEG	98.8263	181.5	3565.62	NA	NA	NA
GRMZM2G149040	x	-2.42583	1.70193e-09	1.70903e-07	PEG	85.4749	163	-1.32761	0.180993	1	PEG	63.8015	6869	-1.78105	0.128225	1	PEG	76.0315	6954.5	-2.61329	0.000442403	0.0234138	PEG	87.2275	295.5	3570.5	GRMZM2G149040	NP_001141404	hypothetical protein LOC100273514
AC209624.2_FG003		-4.05237	2.28792e-07	1.7418e-05	PEG	94.26	215	NA	NA	NA	NA	NA	6763.5	-5.80828	0.0219231	1	PEG	97.1211	6954.5	-4.08118	0.00222664	0.0896983	PEG	94.3362	387	3580	NA	NA	NA
GRMZM2G373928		4.62579	0.000359663	0.0122135	MEG	95.5353	483.5	NA	NA	NA	NA	NA	6763.5	NA	NA	NA	NA	NA	6833	5.79745	0.0001752	0.0108837	MEG	97.1107	251	3582.75	GRMZM2G373928	NP_001106251	ZCN14 protein
GRMZM2G472096		-7.04508	1.24076e-09	1.26929e-07	PEG	98.025	160	-3.74269	0.0234093	1	PEG	93.3367	6869	NA	NA	NA	NA	NA	6833	-3.66956	0.00512206	0.1699	PEG	93.0871	470	3583	NA	NA	NA
GRMZM2G018782		-6.67063	7.01936e-11	8.14843e-09	PEG	97.8021	141	NA	NA	NA	NA	NA	6763.5	NA	NA	NA	NA	NA	6833	-6.08923	0.0169299	0.418284	PEG	97.3739	631	3592.12	NA	NA	NA
GRMZM2G057436		-4.29284	4.38124e-11	5.19653e-09	PEG	94.8529	138	NA	NA	NA	NA	NA	6763.5	-3.51124	0.0268555	1	PEG	92.4974	6954.5	-3.45117	0.00804578	0.239835	PEG	92.2544	523	3594.75	NA	NA	NA
GRMZM2G096228		4.35549	0.00103624	0.0300198	MEG	94.9926	565	NA	NA	NA	NA	NA	6763.5	NA	NA	NA	NA	NA	6833	6.45282	9.23438e-05	0.00641622	MEG	97.6547	224.5	3596.5	GRMZM2G096228	NP_001149887	caltractin
GRMZM2G095126		4.29348	0.00128315	0.0359013	MEG	94.8544	585	NA	NA	NA	NA	NA	6763.5	NA	NA	NA	NA	NA	6833	8.79633	5.95781e-05	0.00453084	MEG	98.7241	205	3596.62	GRMZM2G095126	NP_001147362	alpha-galactosidase
GRMZM2G019373		4.8956	0.000107807	0.00419618	MEG	95.9947	420.5	NA	NA	NA	NA	NA	6763.5	5.05024	0.0570348	1	MEG	96.2271	6954.5	8.4325	0.000175927	0.0108837	MEG	98.6132	251	3597.38	GRMZM2G019373	NP_001132617	hypothetical protein LOC100194091
GRMZM2G096655	x	-2.55398	7.54812e-11	8.70053e-09	PEG	86.7071	142	-1.41038	0.162388	1	PEG	66.546	6869	-2.17095	0.021274	1	PEG	82.4961	6954.5	-2.1619	0.00365542	0.13315	PEG	82.3752	428	3598.38	NA	NA	NA
GRMZM2G148924	x	-4.55277	6.68484e-11	7.81553e-09	PEG	95.3976	140	-2.08517	0.0536505	1	PEG	81.3011	6869	-2.05155	0.0571211	1	PEG	80.8019	6954.5	-4.16073	0.00378745	0.136194	PEG	94.539	433	3599.12	GRMZM2G148924	Q8VZY6	Polycomb group protein FIE2 (Protein FERTILIZATION-INDEPENDENT ENDOSPERM 2)
GRMZM2G037941		-3.13919	1.54904e-06	9.78948e-05	PEG	90.7872	259	-3.81954	0.0312858	1	PEG	93.5852	6869	NA	NA	NA	NA	NA	6833	-7.14094	0.00399404	0.140241	PEG	98.0767	444	3601.25	GRMZM2G037941	NP_001149426	water channel
GRMZM2G053779		4.21044	0.00172407	0.045589	MEG	94.6603	618	NA	NA	NA	NA	NA	6763.5	NA	NA	NA	NA	NA	6833	8.74776	6.38485e-05	0.00478557	MEG	98.7101	207.5	3605.5	GRMZM2G053779	B6TCC4	Blue copper protein
GRMZM2G162305		4.55156	0.000596377	0.018558	MEG	95.3953	524.5	NA	NA	NA	NA	NA	6763.5	NA	NA	NA	NA	NA	6833	8.07064	0.000496809	0.0253113	MEG	98.4879	306	3606.75	GRMZM2G162305	NP_001144677	hypothetical protein LOC100277704
GRMZM2G056068	x	4.02805	1.0997e-05	0.000560745	MEG	94.1946	320.5	3.9994	0.02077	1	MEG	94.116	6869	3.18603	0.0731914	1	MEG	91.032	6954.5	8.28007	0.000422349	0.0227834	MEG	98.5624	289	3608.25	GRMZM2G056068	NM_001175449	hypothetical protein LOC100382730 (LOC100382730), mRNA
GRMZM2G332522		2.13099	0.00320738	0.07664	MEG	81.9531	685	NA	NA	NA	NA	NA	6763.5	1.10069	0.406101	1	MEG	54.7821	6954.5	7.22224	2.38574e-13	1.12708e-10	MEG	98.1189	33	3609	GRMZM2G332522	NP_001152451	LOC100286091
GRMZM2G112925	x	3.32379	7.63719e-14	1.25006e-11	MEG	91.6996	100	2.92554	0.0444649	1	MEG	89.5384	6869	2.85107	0.0285753	1	MEG	89.0454	6954.5	2.22565	0.00748216	0.22606	MEG	83.2032	516	3609.88	NA	NA	NA
GRMZM2G121570	x	-1.57516	4.80004e-07	3.40117e-05	PEG	71.2738	231	-2.0573	0.0304689	1	PEG	80.8887	6869	-1.89718	0.0192097	1	PEG	78.2575	6954.5	-2.22883	0.00245036	0.0972037	PEG	83.2431	393	3611.88	GRMZM2G121570	NP_001132209	hypothetical protein LOC100193638
GRMZM2G164418	x	-2.32601	4.25337e-07	3.04014e-05	PEG	84.4002	229	-1.98319	0.125601	1	PEG	79.7285	6869	-2.34735	0.0553744	1	PEG	84.6391	6954.5	-3.00719	0.00342248	0.127647	PEG	90.043	418	3617.62	NA	NA	NA
GRMZM2G026523	x	2.8495	9.68965e-05	0.00383092	MEG	89.0347	414	2.00512	0.182013	1	MEG	80.0817	6869	2.85837	0.0463325	1	MEG	89.0952	6954.5	4.03165	0.000139401	0.00905529	MEG	94.2043	240	3619.38	GRMZM2G026523	NP_001147810	peptide transporter PTR2
GRMZM2G553379		4.16587	0.00204285	0.0522174	MEG	94.5517	636	NA	NA	NA	NA	NA	6763.5	2.04049	0.333846	1	MEG	80.6337	6954.5	9.76067	2.04175e-06	0.00023933	MEG	98.9613	132.5	3621.62	GRMZM2G553379	NP_001105147	m15 protein
GRMZM2G123029	x	2.90122	0.000550801	0.0175058	MEG	89.381	515	2.87381	0.128752	1	MEG	89.1994	6869	3.65165	0.0179351	1	MEG	93.0238	6954.5	9.12756	1.3887e-05	0.00128868	MEG	98.8139	168	3626.62	GRMZM2G123029	NP_001146573	hypothetical protein LOC100280169
GRMZM2G147885	x	-3.82075	1.49656e-11	1.8699e-09	PEG	93.589	131	-1.95539	0.0992849	1	PEG	79.2685	6869	-1.00227	0.446754	1	PEG	50.1136	6954.5	-2.71369	0.0105039	0.294525	PEG	88.0441	555.5	3627.5	NA	NA	NA
GRMZM2G321778		4.06836	0.00288155	0.0698582	MEG	94.3025	674	NA	NA	NA	NA	NA	6763.5	NA	NA	NA	NA	NA	6833	4.93265	0.000162449	0.010295	MEG	96.0523	245.5	3629	GRMZM2G321778	B8XIB0	Tie-dyed 1
GRMZM2G103164	x	-3.20167	3.91221e-06	0.000223899	PEG	91.1117	286	-3.65169	0.018577	1	PEG	93.024	6869	-2.01525	0.25516	1	PEG	80.242	6954.5	-3.79493	0.0031509	0.12039	PEG	93.5071	408.5	3629.5	NA	NA	NA
GRMZM2G137479	x	-2.28918	1.69862e-11	2.10629e-09	PEG	83.9752	132	-1.06861	0.258092	1	PEG	53.3131	6869	-1.38743	0.128052	1	PEG	65.8115	6954.5	-1.69773	0.0137095	0.358761	PEG	74.2419	595	3637.62	GRMZM2G137479	NP_001168424	hypothetical protein LOC100382194
GRMZM2G071620		4.02138	0.00330871	0.0777803	MEG	94.1764	692	NA	NA	NA	NA	NA	6763.5	4.80447	0.0725277	1	MEG	95.8477	6954.5	9.55094	5.56055e-06	0.000589721	MEG	98.9156	147	3639.25	GRMZM2G071620	NP_001105150	m31 protein
GRMZM5G871520	x	-4.07623	4.62391e-09	4.32481e-07	PEG	94.3232	175	-3.03318	0.0477428	1	PEG	90.1962	6869	-3.33746	0.0716054	1	PEG	91.7618	6954.5	-3.86086	0.0119049	0.32504	PEG	93.7132	571	3642.38	GRMZM5G871520	NP_001169960	hypothetical protein LOC100383859
GRMZM2G103937	x	4.25291	0.00148512	0.040469	MEG	94.7609	599.5	2.53277	0.163891	1	MEG	86.5137	6869	2.92601	0.136744	1	MEG	89.5414	6954.5	9.31898	9.07499e-06	0.000912768	MEG	98.8616	154.5	3644.38	GRMZM2G103937	NP_001131655	hypothetical protein LOC100193015
GRMZM2G139250	x	5.16578	3.10838e-05	0.0014413	MEG	96.388	353	0.88964	0.6395	1	MEG	44.1796	6869	0.808987	0.625955	1	MEG	39.5573	6954.5	4.90523	0.00316766	0.120448	MEG	96.0098	410	3646.62	GRMZM2G139250	NP_001140631	hypothetical protein LOC100272706
GRMZM2G419806	x	-3.14132	4.85855e-06	0.000274223	PEG	90.7986	290	-3.21958	0.0293872	1	PEG	91.2016	6869	-2.32435	0.0945578	1	PEG	84.3813	6954.5	-3.75599	0.00575211	0.184898	PEG	93.3807	485	3649.62	GRMZM2G419806	NP_001105917	oil yellow1
GRMZM2G003304		-2.37974	0.000584873	0.01841	PEG	84.9921	520	NA	NA	NA	NA	NA	6763.5	-0.403547	0.776807	1	PEG	14.0044	6954.5	3.71055	0.00175629	0.0736036	MEG	93.2287	372	3652.5	GRMZM2G003304	NP_001146068	hypothetical protein LOC100279599
GRMZM2G018375	x	4.06836	0.00288169	0.0698582	MEG	94.3025	674	4.89033	0.0523642	1	MEG	95.9864	6869	3.6125	0.0604879	1	MEG	92.8826	6954.5	9.97764	6.69753e-07	8.42052e-05	MEG	99.0055	124	3655.38	GRMZM2G018375	Q41738	Thiazole biosynthetic enzyme 1-1, chloroplastic Precursor
GRMZM2G167669		6.28221	3.67177e-07	2.69504e-05	MEG	97.5288	222.5	5.05072	0.0524488	1	MEG	96.2278	6869	NA	NA	NA	NA	NA	6833	6.23075	0.0246958	0.541385	MEG	97.4888	711	3658.88	GRMZM2G167669	NP_001142028	hypothetical protein LOC100274182
GRMZM2G098037	x	9.58884	5.4023e-12	7.30783e-10	MEG	98.9241	121	5.807	0.0356703	1	MEG	97.1199	6869	6.12131	0.0287613	1	MEG	97.4006	6954.5	6.92617	0.0227695	0.509292	MEG	97.958	697	3660.38	NA	NA	NA
GRMZM2G142918	x	-2.19757	1.05779e-07	8.4458e-06	PEG	82.8454	205	-1.06312	0.365495	1	PEG	53.0566	6869	-1.04012	0.254919	1	PEG	51.9658	6954.5	-1.9833	0.016267	0.405764	PEG	79.7304	625	3663.38	GRMZM2G142918	NP_001130791	hypothetical protein LOC100191895
GRMZM2G003506		4.91578	0.00011307	0.00435466	MEG	96.0262	425	NA	NA	NA	NA	NA	6763.5	NA	NA	NA	NA	NA	6833	4.05121	0.0180008	0.433968	MEG	94.2569	646.5	3667	GRMZM2G003506	NP_001151876	membrane protein
GRMZM2G017110	x	2.52603	0.00208099	0.0528088	MEG	86.4513	645	2.24731	0.0873859	1	MEG	83.4722	6869	1.8538	0.158857	1	MEG	77.4601	6954.5	3.8322	8.5331e-05	0.00610234	MEG	93.6248	218	3671.62	GRMZM2G017110	NP_001150761	glutamate decarboxylase
GRMZM2G150962		4.04911	0.00300072	0.0724422	MEG	94.2513	678	NA	NA	NA	NA	NA	6763.5	NA	NA	NA	NA	NA	6833	7.35872	0.00379141	0.136194	MEG	98.1868	433	3676.88	GRMZM2G150962	NP_001148094	LOC100281702
GRMZM2G170008	x	-2.86066	4.23026e-16	8.05126e-14	PEG	89.1107	86	-1.94315	0.0315524	1	PEG	79.0613	6869	-2.34544	0.0214318	1	PEG	84.618	6954.5	-1.88694	0.0344028	0.67363	PEG	78.0727	799.5	3677.25	GRMZM2G170008	NP_001150752	thioredoxin M-type
GRMZM2G476933	x	-3.4561	3.0071e-06	0.000177691	PEG	92.2748	277	-2.73671	0.0678641	1	PEG	88.2209	6869	-2.642	0.166497	1	PEG	87.469	6954.5	-2.06981	0.0149652	0.37998	PEG	81.0754	614	3678.62	GRMZM2G476933	NP_001105174	methyl binding domain
GRMZM2G087482	x	-2.30532	4.00191e-07	2.88561e-05	PEG	84.1634	227	-1.46531	0.180896	1	PEG	68.2251	6869	-1.50273	0.0862578	1	PEG	69.3081	6954.5	-2.34319	0.0201823	0.470316	PEG	84.593	669	3679.88	NA	NA	NA
GRMZM2G022120	x	1.94477	9.99215e-07	6.70293e-05	MEG	79.0889	244	1.2212	0.172009	1	MEG	59.8607	6869	0.451477	0.643344	1	MEG	16.9319	6954.5	2.15609	0.0195658	0.460077	MEG	82.2969	663	3682.62	GRMZM2G022120	NP_001146756	hypothetical protein LOC100280358
GRMZM2G026927	x	-1.41205	3.02379e-05	0.00142223	PEG	66.5985	348	-1.46529	0.121295	1	PEG	68.2244	6869	-1.65256	0.0354927	1	PEG	73.1973	6954.5	-1.63911	0.0112897	0.312067	PEG	72.8754	564	3683.88	GRMZM2G026927	NP_001136474	hypothetical protein LOC100216587
GRMZM2G050851	x	0.993298	0.0029338	0.0709313	MEG	49.6638	677	1.55376	0.120712	1	MEG	70.7103	6869	0.902427	0.275216	1	MEG	44.8846	6954.5	2.74871	0.00012386	0.00821694	MEG	88.3115	235	3683.88	GRMZM2G050851	NP_001170645	hypothetical protein LOC100384698
GRMZM2G019686	x	5.5061	7.00502e-06	0.000384759	MEG	96.8069	298	3.60101	0.0435931	1	MEG	92.8404	6869	2.36373	0.154112	1	MEG	84.8191	6954.5	4.70718	0.016061	0.401911	MEG	95.6817	623	3686.12	GRMZM2G019686	NP_001150372	LOC100284002
GRMZM2G075333		3.03709	0.000408954	0.0136052	MEG	90.219	492	NA	NA	NA	NA	NA	6763.5	NA	NA	NA	NA	NA	6833	2.80695	0.0198716	0.464465	MEG	88.7375	667	3688.88	GRMZM2G075333	NP_001105258	LOC542166
GRMZM5G866734	x	-1.35303	7.52965e-05	0.00315206	PEG	64.6731	391	-1.57703	0.0576238	1	PEG	71.3224	6869	-1.43563	0.124945	1	PEG	67.3314	6954.5	-1.77132	0.00936239	0.268802	PEG	75.8312	542.5	3689.25	GRMZM5G866734	NP_001132288	hypothetical protein LOC100193728
GRMZM2G032977	x	1.83634	0.00633197	0.128219	MEG	77.1279	807.5	0.228881	0.892714	1	MEG	4.97786	6869	1.39528	0.384235	1	MEG	66.065	6954.5	6.3782	1.87464e-06	0.000223096	MEG	97.6008	131	3690.5	GRMZM2G032977	NP_001148452	LOC100282067
GRMZM2G180324	x	4.74673	0.000227695	0.00820907	MEG	95.7504	454	2.22566	0.259987	1	MEG	83.2034	6869	5.11741	0.0413237	1	MEG	96.3219	6954.5	4.02575	0.00649749	0.204226	MEG	94.1883	496	3693.38	GRMZM2G180324	NP_001132700	hypothetical protein LOC100194181
GRMZM2G062151		4.7103	0.000362051	0.0122135	MEG	95.6872	483.5	NA	NA	NA	NA	NA	6763.5	0.989878	0.458656	1	MEG	49.4913	6954.5	6.83753	0.0127987	0.342847	MEG	97.9058	580.5	3695.5	GRMZM2G062151	B6TMM6	Cytochrome P450 CYP86A35
GRMZM2G041996		-4.61835	1.41291e-08	1.28481e-06	PEG	95.5215	180	-1.71254	0.343977	1	PEG	74.5728	6869	NA	NA	NA	NA	NA	6833	-2.56641	0.0471693	0.814371	PEG	86.8186	903.5	3696.38	NA	NA	NA
GRMZM2G039878		6.46237	5.60024e-07	3.93411e-05	MEG	97.6615	233	NA	NA	NA	NA	NA	6763.5	NA	NA	NA	NA	NA	6833	5.54128	0.0534683	0.8691	MEG	96.846	959	3697.12	NA	NA	NA
GRMZM2G062527	x	6.24016	1.98813e-06	0.000123264	MEG	97.4962	264	1.54523	0.317091	1	MEG	70.4818	6869	2.63074	0.0761423	1	MEG	87.375	6954.5	3.82048	0.0245714	0.540293	MEG	93.5881	708.5	3699	GRMZM2G062527	NP_001150577	LOC100284210
GRMZM2G140201	x	4.74685	0.000260322	0.00920292	MEG	95.7506	463	5.61328	0.0201713	1	MEG	96.9239	6869	2.67517	0.0797329	1	MEG	87.7399	6954.5	3.82852	0.00800859	0.239184	MEG	93.6133	522	3702.12	GRMZM2G140201	NP_001130322	hypothetical protein LOC100191416
GRMZM2G022651	x	2.02702	1.39794e-07	1.07932e-05	MEG	80.4259	212	1.16089	0.329551	1	MEG	57.4044	6869	2.27582	0.0404958	1	MEG	83.8171	6954.5	1.95924	0.0315847	0.636183	MEG	79.3329	774	3702.38	NA	NA	NA
GRMZM2G480434		-3.0103	3.50527e-05	0.00161164	PEG	90.0615	356	NA	NA	NA	NA	NA	6763.5	NA	NA	NA	NA	NA	6833	-2.84403	0.0415168	0.751738	PEG	88.9971	861	3703.38	NA	NA	NA
GRMZM2G089562		-2.08603	1.95614e-05	0.00095292	PEG	81.3137	336	-0.659036	0.595364	1	PEG	30.2809	6869	NA	NA	NA	NA	NA	6833	-2.31891	0.034862	0.675153	PEG	84.3195	805	3710.75	GRMZM2G089562	NP_001148506	LOC100282121
GRMZM2G099754	x	1.28062	2.25141e-05	0.00107437	MEG	62.121	343	0.932315	0.231669	1	MEG	46.5015	6869	0.681021	0.392666	1	MEG	31.6842	6954.5	1.44303	0.0222279	0.501496	MEG	67.5571	691	3714.38	GRMZM2G099754	NP_001149711	serine/threonine-protein kinase NAK
GRMZM2G176209	x	2.14237	0.00115961	0.0328953	MEG	82.1101	577	1.23801	0.346992	1	MEG	60.5159	6869	1.90808	0.0996037	1	MEG	78.4518	6954.5	3.61824	0.00485573	0.164095	MEG	92.9036	462	3715.62	GRMZM2G176209	Q9ATN1	Aquaporin NIP3-1 (NOD26-like intrinsic protein 3-1)(ZmNIP3-1)(ZmNIP3;1)
GRMZM2G534035		5.30957	2.11031e-05	0.00101593	MEG	96.5743	340	NA	NA	NA	NA	NA	6763.5	NA	NA	NA	NA	NA	6833	5.60151	0.0503935	0.843861	MEG	96.9114	931	3716.88	NA	NA	NA
GRMZM2G159636		4.88125	0.000118043	0.00451432	MEG	95.9721	427.5	NA	NA	NA	NA	NA	6763.5	5.06143	0.0462633	1	MEG	96.2431	6954.5	6.30031	0.027161	0.57847	MEG	97.5426	732	3719.38	GRMZM2G159636	NP_001168199	hypothetical protein LOC100381955
GRMZM2G358540		1.68809	0.026411	0.420521	MEG	74.0235	1028	NA	NA	NA	NA	NA	6763.5	2.1885	0.237006	1	MEG	82.7274	6954.5	9.35731	9.01993e-06	0.000912768	MEG	98.8708	154.5	3725.12	GRMZM2G358540	NP_001150642	LOC100284275
GRMZM2G102356	x	1.61681	0.00573623	0.11825	MEG	72.3305	794	-0.746032	0.958264	1	PEG	35.756	6869	-1.38787	0.865431	1	PEG	65.8259	6954.5	4.46129	0.000427793	0.0229186	MEG	95.216	290.5	3727	GRMZM2G102356	NP_001105279	Bet v I allergen
GRMZM2G334891		6.16722	3.83527e-06	0.000220266	MEG	97.4382	285	NA	NA	NA	NA	NA	6763.5	NA	NA	NA	NA	NA	6833	5.46901	0.0627381	0.950522	MEG	96.7648	1028.5	3727.5	NA	NA	NA
GRMZM2G007489	x	-1.19326	0.000440742	0.0145445	PEG	58.7437	496	-1.3644	0.133483	1	PEG	65.0544	6869	-0.998939	0.19869	1	PEG	49.9469	6954.5	-1.66729	0.0142118	0.368157	PEG	73.544	602	3730.38	GRMZM2G007489	NP_001149963	LOC100283590
GRMZM2G150383	x	-3.04079	7.74636e-10	8.07595e-08	PEG	90.2405	157	-2.41105	0.0410756	1	PEG	85.3225	6869	-2.24521	0.077784	1	PEG	83.4463	6954.5	-1.92303	0.0562278	0.900794	PEG	78.7145	973.5	3738.5	GRMZM2G150383	NP_001169363	hypothetical protein LOC100383230
GRMZM2G174790		8.15756	1.07424e-07	8.53553e-06	MEG	98.5195	206	NA	NA	NA	NA	NA	6763.5	5.16841	0.0675757	1	MEG	96.3915	6954.5	5.94172	0.0653481	0.961505	MEG	97.2455	1059	3745.75	NA	NA	NA
GRMZM2G413853		-3.3565	3.12288e-05	0.00144393	PEG	91.8475	354	NA	NA	NA	NA	NA	6763.5	NA	NA	NA	NA	NA	6833	-4.43598	0.0650006	0.961441	PEG	95.1639	1054	3751.12	NA	NA	NA
GRMZM2G134552	x	-2.47072	0.000114316	0.00439231	PEG	85.9243	426	-1.34382	0.336631	1	PEG	64.3603	6869	-2.5431	0.120282	1	PEG	86.6084	6954.5	-2.61975	0.0311945	0.630769	PEG	87.2823	771	3755.12	GRMZM2G134552	NP_001140327	hypothetical protein LOC100272374
GRMZM2G136910	x	1.42608	0.0277715	0.437007	MEG	67.0371	1040.5	0.848907	0.392444	1	MEG	41.8822	6869	2.40564	0.0611807	1	MEG	85.2662	6954.5	3.38539	1.20041e-05	0.001177	MEG	91.9749	159	3755.75	GRMZM2G136910	NM_001111891	abscisic stress protein homolog (aba1), mRNA
GRMZM2G361256		5.13187	3.85028e-05	0.00174575	MEG	96.3418	361	NA	NA	NA	NA	NA	6763.5	NA	NA	NA	NA	NA	6833	5.32898	0.0662461	0.966116	MEG	96.5984	1068.5	3756.5	GRMZM2G361256	NP_001141975	hypothetical protein LOC100274125
GRMZM2G066636		2.13658	0.0580685	0.730004	MEG	82.0304	1302	NA	NA	NA	NA	NA	6763.5	5.59822	0.0355468	1	MEG	96.9079	6954.5	9.75837	8.61853e-19	1.34363e-15	MEG	98.9608	10	3757.5	GRMZM2G066636	NP_001150461	LOC100284091
GRMZM2G154182	x	0.869149	0.000650771	0.0199847	MEG	43.0336	533	1.40867	0.0176185	1	MEG	66.492	6869	1.08127	0.0290337	1	MEG	53.8988	6954.5	1.55892	0.020499	0.474155	MEG	70.8475	673.5	3757.5	GRMZM2G154182	C0HFK1	Putative uncharacterized protein
AC233887.1_FG005		-1.50238	0.0434122	0.602689	PEG	69.2982	1178.5	NA	NA	NA	NA	NA	6763.5	5.52561	0.0516343	1	MEG	96.8287	6954.5	4.05216	2.55868e-06	0.000289056	MEG	94.2595	138	3758.62	AC233887.1_FG005	NP_001105992	aluminum-induced transporter
GRMZM2G105400		4.06836	0.00288181	0.0698582	MEG	94.3025	674	NA	NA	NA	NA	NA	6763.5	NA	NA	NA	NA	NA	6833	6.04364	0.0306923	0.623849	MEG	97.3351	765	3758.88	GRMZM2G105400	NP_001147552	transposon protein Mutator sub-class
GRMZM2G044724	x	1.64461	0.0159879	0.282298	MEG	73.0076	927	2.91566	0.119716	1	MEG	89.4749	6869	1.67037	0.441231	1	MEG	73.6158	6954.5	4.50722	0.000406498	0.0221584	MEG	95.3085	286	3759.12	GRMZM2G044724	NP_001140526	hypothetical protein LOC100272591
GRMZM2G107851	x	5.26838	3.08863e-05	0.00144031	MEG	96.5224	351	1.6606	0.368599	1	MEG	73.3872	6869	2.04049	0.33384	1	MEG	80.6336	6954.5	5.86193	0.0419143	0.757177	MEG	97.1721	863	3759.38	GRMZM2G107851	NP_001148798	transferase family protein
GRMZM2G099239		2.19148	0.0110934	0.207526	MEG	82.7663	874.5	NA	NA	NA	NA	NA	6763.5	NA	NA	NA	NA	NA	6833	6.72784	0.0119602	0.325977	MEG	97.8385	572	3760.75	GRMZM2G099239	NP_001131368	hypothetical protein LOC100192691
GRMZM2G026980		1.2703	0.0493013	0.654471	MEG	61.7395	1231.5	NA	NA	NA	NA	NA	6763.5	2.2719	0.110029	1	MEG	83.7703	6954.5	10.7401	9.92307e-08	1.64575e-05	MEG	99.1405	94	3760.88	GRMZM2G026980	NP_001105367	xyloglucan endotransglycosylase homolog1
GRMZM2G080168		3.92283	0.00438572	0.0953931	MEG	93.8982	743	NA	NA	NA	NA	NA	6763.5	NA	NA	NA	NA	NA	6833	6.23691	0.0242204	0.534838	MEG	97.4937	706	3761.38	GRMZM2G080168	NP_001136483	hypothetical protein LOC100216597
GRMZM2G020254		4.59009	0.000453637	0.0148375	MEG	95.4687	500	NA	NA	NA	NA	NA	6763.5	NA	NA	NA	NA	NA	6833	5.55026	0.0532399	0.86828	MEG	96.8559	951.5	3762	NA	NA	NA
GRMZM2G001887	x	-1.90677	5.51251e-05	0.002387	PEG	78.4287	378	-1.55223	0.0258854	1	PEG	70.6695	6869	-1.81087	0.0901431	1	PEG	76.6313	6954.5	-1.37481	0.0402594	0.735808	PEG	65.3992	853	3763.62	GRMZM2G001887	NP_001150739	LOC100284372
GRMZM5G898755	x	3.81115	0.0240248	0.389729	MEG	93.5587	1009	3.05027	0.0420573	1	MEG	90.2952	6869	1.79302	0.508596	1	MEG	76.2748	6954.5	4.12166	8.87985e-05	0.00623589	MEG	94.4408	222	3763.62	GRMZM5G898755	NP_001146759	hypothetical protein LOC100280361
GRMZM5G815715		5.29971	3.67732e-06	0.000213441	MEG	96.562	282	6.61028	0.00386758	0.348778	MEG	97.7627	150	NA	NA	NA	NA	NA	6833	NA	NA	NA	NA	NA	7795	3765	NA	NA	NA
GRMZM2G124209	x	-1.61648	0.000168845	0.00628103	PEG	72.3221	440	-1.32488	0.157235	1	PEG	63.7064	6869	-0.811503	0.355352	1	PEG	39.7059	6954.5	-1.72213	0.0346233	0.67363	PEG	74.784	799.5	3765.75	NA	NA	NA
GRMZM2G089895	x	2.26179	0.00898646	0.173251	MEG	83.6486	848.5	2.87483	0.129465	1	MEG	89.2063	6869	3.49651	0.0250537	1	MEG	92.4389	6954.5	5.48518	0.00242793	0.0965598	MEG	96.7832	392	3766	GRMZM2G089895	NP_001151042	LOC100284675
GRMZM2G101926	x	-3.4591	3.01486e-10	3.32681e-08	PEG	92.2871	148.5	-2.06697	0.141621	1	PEG	81.0332	6869	-1.99359	0.0525631	1	PEG	79.897	6954.5	-1.82849	0.0698731	0.998199	PEG	76.9764	1097	3767.25	GRMZM2G101926	NP_001143787	hypothetical protein LOC100276554
GRMZM2G087095		4.21044	0.00172361	0.045589	MEG	94.6603	618	NA	NA	NA	NA	NA	6763.5	NA	NA	NA	NA	NA	6833	4.23578	0.0411467	0.74878	MEG	94.7207	856.5	3767.75	GRMZM2G087095	NP_001105149	m24 protein
GRMZM2G463415		-2.06402	0.00768665	0.151767	PEG	80.9893	829	2.23775	0.274816	1	MEG	83.3542	6869	NA	NA	NA	NA	NA	6833	6.81019	0.01021	0.287318	MEG	97.8893	553.5	3771.12	GRMZM2G463415	NP_001143760	hypothetical protein LOC100276522
GRMZM2G176394	x	2.5207	0.00288515	0.0698582	MEG	86.4018	674	1.83703	0.328774	1	MEG	77.1412	6869	2.9805	0.0647198	1	MEG	89.882	6954.5	4.3076	0.0132157	0.348618	MEG	94.8863	591	3772.12	GRMZM2G176394	NP_001147644	receptor protein kinase CLAVATA1
GRMZM2G135655	x	-3.25071	1.38879e-06	8.9144e-05	PEG	91.3548	255	-3.76548	0.0419643	1	PEG	93.4119	6869	-2.71286	0.0208517	1	PEG	88.0377	6954.5	-3.57627	0.0604552	0.927881	PEG	92.7482	1012	3772.62	NA	NA	NA
GRMZM2G351505		5.44481	2.28244e-05	0.00108602	MEG	96.7369	344	NA	NA	NA	NA	NA	6763.5	6.64242	0.00927285	0.660015	MEG	97.7838	192	NA	NA	NA	NA	NA	7795	3773.62	GRMZM2G351505	NP_001147365	cortical cell-delineating protein
GRMZM2G100464	x	7.23076	5.37579e-08	4.51235e-06	MEG	98.1233	195	6.00334	0.0412434	1	MEG	97.3002	6869	5.16841	0.0675745	1	MEG	96.3915	6954.5	5.87896	0.0687867	0.99203	MEG	97.188	1080.5	3774.75	NA	NA	NA
GRMZM2G106903	x	-1.29913	0.000672434	0.0205343	PEG	62.7938	536	-1.25843	0.208977	1	PEG	61.295	6869	-1.52264	0.0762193	1	PEG	69.8654	6954.5	-1.47691	0.0292771	0.607762	PEG	68.5661	750.5	3777.5	NA	NA	NA
GRMZM5G846196	x	1.53573	0.0203852	0.34222	MEG	70.2246	975	2.44522	0.0358744	1	MEG	85.6715	6869	2.90296	0.0871509	1	MEG	89.3923	6954.5	3.78846	0.000723031	0.0353356	MEG	93.4864	319	3779.38	GRMZM5G846196	NP_001132013	hypothetical protein LOC100193419
GRMZM2G092968		5.64165	3.70522e-06	0.000214301	MEG	96.9538	283	8.00272	0.00039841	0.0630624	MEG	98.4626	87	5.77527	0.0249142	1	MEG	97.0891	6954.5	NA	NA	NA	NA	NA	7795	3779.88	GRMZM2G092968	NP_001148678	meiosis 5
GRMZM2G392975	x	-2.28297	0.000740023	0.0221844	PEG	83.9021	546	1.45873	0.255068	1	MEG	68.0297	6869	1.21156	0.446018	1	MEG	59.4794	6954.5	2.20503	0.0298522	0.61479	MEG	82.9415	757	3781.62	GRMZM2G392975	Q9AQU5	Aquaporin PIP1-3/PIP1-4 (Plasma membrane intrinsic protein 1-3)(ZmPIP1-3)(ZmPIP1;3)(Plasma membrane intrinsic protein 1-4)(ZmPIP1-4)(ZmPIP1;4)
GRMZM2G142179	x	1.20304	0.00136973	0.0379298	MEG	59.1387	591	1.00933	0.393017	1	MEG	50.4642	6869	1.52796	0.15028	1	MEG	70.0119	6954.5	1.57693	0.0253003	0.551652	MEG	71.3195	715	3782.38	NA	NA	NA
GRMZM2G077498	x	2.68362	0.00107369	0.0307779	MEG	87.8076	570.5	0.922753	0.566578	1	MEG	45.989	6869	0.952047	0.522742	1	MEG	47.5449	6954.5	2.79603	0.0282341	0.590831	MEG	88.6593	745	3784.75	GRMZM2G077498	NP_001168403	hypothetical protein LOC100382172
GRMZM2G000816		2.85842	0.00177764	0.0469296	MEG	89.0956	620	2.26956	0.247522	1	MEG	83.7422	6869	NA	NA	NA	NA	NA	6833	5.92837	0.0365149	0.689044	MEG	97.2334	823.5	3786.38	GRMZM2G000816	NP_001151187	LOC100284820
GRMZM5G852533	x	-2.12166	0.000110496	0.00427564	PEG	81.8229	423	2.59248	0.182338	1	MEG	87.0483	6869	-1.67241	0.18037	1	PEG	73.6631	6954.5	-2.5235	0.0474469	0.814645	PEG	86.4279	908	3788.62	NA	NA	NA
GRMZM2G127117		1.75266	0.0279805	0.439525	MEG	75.4409	1042	NA	NA	NA	NA	NA	6763.5	2.43877	0.192751	1	MEG	85.6065	6954.5	4.74273	0.00313902	0.120239	MEG	95.7435	407	3791.75	GRMZM2G127117	NP_001146374	hypothetical protein LOC100279952
GRMZM2G394500		1.95437	0.0280539	0.440255	MEG	79.2512	1043	NA	NA	NA	NA	NA	6763.5	5.11314	0.0412727	1	MEG	96.316	6954.5	7.36524	0.00329814	0.123899	MEG	98.1899	415	3794	GRMZM2G394500	NP_001136859	hypothetical protein LOC100217011
GRMZM2G115841		-1.41353	0.0307475	0.472558	PEG	66.6453	1065	NA	NA	NA	NA	NA	6763.5	NA	NA	NA	NA	NA	6833	3.29661	0.00889975	0.258164	MEG	91.5737	537.5	3799.75	GRMZM2G115841	NP_001152184	P-protein
GRMZM5G886765	x	-1.4036	8.20682e-05	0.00334986	PEG	66.331	401	-1.76516	0.0941862	1	PEG	75.7032	6869	-1.82988	0.0480316	1	PEG	77.0033	6954.5	-1.43656	0.0573596	0.911555	PEG	67.3597	981	3801.38	GRMZM5G886765	NP_001143214	hypothetical protein LOC100275719
GRMZM2G143235		1.75352	0.0503073	0.661409	MEG	75.4591	1243.5	NA	NA	NA	NA	NA	6763.5	NA	NA	NA	NA	NA	6833	7.71766	0.00193295	0.0790939	MEG	98.3488	381	3805.25	GRMZM2G143235	NP_001170664	hypothetical protein LOC100384722
GRMZM2G040876	x	-1.49506	0.000369889	0.0123811	PEG	69.0901	489	-1.74677	0.0679699	1	PEG	75.3159	6869	-1.31416	0.16628	1	PEG	63.33	6954.5	-1.5318	0.0499292	0.841769	PEG	70.1172	925.5	3809.5	GRMZM2G040876	NP_001131374	hypothetical protein LOC100192699
GRMZM2G021055		2.20926	0.0109253	0.205547	MEG	82.9956	870	NA	NA	NA	NA	NA	6763.5	1.73255	0.367262	1	MEG	75.0108	6954.5	6.50913	0.0183228	0.436802	MEG	97.6942	652.5	3810.12	GRMZM2G021055	NP_001169985	hypothetical protein LOC100383888
GRMZM5G870446		-1.95461	0.0521228	0.677638	PEG	79.2552	1259	0.556307	0.70046	1	MEG	23.6337	6869	NA	NA	NA	NA	NA	6833	4.60069	0.000441007	0.0234138	MEG	95.4887	295.5	3814.12	GRMZM5G870446	NP_001150453	LOC100284083
GRMZM6G056015		4.11391	0.00251004	0.061781	MEG	94.421	661.5	NA	NA	NA	NA	NA	6763.5	NA	NA	NA	NA	NA	6833	5.44085	0.0593936	0.923638	MEG	96.7323	1001.5	3814.88	NA	NA	NA
GRMZM2G072238		-1.30771	0.077332	0.88367	PEG	63.1011	1429	NA	NA	NA	NA	NA	6763.5	NA	NA	NA	NA	NA	6833	8.6594	0.000129824	0.00852211	MEG	98.684	237.5	3815.75	GRMZM2G072238	NP_001141763	hypothetical protein LOC100273899
GRMZM2G478568		4.02138	0.00331212	0.0777803	MEG	94.1764	692	NA	NA	NA	NA	NA	6763.5	5.62147	0.0264997	1	MEG	96.9326	6954.5	4.21701	0.0407331	0.742725	MEG	94.6761	855	3816.25	GRMZM2G478568	Q8LT22	Nicotianamine synthase 3
GRMZM2G153208		1.75278	0.0473933	0.638727	MEG	75.4434	1214.5	2.19439	0.28106	1	MEG	82.8041	6869	NA	NA	NA	NA	NA	6833	7.73711	0.00126157	0.0558746	MEG	98.357	352	3817.12	GRMZM2G153208	NP_001149395	secretory protein
GRMZM2G006948	x	-1.24922	0.000177693	0.00658025	PEG	60.9461	442	-0.764077	0.433361	1	PEG	36.8613	6869	-0.307514	0.74836	1	PEG	8.63949	6954.5	-1.86277	0.0597931	0.927536	PEG	77.6283	1005	3817.62	GRMZM2G006948	B8A3R8	Putative uncharacterized protein
GRMZM2G115721	x	1.57367	9.82943e-05	0.00387682	MEG	71.2348	415	1.2025	0.276854	1	MEG	59.1171	6869	1.85085	0.0368659	1	MEG	77.4043	6954.5	2.31134	0.064583	0.959831	MEG	84.2329	1048.5	3821.75	NA	NA	NA
GRMZM2G104339		1.85612	0.00732673	0.146249	MEG	77.5037	820	NA	NA	NA	NA	NA	6763.5	NA	NA	NA	NA	NA	6833	5.76481	0.0428944	0.764677	MEG	97.0788	874	3822.62	NA	NA	NA
GRMZM2G150091		NA	NA	NA	NA	NA	8184	6.49294	0.00497064	0.429939	MEG	97.6829	157	5.43647	0.0413217	1	MEG	96.7272	6954.5	11.5541	7.21329e-24	5.62276e-20	MEG	99.2565	2	3824.38	GRMZM2G150091	NP_001132192	hypothetical protein LOC100193620
GRMZM2G144042	x	-1.13247	0.000901499	0.026444	PEG	56.1883	558	-1.81724	0.0664004	1	PEG	76.757	6869	-1.00927	0.278679	1	PEG	50.4613	6954.5	-2.80086	0.0501394	0.841769	PEG	88.694	925.5	3826.75	GRMZM2G144042	NP_001141912	hypothetical protein LOC100274061
GRMZM2G444748	x	1.15446	0.08129	0.911069	MEG	57.1327	1460	5.06662	0.0422474	1	MEG	96.2506	6869	1.51305	0.369079	1	MEG	69.5987	6954.5	7.54321	4.5162e-15	2.86753e-12	MEG	98.2729	24.5	3827	NA	NA	NA
GRMZM2G112488		1.77416	0.0459529	0.625234	MEG	75.8899	1203	-0.950733	0.673771	1	PEG	47.4761	6869	NA	NA	NA	NA	NA	6833	5.49027	0.0034634	0.128253	MEG	96.789	421	3831.5	GRMZM2G112488	D4HR93	Pathogenesis-related protein 10
GRMZM2G405090	x	1.46896	0.0318874	0.484872	MEG	68.3329	1074.5	1.39197	0.470286	1	MEG	65.9585	6869	-0.0439559	0.98345	1	PEG	0.19284	6954.5	4.6302	0.00374811	0.135636	MEG	95.5434	430	3832	GRMZM2G405090	NP_001144407	hypothetical protein LOC100277341
GRMZM2G079342		2.63284	0.00902102	0.173713	MEG	87.3926	850	NA	NA	NA	NA	NA	6763.5	2.04016	0.33336	1	MEG	80.6287	6954.5	3.65838	0.0330511	0.657229	MEG	93.0477	784	3838	GRMZM2G079342	NP_001149506	sugar transport protein 5
GRMZM2G147716	x	-1.12115	0.0545842	0.699635	PEG	55.6928	1277	0.00645747	0.994786	1	MEG	0.00416972	6869	0.0544831	0.968676	1	MEG	0.295962	6954.5	6.21407	0.000196224	0.0119497	MEG	97.4757	256	3839.12	GRMZM2G147716	NP_001105155	LOC542045
GRMZM2G171410	x	-1.99856	0.0050567	0.107771	PEG	79.9769	768	-2.49536	0.141228	1	PEG	86.1627	6869	-2.56156	0.143609	1	PEG	86.7753	6954.5	-2.64607	0.0323668	0.647787	PEG	87.5026	778.5	3842.5	GRMZM2G171410	NP_001132200	hypothetical protein LOC100193629
GRMZM2G041175	x	1.17995	0.0885698	0.964544	MEG	58.1991	1503	1.0423	0.510909	1	MEG	52.0704	6869	0.478157	0.692881	1	MEG	18.6088	6954.5	6.79708	9.66213e-11	3.34739e-08	MEG	97.8814	45	3842.88	GRMZM2G041175	NP_001105285	senescence-associated protein DH
GRMZM2G440968	x	-4.13986	8.03731e-22	2.26818e-19	PEG	94.4869	58	-2.17731	0.0306891	1	PEG	82.5805	6869	-3.11697	0.000790125	0.102837	PEG	90.6677	105	0.875489	0.198923	1	MEG	43.3903	8348	3845	GRMZM2G440968	Q4FZ53	Putative cystatinPutative uncharacterized protein ;
GRMZM2G024527	x	3.72689	0.0227474	0.375201	MEG	93.284	992.5	3.0155	0.192192	1	MEG	90.0924	6869	4.69334	0.0952357	1	MEG	95.6574	6954.5	7.17304	0.0129522	0.343994	MEG	98.0935	587	3850.75	NA	NA	NA
GRMZM2G456669		1.61196	0.0242224	0.39177	MEG	72.21	1012	NA	NA	NA	NA	NA	6763.5	NA	NA	NA	NA	NA	6833	6.00939	0.0343678	0.67363	MEG	97.3055	799.5	3852	NA	NA	NA
GRMZM2G162086		-1.60334	0.0234234	0.383507	PEG	71.9943	1000	NA	NA	NA	NA	NA	6763.5	NA	NA	NA	NA	NA	6833	6.02667	0.0354898	0.680549	MEG	97.3205	812.5	3852.25	NA	NA	NA
GRMZM5G892675		1.41405	0.0522848	0.678128	MEG	66.6617	1261	NA	NA	NA	NA	NA	6763.5	0.867032	0.796948	1	MEG	42.914	6954.5	4.7833	0.00404366	0.141664	MEG	95.8124	445	3856	NA	NA	NA
GRMZM2G149958		-7.46505	6.29038e-12	8.37081e-10	PEG	98.2372	123	NA	NA	NA	NA	NA	6763.5	-4.83898	0.0108541	0.741657	PEG	95.9043	200	-1.41313	0.286769	1	PEG	66.6326	8348	3858.62	GRMZM2G149958	NP_001146181	hypothetical protein LOC100279751
GRMZM2G040911		2.05715	0.00479684	0.102903	MEG	80.8864	762.5	1.87509	0.248765	1	MEG	77.8563	6869	NA	NA	NA	NA	NA	6833	3.0322	0.0568252	0.907949	MEG	90.1905	975.5	3860	GRMZM2G040911	NP_001140977	hypothetical protein LOC100273056
GRMZM2G148925	x	0.657356	0.0531023	0.686555	MEG	30.1733	1266	1.4117	0.060711	1	MEG	66.5875	6869	1.3006	0.115664	1	MEG	62.847	6954.5	2.32606	0.0015152	0.0656165	MEG	84.4007	360	3862.38	GRMZM2G148925	B6UGN8	CystatinPutative uncharacterized protein ;
GRMZM2G119759		2.32298	0.00735384	0.14659	MEG	84.3658	821.5	NA	NA	NA	NA	NA	6763.5	0.0785308	0.961391	1	MEG	0.612929	6954.5	4.09147	0.0486804	0.829788	MEG	94.3631	915.5	3863.75	GRMZM2G119759	NM_001152357	hypothetical protein LOC100279336 (LOC100279336), mRNA
GRMZM2G086577	x	2.0274	0.00476435	0.102474	MEG	80.4318	761	2.09725	0.200381	1	MEG	81.4762	6869	2.33576	0.118328	1	MEG	84.5099	6954.5	2.91329	0.0426892	0.763216	MEG	89.4596	872	3864.12	GRMZM2G086577	NP_001136568	hypothetical protein LOC100216690
GRMZM2G141273	x	-2.71407	1.90567e-13	2.99923e-11	PEG	88.0471	104	-1.41711	0.103547	1	PEG	66.7575	6869	-2.96282	0.00406495	0.360725	PEG	89.7733	154	-1.17908	0.0907094	1	PEG	58.1629	8348	3868.75	GRMZM2G141273	NP_001148136	P-protein
GRMZM2G122941		3.04934	0.00422519	0.0947014	MEG	90.2898	730.5	3.37928	0.0441045	1	MEG	91.9482	6869	7.96857	0.000355504	0.0533882	MEG	98.4496	91	NA	NA	NA	NA	NA	7795	3871.38	GRMZM2G122941	NP_001136862	hypothetical protein LOC100217014
GRMZM2G127040		6.58248	7.30806e-07	4.9841e-05	MEG	97.7441	240	NA	NA	NA	NA	NA	6763.5	7.08192	0.00276037	0.275352	MEG	98.0451	137	5.05791	0.14475	1	MEG	96.2381	8348	3872.12	NA	NA	NA
GRMZM2G122999	x	-1.08221	0.0127861	0.234098	PEG	53.9418	894	-0.748982	0.410665	1	PEG	35.9375	6869	-0.277036	0.801117	1	PEG	7.12782	6954.5	-1.77812	0.0315296	0.635895	PEG	75.9714	773	3872.62	GRMZM2G122999	NP_001146892	CTP synthase
GRMZM2G136067	x	-3.2682	3.34882e-13	5.07532e-11	PEG	91.4392	108	-2.1852	0.0156301	1	PEG	82.6843	6869	-2.90103	0.00570153	0.458336	PEG	89.3798	169	-1.14022	0.187455	1	PEG	56.5237	8348	3873.5	GRMZM2G136067	NP_001104901	histone deacetylase
GRMZM2G019056		-1.35068	0.0660426	0.7966	PEG	64.5935	1356	NA	NA	NA	NA	NA	6763.5	NA	NA	NA	NA	NA	6833	4.81692	0.00989889	0.281613	MEG	95.8682	548	3875.12	GRMZM2G019056	NP_001147405	drought-induced protein 1
GRMZM5G802403		7.19427	9.55598e-09	8.83685e-07	MEG	98.1045	176.5	NA	NA	NA	NA	NA	6763.5	6.02547	0.0128004	0.817434	MEG	97.3195	214	4.98268	0.103912	1	MEG	96.1281	8348	3875.5	GRMZM5G802403	NP_001141680	hypothetical protein LOC100273807
GRMZM2G108523	x	-1.127	0.0585119	0.731645	PEG	55.9497	1306.5	1.08656	0.468872	1	MEG	54.1413	6869	-0.449193	0.727072	1	PEG	16.7897	6954.5	2.76482	0.00183584	0.0763163	MEG	88.4316	375.5	3876.38	NA	NA	NA
GRMZM2G040689		1.90565	0.0298395	0.462951	MEG	78.4088	1055	NA	NA	NA	NA	NA	6763.5	2.31436	0.250428	1	MEG	84.2675	6954.5	6.35693	0.0273424	0.579956	MEG	97.5852	735	3877	GRMZM2G040689	NP_001144590	hypothetical protein LOC100277605
GRMZM2G152526	x	-5.39853	7.60839e-11	8.70868e-09	PEG	96.6826	143	-3.83096	9.11383e-05	0.0198161	PEG	93.6209	62.5	-2.51902	0.0438722	1	PEG	86.3862	6954.5	-1.91898	0.172578	1	PEG	78.6439	8348	3877	NA	NA	NA
GRMZM2G053801	x	-1.05169	0.014858	0.266799	PEG	52.5179	911.5	-0.712937	0.485355	1	PEG	33.6992	6869	-1.07691	0.278631	1	PEG	53.6979	6954.5	-1.6097	0.0323686	0.647787	PEG	72.1536	778.5	3878.38	GRMZM2G053801	NP_001130110	hypothetical protein LOC100191203
GRMZM5G818431		1.55179	0.0166638	0.292653	MEG	70.6578	932	NA	NA	NA	NA	NA	6763.5	NA	NA	NA	NA	NA	6833	2.50319	0.0583086	0.919593	MEG	86.2372	988	3879.12	GRMZM5G818431	NP_001170103	hypothetical protein LOC100384022
GRMZM2G028037	x	-4.90082	2.95402e-11	3.55525e-09	PEG	96.0029	136	-5.20608	0.000303782	0.0507316	PEG	96.4417	81	-4.23448	0.0289507	1	PEG	94.7176	6954.5	-1.28004	0.341735	1	PEG	62.0999	8348	3879.88	GRMZM2G028037	NP_001150552	protein kinase APK1A
GRMZM2G128421		1.6221	0.0706522	0.835575	MEG	72.4609	1383	NA	NA	NA	NA	NA	6763.5	NA	NA	NA	NA	NA	6833	7.02836	0.00911665	0.262715	MEG	98.0158	541	3880.12	GRMZM2G128421	NP_001149696	IAA12 - auxin-responsive Aux/IAA family member
GRMZM2G343818		5.39572	9.84315e-06	0.000517805	MEG	96.6793	311.5	NA	NA	NA	NA	NA	6763.5	7.49089	0.000642187	0.0873962	MEG	98.2491	101	2.34618	0.204674	1	MEG	84.6262	8348	3881	NA	NA	NA
GRMZM2G005236	x	1.27139	0.0581502	0.73047	MEG	61.78	1303	1.37586	0.376856	1	MEG	65.4338	6869	1.17706	0.510629	1	MEG	58.0797	6954.5	4.36694	0.0030127	0.117127	MEG	95.0175	401	3881.88	NA	NA	NA
GRMZM2G046933		-1.80716	0.0240166	0.389729	PEG	76.5578	1009	NA	NA	NA	NA	NA	6763.5	NA	NA	NA	NA	NA	6833	5.62576	0.0500824	0.841769	MEG	96.9371	925.5	3882.75	NA	NA	NA
GRMZM2G073928		-3.7854	2.63004e-06	0.00015885	PEG	93.4765	270.5	NA	NA	NA	NA	NA	6763.5	-6.3413	0.00387394	0.350604	PEG	97.5735	151	-2.87269	0.138522	1	PEG	89.1919	8348	3883.25	GRMZM2G073928	NP_001159264	hypothetical protein LOC100304354
GRMZM2G047139	x	2.8933	0.00633245	0.128219	MEG	89.329	807.5	1.25988	0.400931	1	MEG	61.3497	6869	2.18421	0.184014	1	MEG	82.6713	6954.5	2.9854	0.0471886	0.814371	MEG	89.9118	903.5	3883.62	GRMZM2G047139	NP_001151338	LOC100284971
GRMZM2G130149		1.41298	0.0787098	0.894047	MEG	66.6279	1441	NA	NA	NA	NA	NA	6763.5	NA	NA	NA	NA	NA	6833	4.46784	0.0067541	0.208508	MEG	95.2294	505	3885.62	GRMZM2G130149	NP_001132897	hypothetical protein LOC100194394
GRMZM2G028041		-2.11461	0.0111701	0.208713	PEG	81.7237	876	NA	NA	NA	NA	NA	6763.5	NA	NA	NA	NA	NA	6833	5.42387	0.0690954	0.992363	MEG	96.7125	1084.5	3889.25	GRMZM2G028041	Q41853	Homeobox protein rough sheath 1
GRMZM2G080519	x	-2.54978	5.3687e-13	7.91666e-11	PEG	86.6691	110.5	-2.09951	0.0531226	1	PEG	81.5087	6869	-2.56539	0.0151187	0.890569	PEG	86.8096	232	-1.73362	0.0802722	1	PEG	75.0339	8348	3889.88	GRMZM2G080519	NP_001140809	hypothetical protein LOC100272884
GRMZM2G093705	x	2.00801	0.00749792	0.148939	MEG	80.1276	824	-0.680215	0.635969	1	PEG	31.6329	6869	1.90267	0.242456	1	MEG	78.3557	6954.5	5.63269	0.048404	0.827432	MEG	96.9444	912	3889.88	GRMZM2G093705	NP_001152135	ATPase
GRMZM2G017616	x	1.89701	0.015961	0.282127	MEG	78.2545	926	2.27325	0.246801	1	MEG	83.7864	6869	1.17322	0.44259	1	MEG	57.9205	6954.5	4.37008	0.0356995	0.683729	MEG	95.0243	814	3890.88	GRMZM2G017616	NP_001105977	lipoxygenase9
GRMZM2G445575		1.45662	0.0803205	0.904808	MEG	67.9667	1453	NA	NA	NA	NA	NA	6763.5	NA	NA	NA	NA	NA	6833	7.21186	0.00745493	0.225675	MEG	98.1136	515	3891.12	GRMZM2G445575	NP_001130903	hypothetical protein LOC100192007
GRMZM2G000219		1.85826	0.0305528	0.471903	MEG	77.5439	1061	-0.317481	0.848703	1	PEG	9.15648	6869	NA	NA	NA	NA	NA	6833	5.92426	0.035485	0.680549	MEG	97.2297	812.5	3893.88	GRMZM2G000219	NP_001150997	copper-transporting ATPase PAA1
GRMZM2G117153	x	-4.07942	9.39111e-14	1.507e-11	PEG	94.3316	102	-2.68209	0.00980252	0.728564	PEG	87.7954	182	-2.12802	0.0814197	1	PEG	81.9117	6954.5	-2.09446	0.0722549	1	PEG	81.436	8348	3896.62	GRMZM2G117153	NP_001150015	glycosyl transferase, group 1 family protein
GRMZM5G868647	x	-1.95601	1.17113e-06	7.6984e-05	PEG	79.2788	249	-1.96841	0.101681	1	PEG	79.4857	6869	-2.58494	0.0019285	0.207519	PEG	86.9824	127	-1.2874	0.116876	1	PEG	62.3691	8348	3898.25	NA	NA	NA
GRMZM2G087267		1.14269	0.072488	0.84628	MEG	56.63	1402	NA	NA	NA	NA	NA	6763.5	NA	NA	NA	NA	NA	6833	6.70187	0.0142398	0.368157	MEG	97.8221	602	3900.12	GRMZM2G087267	NP_001136860	hypothetical protein LOC100217012
GRMZM2G041065	x	1.87185	1.46e-09	1.47514e-07	MEG	77.7966	162	0.798501	0.399901	1	MEG	38.9352	6869	1.93813	0.0148228	0.88615	MEG	78.9755	226	0.5883	0.358509	1	MEG	25.7111	8348	3901.25	GRMZM2G041065	NP_001152459	pyrophosphate-energized vacuolar membrane proton pump
GRMZM2G060045	x	-4.53559	8.60381e-10	8.91311e-08	PEG	95.3643	158	-2.5228	0.0582511	1	PEG	86.4214	6869	-2.90666	0.0152746	0.895889	PEG	89.4165	233	-1.41434	0.30572	1	PEG	66.6708	8348	3902	GRMZM2G060045	NP_001169934	hypothetical protein LOC100383831
GRMZM2G079348	x	2.62686	0.0148819	0.266799	MEG	87.3424	911.5	2.0955	0.181903	1	MEG	81.451	6869	0.432458	0.727357	1	MEG	15.7554	6954.5	3.15328	0.0451474	0.796208	MEG	90.8619	882	3904.25	GRMZM2G079348	P18123	Catalase isozyme 3 (EC 1.11.1.6)
GRMZM2G460617	x	1.23935	0.0825816	0.921401	MEG	60.5676	1466.5	2.05062	0.211244	1	MEG	80.7879	6869	1.06108	0.54138	1	MEG	52.9608	6954.5	5.656	0.000900293	0.0421489	MEG	96.9688	333	3905.75	GRMZM2G460617	B4G1J0	Putative uncharacterized protein
GRMZM2G112377	x	1.86183	0.0339819	0.506904	MEG	77.6107	1098	-0.303999	0.884795	1	PEG	8.45975	6869	5.92404	0.0409336	1	MEG	97.2295	6954.5	2.87845	0.0243572	0.537099	MEG	89.2305	707	3907.12	GRMZM2G112377	NP_001105817	inorganic phosphate transporter 3
GRMZM2G340935		6.67633	1.28564e-05	0.000645504	MEG	97.8057	326	NA	NA	NA	NA	NA	6763.5	7.03742	0.00873502	0.624989	MEG	98.0208	191	4.96249	0.126448	1	MEG	96.0978	8348	3907.12	NA	NA	NA
GRMZM5G890190	x	-0.858642	0.00524506	0.110776	PEG	42.4383	775	-1.18007	0.133877	1	PEG	58.2039	6869	-0.614325	0.427554	1	PEG	27.3992	6954.5	-1.27786	0.0630922	0.952189	PEG	62.0194	1032.5	3907.75	GRMZM5G890190	NP_001151050	LOC100284683
GRMZM2G161666	x	-2.92709	2.31736e-06	0.00014104	PEG	89.5483	268.5	-3.17844	0.0170783	1	PEG	90.993	6869	-3.77606	0.00362916	0.339699	PEG	93.4463	146	2.23745	0.210161	1	MEG	83.3505	8348	3907.88	NA	NA	NA
GRMZM2G041980	x	5.74699	3.28842e-06	0.000193615	MEG	97.0612	278	1.50326	0.425264	1	MEG	69.3232	6869	6.75919	0.00371386	0.342476	MEG	97.8581	148	2.04647	0.191521	1	MEG	80.7249	8348	3910.75	GRMZM2G041980	Q9ATN4	Aquaporin NIP1-1 (NOD26-like intrinsic protein 1-1)(ZmNIP1-1)(ZmNIP1;1)
GRMZM2G024104	x	0.849694	0.0443618	0.609531	MEG	41.9273	1191	-0.112477	0.90287	1	PEG	1.24931	6869	-0.152799	0.847956	1	PEG	2.28149	6954.5	1.83643	0.0171303	0.419908	MEG	77.1297	636	3912.62	GRMZM2G024104	P38560	Glutamine synthetase root isozyme 2 (EC 6.3.1.2)(Glutamate--ammonia ligase)
GRMZM5G808853	x	1.61088	0.0188128	0.320758	MEG	72.1832	960	1.33564	0.394144	1	MEG	64.0796	6869	-0.186877	0.896241	1	PEG	3.37447	6954.5	3.53327	0.0455349	0.800327	MEG	92.5838	887	3917.62	GRMZM5G808853	NP_001137130	hypothetical protein LOC100217312
GRMZM2G429899	x	0.747339	0.0083962	0.163606	MEG	35.8364	840	1.19558	0.024718	1	MEG	58.8376	6869	0.644432	0.126925	1	MEG	29.3432	6954.5	1.29958	0.060259	0.927881	MEG	62.8104	1012	3918.88	GRMZM2G429899	P55241	Glucose-1-phosphate adenylyltransferase large subunit 1, chloroplastic/amyloplastic Precursor (EC 2.7.7.27)(Alpha-D-glucose-1-phosphate adenyl transferase)(ADP-glucose pyrophosphorylase)(AGPase S)(ADP-glucose synthase)(Shrunken-2)
GRMZM2G397687	x	0.764936	0.032928	0.497659	MEG	36.9136	1083	0.879303	0.200144	1	MEG	43.604	6869	0.859962	0.17416	1	MEG	42.5134	6954.5	1.71497	0.0326735	0.651381	MEG	74.6265	782	3922.12	GRMZM2G397687	P04700	Zein-alpha PZ22.1/22A1 Precursor (22 kDa zein PZ22.1/22A1)
GRMZM2G107867	x	-3.36976	1.77767e-08	1.58999e-06	PEG	91.9063	183	-2.63583	0.015098	0.986622	PEG	87.4176	207	-2.22106	0.0433474	1	PEG	83.1454	6954.5	0.774248	0.488086	1	MEG	37.4789	8348	3923.12	GRMZM2G107867	NP_001105673	SNF1-related protein kinase
GRMZM2G382104	x	-1.13394	0.0178018	0.308013	PEG	56.2521	946	-0.774367	0.456543	1	PEG	37.4861	6869	-0.709591	0.669357	1	PEG	33.4894	6954.5	-2.05336	0.0501055	0.841769	PEG	80.8293	925.5	3923.75	GRMZM2G382104	B6U045	UPF0497 membrane protein 1
GRMZM2G024468	x	1.13281	0.0367496	0.535336	MEG	56.2028	1124.5	1.25157	0.293353	1	MEG	61.0354	6869	-0.214376	0.819618	1	PEG	4.39378	6954.5	1.87421	0.0309431	0.628129	MEG	77.8401	768	3929	GRMZM2G024468	NP_001132068	hypothetical protein LOC100193481
GRMZM2G333916	x	-1.15063	0.0170916	0.298884	PEG	56.9698	936	-1.22266	0.282367	1	PEG	59.9183	6869	-1.17091	0.377638	1	PEG	57.8241	6954.5	-2.55655	0.0534387	0.8691	PEG	86.7303	959	3929.62	GRMZM2G333916	O65343	Cytosine-specific methyltransferase (EC 2.1.1.37)
GRMZM2G387360	x	0.951666	0.0568929	0.719091	MEG	47.525	1294.5	0.728915	0.405247	1	MEG	34.6967	6869	1.42028	0.232984	1	MEG	66.8568	6954.5	3.44464	0.0151501	0.382803	MEG	92.2273	616.5	3933.62	GRMZM2G387360	NP_001150064	nonspecific lipid-transfer protein
GRMZM2G040115		-1.71613	0.0306466	0.471903	PEG	74.6522	1061	NA	NA	NA	NA	NA	6763.5	NA	NA	NA	NA	NA	6833	5.42394	0.0690535	0.992363	MEG	96.7126	1084.5	3935.5	GRMZM2G040115	NP_001146258	hypothetical protein LOC100279832
GRMZM2G156608	x	-1.56744	0.0118292	0.21878	PEG	71.072	885	-0.676327	0.660734	1	PEG	31.3855	6869	-0.463117	0.75909	1	PEG	17.6601	6954.5	-2.51735	0.0645838	0.959831	PEG	86.3705	1048.5	3939.25	GRMZM2G156608	NP_001169596	hypothetical protein LOC100383477
GRMZM2G115518	x	-1.39095	7.2324e-06	0.00039592	PEG	65.9256	299	-1.05421	0.23265	1	PEG	52.6372	6869	-2.00619	0.0176647	0.997543	PEG	80.0986	242	-1.0274	0.126827	1	PEG	51.3512	8348	3939.5	GRMZM2G115518	NP_001105740	calcium dependent protein kinase1
GRMZM2G107839		4.88758	0.000159345	0.00594112	MEG	95.9821	439	NA	NA	NA	NA	NA	6763.5	6.01728	0.0134083	0.844415	MEG	97.3124	216.5	2.80951	0.229118	1	MEG	88.7556	8348	3941.75	GRMZM2G107839	NP_001142300	hypothetical protein LOC100274469
GRMZM2G008691	x	3.70273	0.000173607	0.00644355	MEG	93.202	441	2.11801	0.202034	1	MEG	81.7716	6869	7.20281	0.00260885	0.266064	MEG	98.1089	134	0.569673	0.805474	1	MEG	24.5014	8348	3948	GRMZM2G008691	NP_001132188	hypothetical protein LOC100193615
GRMZM2G171605		1.16788	0.0690744	0.823042	MEG	57.6978	1374	NA	NA	NA	NA	NA	6763.5	NA	NA	NA	NA	NA	6833	5.95502	0.0365516	0.689044	MEG	97.2574	823.5	3948.5	NA	NA	NA
GRMZM2G156861	x	2.36302	0.000703546	0.0212466	MEG	84.8114	542	1.81995	0.197496	1	MEG	76.81	6869	8.43149	1.57348e-05	0.00390966	MEG	98.6128	55	-0.144974	0.90392	1	PEG	2.05849	8348	3953.5	GRMZM2G156861	NP_001105003	lipoxygenase
GRMZM2G007715		1.48827	0.0876796	0.959959	MEG	68.8954	1495	NA	NA	NA	NA	NA	6763.5	NA	NA	NA	NA	NA	6833	6.52067	0.0296196	0.611616	MEG	97.7022	754	3961.38	NA	NA	NA
GRMZM2G057086	x	2.96259	0.00036426	0.0122176	MEG	89.7718	488	3.10987	0.0309584	1	MEG	90.6291	6869	4.92636	0.00353303	0.335295	MEG	96.0426	144	2.92316	0.124261	1	MEG	89.5232	8348	3962.25	GRMZM2G057086	NP_001132177	hypothetical protein LOC100193602
GRMZM2G022206	x	-1.61394	7.85819e-05	0.00323027	PEG	72.2591	398	-1.91012	0.00416176	0.370369	PEG	78.488	152	-1.51591	0.176437	1	PEG	69.6783	6954.5	-0.669262	0.292763	1	PEG	30.935	8348	3963.12	GRMZM2G022206	NP_001149671	ubiquitin-conjugating enzyme E2-17 kDa
GRMZM2G099454		NA	NA	NA	NA	NA	8184	4.19484	0.0130647	0.883968	MEG	94.6227	199.5	2.57735	0.132905	1	MEG	86.9157	6954.5	4.58495	0.00864275	0.252796	MEG	95.459	533	3967.75	GRMZM2G099454	NP_001130494	hypothetical protein LOC100191592
GRMZM2G099802	x	1.38946	0.0773643	0.88367	MEG	65.8773	1429	0.826114	0.664907	1	MEG	40.5633	6869	1.43625	0.463612	1	MEG	67.3501	6954.5	4.04129	0.0156208	0.392788	MEG	94.2303	620	3968.12	GRMZM2G099802	NP_001132075	hypothetical protein LOC100193489
GRMZM2G027976	x	4.59012	0.000452672	0.0148375	MEG	95.4688	500	3.12582	0.0887389	1	MEG	90.7156	6869	6.29013	0.00977458	0.691964	MEG	97.5349	193.5	1.41351	0.551787	1	MEG	66.6445	8348	3977.62	GRMZM2G027976	NP_001140593	hypothetical protein LOC100272663
GRMZM2G164974		1.3243	0.0757903	0.873828	MEG	63.6861	1419.5	NA	NA	NA	NA	NA	6763.5	0.249565	0.888217	1	MEG	5.86312	6954.5	6.03889	0.0322153	0.646379	MEG	97.3311	777	3978.62	GRMZM2G164974	NP_001130497	hypothetical protein LOC100191595
GRMZM2G099295	x	2.08559	0.00162713	0.0435889	MEG	81.3073	610.5	2.75321	0.0220471	1	MEG	88.3452	6869	4.08023	0.000818366	0.104521	MEG	94.3337	107	1.5227	0.164854	1	MEG	69.8669	8348	3983.62	GRMZM2G099295	NM_001136757	LOC100191323 (umc2562), mRNA
GRMZM2G072578	x	2.68847	0.000566128	0.0179234	MEG	87.8462	517	1.55397	0.337639	1	MEG	70.7159	6869	3.07748	0.0117242	0.76354	MEG	90.4497	209.5	2.01889	0.179819	1	MEG	80.2991	8348	3985.88	GRMZM2G072578	NP_001130468	hypothetical protein LOC100191566
GRMZM2G179810	x	-0.905525	0.0813428	0.911069	PEG	45.0542	1460	-0.260314	0.803615	1	PEG	6.34627	6869	0.157898	0.906254	1	MEG	2.43253	6954.5	2.56547	0.0245426	0.540293	MEG	86.8102	708.5	3998	GRMZM2G179810	NP_001142731	hypothetical protein LOC100275070
GRMZM2G044107	x	4.16606	0.00202938	0.0522174	MEG	94.5522	636	2.73019	0.155785	1	MEG	88.1712	6869	6.31734	0.00765374	0.565383	MEG	97.5555	185	2.13769	0.292901	1	MEG	82.0458	8348	4009.5	GRMZM2G044107	NM_001153282	hypothetical protein LOC100280356 (LOC100280356), mRNA
GRMZM5G874608		1.96529	0.0578091	0.727301	MEG	79.4338	1301	NA	NA	NA	NA	NA	6763.5	6.84217	0.0123346	0.793378	MEG	97.9086	212.5	NA	NA	NA	NA	NA	7795	4018	GRMZM5G874608	C4IY45	Putative uncharacterized protein
GRMZM2G326707	x	2.33949	0.001818	0.0478409	MEG	84.5517	622	0.98085	0.480362	1	MEG	49.0333	6869	3.91102	0.0171011	0.973763	MEG	93.8635	240	1.20821	0.238542	1	MEG	59.3457	8348	4019.75	GRMZM2G326707	NP_001105269	phosphate transporter protein1
GRMZM2G030571		1.35505	0.0813772	0.911069	MEG	64.741	1460	NA	NA	NA	NA	NA	6763.5	NA	NA	NA	NA	NA	6833	2.92205	0.0630925	0.952189	MEG	89.516	1032.5	4022.25	GRMZM2G030571	NP_001145742	hypothetical protein LOC100279249
AC149818.2_FG009		1.77891	0.0919689	0.986466	MEG	75.9877	1526	NA	NA	NA	NA	NA	6763.5	NA	NA	NA	NA	NA	6833	5.52878	0.0557012	0.895238	MEG	96.8322	969.5	4023	AC149818.2_FG009	NP_001106034	RTCS-like protein
GRMZM2G077356	x	1.33772	0.0435879	0.604616	MEG	64.1514	1180	1.33756	0.254842	1	MEG	64.1459	6869	0.477965	0.736318	1	MEG	18.5966	6954.5	3.58017	0.0702339	0.998199	MEG	92.7628	1097	4025.12	GRMZM2G077356	NP_001170298	hypothetical protein LOC100384262
GRMZM2G181148	x	-1.69836	0.00165675	0.0441656	PEG	74.2561	613.5	-2.88094	0.0137882	0.918786	PEG	89.2471	203	-1.67922	0.23683	1	PEG	73.8205	6954.5	-0.993161	0.476194	1	PEG	49.6569	8348	4029.75	GRMZM2G181148	NP_001149192	protein yippee-like OJ1003C07.11
GRMZM2G142712	x	-0.638209	0.0506504	0.664832	PEG	28.9425	1247	-0.857462	0.251576	1	PEG	42.3711	6869	-0.698973	0.387985	1	PEG	32.8211	6954.5	-1.18658	0.0685278	0.990128	PEG	58.4713	1078.5	4037.25	GRMZM2G142712	NP_001143399	hypothetical protein LOC100276041
GRMZM5G841994		1.68584	0.071804	0.842501	MEG	73.9723	1393.5	0.131307	0.972411	1	MEG	1.69492	6869	NA	NA	NA	NA	NA	6833	5.94187	0.0653084	0.961505	MEG	97.2456	1059	4038.62	GRMZM5G841994	NP_001170184	hypothetical protein LOC100384131
AC209208.3_FG002	x	-0.0828352	0.901352	1	PEG	0.681491	8952	1.78285	0.213212	1	MEG	76.0683	6869	2.81419	0.0110643	0.748536	MEG	88.7888	202	3.75453	1.47987e-05	0.0013492	MEG	93.376	171	4048.5	AC209208.3_FG002	Q9XF59	Aquaporin PIP1-2 (Plasma membrane intrinsic protein 1-2)(ZmPIP1-2)(ZmPIP1;2)(ZmPIP1b)
GRMZM2G420812		1.2083	0.0773149	0.88367	MEG	59.3496	1429	NA	NA	NA	NA	NA	6763.5	1.95079	0.308548	1	MEG	79.1909	6954.5	3.8768	0.0680629	0.986153	MEG	93.7615	1076	4055.75	GRMZM2G420812	NP_001148413	SAUR31 - auxin-responsive SAUR family member
GRMZM2G312839	x	-1.69557	0.00532569	0.112115	PEG	74.1932	777.5	-3.15943	0.012593	0.876949	PEG	90.8942	195.5	-1.98268	0.143123	1	PEG	79.7202	6954.5	-1.24648	0.308963	1	PEG	60.8415	8348	4068.88	GRMZM2G312839	NP_001149578	LOC100283204
GRMZM2G010422	x	-1.28151	0.00796014	0.155851	PEG	62.1536	836	-1.22858	0.167277	1	PEG	60.15	6869	-2.56265	0.0147988	0.88615	PEG	86.785	226	-0.364037	0.735301	1	PEG	11.7016	8348	4069.75	GRMZM2G010422	NP_001141537	hypothetical protein LOC100273651
GRMZM2G123122		1.01162	0.11015	1	MEG	50.5775	8952	NA	NA	NA	NA	NA	6763.5	6.09697	0.0111969	0.749656	MEG	97.3803	204.5	4.99252	0.00236629	0.0948339	MEG	96.1428	389	4077.25	NA	NA	NA
GRMZM2G112244	x	0.876704	0.229106	1	MEG	43.4584	8952	3.87915	0.00962397	0.719245	MEG	93.7686	181	3.21543	0.01982	1	MEG	91.1809	6954.5	4.96873	0.000170587	0.0107236	MEG	96.1072	248	4083.88	GRMZM2G112244	NP_001168015	hypothetical protein LOC100381739
GRMZM2G019177	x	-1.62442	0.0274302	0.433376	PEG	72.5179	1035.5	-6.05229	0.0154283	0.993805	PEG	97.3426	210	0.389762	0.940362	1	MEG	13.188	6954.5	-0.959495	0.858344	1	PEG	47.9337	8348	4137	GRMZM2G019177	NP_001152706	LOC100286347
GRMZM2G123037	x	0.299352	0.606888	1	MEG	8.2242	8952	3.89392	0.0128484	0.877781	MEG	93.8129	198	1.56339	0.139371	1	MEG	70.9657	6954.5	3.58953	0.00546297	0.178352	MEG	92.7978	477	4145.38	GRMZM2G123037	NP_001170655	hypothetical protein LOC100384710
GRMZM2G401835	x	-1.45856	0.0498441	0.659004	PEG	68.0246	1238	-4.6197	0.0115794	0.828751	PEG	95.5241	189	-2.57465	0.177345	1	PEG	86.8918	6954.5	-0.424599	0.718909	1	PEG	15.2747	8348	4182.38	NA	NA	NA
GRMZM2G170044	x	1.16775	0.0800542	0.903174	MEG	57.6923	1449.5	1.87616	0.0799127	1	MEG	77.876	6869	3.42681	0.00218262	0.227692	MEG	92.1526	131	1.41724	0.0829793	1	MEG	66.7618	8348	4199.38	GRMZM2G170044	NP_001170312	hypothetical protein LOC100384277
GRMZM2G340656	x	-0.123911	0.812392	1	PEG	1.51219	8952	2.23512	0.0825775	1	MEG	83.3216	6869	2.47184	0.00471665	0.40796	MEG	85.9353	158	2.17987	0.0393921	0.724202	MEG	82.6143	848	4206.75	GRMZM2G340656	NP_001105793	alkaline alpha galactosidase 1
GRMZM2G418343	x	0.479898	0.666774	1	MEG	18.7192	8952	2.73914	0.0119554	0.846007	MEG	88.2393	191.5	1.56074	0.227419	1	MEG	70.8957	6954.5	2.69808	0.0464004	0.809152	MEG	87.9222	893.5	4247.88	GRMZM2G418343	C4J7P4	Putative uncharacterized protein
GRMZM2G178176		7.67123	2.18706e-09	2.14358e-07	MEG	98.3291	167	NA	NA	NA	NA	NA	6763.5	NA	NA	NA	NA	NA	6833	NA	NA	NA	NA	NA	7795	5389.62	NA	NA	NA
GRMZM2G125853		-6.18677	2.41206e-09	2.32239e-07	PEG	97.4539	170	NA	NA	NA	NA	NA	6763.5	NA	NA	NA	NA	NA	6833	NA	NA	NA	NA	NA	7795	5390.38	NA	NA	NA
GRMZM2G316256		-5.78686	3.21337e-08	2.79768e-06	PEG	97.1004	188	NA	NA	NA	NA	NA	6763.5	NA	NA	NA	NA	NA	6833	NA	NA	NA	NA	NA	7795	5394.88	NA	NA	NA
GRMZM2G025649		6.59222	1.29916e-07	1.0078e-05	MEG	97.7507	211	NA	NA	NA	NA	NA	6763.5	NA	NA	NA	NA	NA	6833	NA	NA	NA	NA	NA	7795	5400.62	NA	NA	NA
GRMZM2G540772		-3.71811	3.96765e-07	2.87356e-05	PEG	93.2543	225.5	NA	NA	NA	NA	NA	6763.5	NA	NA	NA	NA	NA	6833	NA	NA	NA	NA	NA	7795	5404.25	NA	NA	NA
GRMZM2G358050		-4.39433	5.30281e-07	3.74122e-05	PEG	95.0764	232	NA	NA	NA	NA	NA	6763.5	NA	NA	NA	NA	NA	6833	NA	NA	NA	NA	NA	7795	5405.88	NA	NA	NA
GRMZM5G818194		-3.93679	5.90083e-07	4.12755e-05	PEG	93.9388	234	NA	NA	NA	NA	NA	6763.5	NA	NA	NA	NA	NA	6833	NA	NA	NA	NA	NA	7795	5406.38	GRMZM5G818194	C4IYB7	Putative uncharacterized protein
GRMZM2G306255		-5.2352	7.1547e-07	4.89992e-05	PEG	96.4798	239	NA	NA	NA	NA	NA	6763.5	NA	NA	NA	NA	NA	6833	NA	NA	NA	NA	NA	7795	5407.62	NA	NA	NA
GRMZM2G144594		7.908	1.63111e-10	1.84124e-08	MEG	98.4261	145	5.12974	0.0369296	1	MEG	96.3389	6869	NA	NA	NA	NA	NA	6833	NA	NA	NA	NA	NA	7795	5410.5	NA	NA	NA
GRMZM2G333377		-5.1172	1.44369e-06	9.19466e-05	PEG	96.3216	257	NA	NA	NA	NA	NA	6763.5	NA	NA	NA	NA	NA	6833	NA	NA	NA	NA	NA	7795	5412.12	NA	NA	NA
GRMZM5G870629		5.72515	1.65868e-06	0.00010442	MEG	97.0394	260	NA	NA	NA	NA	NA	6763.5	NA	NA	NA	NA	NA	6833	NA	NA	NA	NA	NA	7795	5412.88	NA	NA	NA
GRMZM2G370510		5.79215	2.75569e-06	0.000164617	MEG	97.1056	273.5	NA	NA	NA	NA	NA	6763.5	NA	NA	NA	NA	NA	6833	NA	NA	NA	NA	NA	7795	5416.25	GRMZM2G370510	NP_001132365	hypothetical protein LOC100193810
GRMZM2G073931		-4.95447	2.9253e-06	0.000173483	PEG	96.0856	276	NA	NA	NA	NA	NA	6763.5	NA	NA	NA	NA	NA	6833	NA	NA	NA	NA	NA	7795	5416.88	NA	NA	NA
GRMZM2G088020		7.51561	2.93494e-09	2.77683e-07	MEG	98.2604	173	5.25853	0.0328731	1	MEG	96.5099	6869	NA	NA	NA	NA	NA	6833	NA	NA	NA	NA	NA	7795	5417.5	NA	NA	NA
GRMZM2G345582		-4.98689	3.46644e-06	0.000202638	PEG	96.1344	280	NA	NA	NA	NA	NA	6763.5	NA	NA	NA	NA	NA	6833	NA	NA	NA	NA	NA	7795	5417.88	NA	NA	NA
GRMZM5G814279		-4.05932	2.45901e-08	2.17562e-06	PEG	94.2786	185	-0.903802	0.545084	1	PEG	44.9599	6869	NA	NA	NA	NA	NA	6833	NA	NA	NA	NA	NA	7795	5420.5	GRMZM5G814279	B4FWU7	Putative uncharacterized protein
GRMZM2G339499		5.51823	5.00919e-06	0.000281754	MEG	96.8204	291	NA	NA	NA	NA	NA	6763.5	NA	NA	NA	NA	NA	6833	NA	NA	NA	NA	NA	7795	5420.62	NA	NA	NA
GRMZM2G492156		-3.62777	7.92708e-06	0.000431065	PEG	92.9382	301	NA	NA	NA	NA	NA	6763.5	NA	NA	NA	NA	NA	6833	NA	NA	NA	NA	NA	7795	5423.12	NA	NA	NA
GRMZM2G133262		-3.75078	8.50923e-06	0.000458155	PEG	93.3636	304	NA	NA	NA	NA	NA	6763.5	NA	NA	NA	NA	NA	6833	NA	NA	NA	NA	NA	7795	5423.88	NA	NA	NA
GRMZM2G138686		5.53309	8.58525e-06	0.000460733	MEG	96.837	305	NA	NA	NA	NA	NA	6763.5	NA	NA	NA	NA	NA	6833	NA	NA	NA	NA	NA	7795	5424.12	NA	NA	NA
GRMZM2G049921		6.06338	9.18629e-06	0.000488186	MEG	97.352	307.5	NA	NA	NA	NA	NA	6763.5	NA	NA	NA	NA	NA	6833	NA	NA	NA	NA	NA	7795	5424.75	NA	NA	NA
GRMZM2G042125		5.58682	1.07225e-05	0.000553646	MEG	96.8956	317	NA	NA	NA	NA	NA	6763.5	NA	NA	NA	NA	NA	6833	NA	NA	NA	NA	NA	7795	5427.12	GRMZM2G042125	NP_001140898	hypothetical protein LOC100272975
GRMZM2G061798		-3.47656	1.23367e-05	0.00062516	PEG	92.3585	323	NA	NA	NA	NA	NA	6763.5	NA	NA	NA	NA	NA	6833	NA	NA	NA	NA	NA	7795	5428.62	GRMZM2G061798	NP_001145339	hypothetical protein LOC100278668
GRMZM2G333408		6.69372	1.25505e-05	0.000634033	MEG	97.8169	324	NA	NA	NA	NA	NA	6763.5	NA	NA	NA	NA	NA	6833	NA	NA	NA	NA	NA	7795	5428.88	NA	NA	NA
GRMZM2G118657		5.49085	1.42206e-05	0.000711814	MEG	96.7897	327	NA	NA	NA	NA	NA	6763.5	NA	NA	NA	NA	NA	6833	NA	NA	NA	NA	NA	7795	5429.62	NA	NA	NA
GRMZM2G024472		6.46466	1.6556e-05	0.000813779	MEG	97.6631	333	NA	NA	NA	NA	NA	6763.5	NA	NA	NA	NA	NA	6833	NA	NA	NA	NA	NA	7795	5431.12	NA	NA	NA
GRMZM2G032905		6.03729	2.0566e-05	0.000995929	MEG	97.3297	338	NA	NA	NA	NA	NA	6763.5	NA	NA	NA	NA	NA	6833	NA	NA	NA	NA	NA	7795	5432.38	NA	NA	NA
GRMZM2G380280		5.33929	3.07104e-05	0.00143835	MEG	96.6111	349.5	NA	NA	NA	NA	NA	6763.5	NA	NA	NA	NA	NA	6833	NA	NA	NA	NA	NA	7795	5435.25	GRMZM2G380280	NM_001149878	hypothetical protein LOC100275969 (LOC100275969), mRNA
GRMZM2G465617		5.75513	3.07565e-05	0.00143835	MEG	97.0693	349.5	NA	NA	NA	NA	NA	6763.5	NA	NA	NA	NA	NA	6833	NA	NA	NA	NA	NA	7795	5435.25	NA	NA	NA
GRMZM2G149969		5.20254	3.57191e-05	0.00163258	MEG	96.437	358	NA	NA	NA	NA	NA	6763.5	NA	NA	NA	NA	NA	6833	NA	NA	NA	NA	NA	7795	5437.38	GRMZM2G149969	NP_001142604	hypothetical protein LOC100274871
GRMZM2G348434		5.6478	3.58074e-05	0.00163258	MEG	96.9603	358	NA	NA	NA	NA	NA	6763.5	NA	NA	NA	NA	NA	6833	NA	NA	NA	NA	NA	7795	5437.38	NA	NA	NA
GRMZM2G430607		5.64786	3.56714e-05	0.00163258	MEG	96.9603	358	NA	NA	NA	NA	NA	6763.5	NA	NA	NA	NA	NA	6833	NA	NA	NA	NA	NA	7795	5437.38	NA	NA	NA
GRMZM2G703338		5.53144	3.8722e-05	0.00175084	MEG	96.8351	362	NA	NA	NA	NA	NA	6763.5	NA	NA	NA	NA	NA	6833	NA	NA	NA	NA	NA	7795	5438.38	NA	NA	NA
GRMZM2G421680		-3.34122	3.88948e-05	0.0017538	PEG	91.7789	363	NA	NA	NA	NA	NA	6763.5	NA	NA	NA	NA	NA	6833	NA	NA	NA	NA	NA	7795	5438.62	NA	NA	NA
GRMZM2G312939		5.44704	4.50682e-05	0.00200456	MEG	96.7395	368	NA	NA	NA	NA	NA	6763.5	NA	NA	NA	NA	NA	6833	NA	NA	NA	NA	NA	7795	5439.88	NA	NA	NA
GRMZM2G076423		-2.96282	4.60308e-05	0.00204182	PEG	89.7732	369	NA	NA	NA	NA	NA	6763.5	NA	NA	NA	NA	NA	6833	NA	NA	NA	NA	NA	7795	5440.12	GRMZM2G076423	NP_001132451	hypothetical protein LOC100193907
GRMZM2G430455		5.40262	5.18737e-05	0.00227024	MEG	96.6875	374	NA	NA	NA	NA	NA	6763.5	NA	NA	NA	NA	NA	6833	NA	NA	NA	NA	NA	7795	5441.38	NA	NA	NA
GRMZM2G124963		-3.40812	5.31763e-05	0.00230873	PEG	92.0731	376.5	NA	NA	NA	NA	NA	6763.5	NA	NA	NA	NA	NA	6833	NA	NA	NA	NA	NA	7795	5442	GRMZM2G124963	NP_001145656	hypothetical protein LOC100279149
GRMZM2G165613		-3.40813	5.31474e-05	0.00230873	PEG	92.0731	376.5	NA	NA	NA	NA	NA	6763.5	NA	NA	NA	NA	NA	6833	NA	NA	NA	NA	NA	7795	5442	NA	NA	NA
GRMZM2G133757		-3.07312	3.43233e-06	0.000201363	PEG	90.4252	279	-1.49218	0.254463	1	PEG	69.0076	6869	NA	NA	NA	NA	NA	6833	NA	NA	NA	NA	NA	7795	5444	GRMZM2G133757	NP_001131890	hypothetical protein LOC100193271
GRMZM2G061568		4.97572	7.30899e-05	0.00306753	MEG	96.1177	389	NA	NA	NA	NA	NA	6763.5	NA	NA	NA	NA	NA	6833	NA	NA	NA	NA	NA	7795	5445.12	GRMZM2G061568	NP_001146751	hypothetical protein LOC100280353
GRMZM2G032244		5.30636	7.63057e-05	0.00317378	MEG	96.5703	394.5	NA	NA	NA	NA	NA	6763.5	NA	NA	NA	NA	NA	6833	NA	NA	NA	NA	NA	7795	5446.5	GRMZM2G032244	NP_001141738	hypothetical protein LOC100273870
GRMZM2G004653		5.30438	7.87438e-05	0.00323027	MEG	96.5679	398	NA	NA	NA	NA	NA	6763.5	NA	NA	NA	NA	NA	6833	NA	NA	NA	NA	NA	7795	5447.38	GRMZM2G004653	NP_001147599	POT family protein
GRMZM2G703671		5.25784	7.84511e-05	0.00323027	MEG	96.509	398	NA	NA	NA	NA	NA	6763.5	NA	NA	NA	NA	NA	6833	NA	NA	NA	NA	NA	7795	5447.38	NA	NA	NA
GRMZM6G198866		NA	NA	NA	NA	NA	8184	NA	NA	NA	NA	NA	6763.5	NA	NA	NA	NA	NA	6833	9.78411	6.1549e-19	1.06617e-15	MEG	98.9662	9	5447.38	NA	NA	NA
GRMZM2G075784		5.20806	8.56655e-05	0.00347073	MEG	96.4443	403.5	NA	NA	NA	NA	NA	6763.5	NA	NA	NA	NA	NA	6833	NA	NA	NA	NA	NA	7795	5448.75	NA	NA	NA
GRMZM2G116491		5.20596	8.91953e-05	0.0035783	MEG	96.4415	408	NA	NA	NA	NA	NA	6763.5	NA	NA	NA	NA	NA	6833	NA	NA	NA	NA	NA	7795	5449.88	NA	NA	NA
GRMZM2G061396		4.92241	9.3585e-05	0.0037361	MEG	96.0365	410	NA	NA	NA	NA	NA	6763.5	NA	NA	NA	NA	NA	6833	NA	NA	NA	NA	NA	7795	5450.38	GRMZM2G061396	NP_001151140	LOC100284773
GRMZM2G097736		5.73831	8.82097e-06	0.000471835	MEG	97.0526	306	3.5004	0.0536881	1	MEG	92.4544	6869	NA	NA	NA	NA	NA	6833	NA	NA	NA	NA	NA	7795	5450.75	NA	NA	NA
GRMZM2G039538		NA	NA	NA	NA	NA	8184	NA	NA	NA	NA	NA	6763.5	NA	NA	NA	NA	NA	6833	7.14817	1.51987e-14	9.11335e-12	MEG	98.0805	26	5451.62	GRMZM2G039538	NP_001159284	hypothetical protein LOC100304374
GRMZM2G018108		NA	NA	NA	NA	NA	8184	NA	NA	NA	NA	NA	6763.5	NA	NA	NA	NA	NA	6833	9.74877	2.08762e-14	1.2054e-11	MEG	98.9588	27	5451.88	GRMZM2G018108	NP_001141706	hypothetical protein LOC100273835
GRMZM2G052471		5.39571	9.87018e-06	0.000517805	MEG	96.6793	311.5	0.420246	0.791445	1	MEG	15.0098	6869	NA	NA	NA	NA	NA	6833	NA	NA	NA	NA	NA	7795	5452.12	GRMZM2G052471	NP_001149186	thioredoxin-like protein 1
GRMZM2G137367		5.15327	0.000103946	0.0040703	MEG	96.3711	417.5	NA	NA	NA	NA	NA	6763.5	NA	NA	NA	NA	NA	6833	NA	NA	NA	NA	NA	7795	5452.25	NA	NA	NA
AC216229.3_FG002		5.97591	1.04694e-05	0.000542286	MEG	97.2761	316	3.99638	0.0572989	1	MEG	94.1076	6869	NA	NA	NA	NA	NA	6833	NA	NA	NA	NA	NA	7795	5453.25	NA	NA	NA
GRMZM2G024976		-2.37936	0.000108656	0.00421441	PEG	84.988	422	NA	NA	NA	NA	NA	6763.5	NA	NA	NA	NA	NA	6833	NA	NA	NA	NA	NA	7795	5453.38	NA	NA	NA
GRMZM5G860976		4.91579	0.000112761	0.004353	MEG	96.0262	424	NA	NA	NA	NA	NA	6763.5	NA	NA	NA	NA	NA	6833	NA	NA	NA	NA	NA	7795	5453.88	NA	NA	NA
AC225345.3_FG009		4.9376	0.000119785	0.0045525	MEG	96.0599	430	NA	NA	NA	NA	NA	6763.5	NA	NA	NA	NA	NA	6833	NA	NA	NA	NA	NA	7795	5455.38	NA	NA	NA
GRMZM2G065692		4.93763	0.000119479	0.0045525	MEG	96.0599	430	NA	NA	NA	NA	NA	6763.5	NA	NA	NA	NA	NA	6833	NA	NA	NA	NA	NA	7795	5455.38	GRMZM2G065692	NP_001167836	hypothetical protein LOC100381536
GRMZM2G470863		4.93759	0.000119876	0.0045525	MEG	96.0599	430	NA	NA	NA	NA	NA	6763.5	NA	NA	NA	NA	NA	6833	NA	NA	NA	NA	NA	7795	5455.38	NA	NA	NA
GRMZM2G091020		6.81529	9.23254e-06	0.000489056	MEG	97.8924	309	NA	NA	NA	NA	NA	6763.5	4.94742	0.0803357	1	MEG	96.0749	6954.5	NA	NA	NA	NA	NA	7795	5455.5	NA	NA	NA
GRMZM2G004909		NA	NA	NA	NA	NA	8184	NA	NA	NA	NA	NA	6763.5	NA	NA	NA	NA	NA	6833	12.6113	2.14693e-11	7.96921e-09	MEG	99.3752	42	5455.62	GRMZM2G004909	NP_001150566	nonspecific lipid-transfer protein
GRMZM2G069568		6.81451	9.27788e-06	0.000489872	MEG	97.892	310	NA	NA	NA	NA	NA	6763.5	4.69366	0.0951108	1	MEG	95.6579	6954.5	NA	NA	NA	NA	NA	7795	5455.75	NA	NA	NA
GRMZM2G101745		4.84014	0.000133423	0.00504356	MEG	95.9062	433	NA	NA	NA	NA	NA	6763.5	NA	NA	NA	NA	NA	6833	NA	NA	NA	NA	NA	7795	5456.12	NA	NA	NA
GRMZM2G035778		6.29908	1.42798e-05	0.000712599	MEG	97.5417	328	6.40882	0.0165133	1	MEG	97.6232	6869	NA	NA	NA	NA	NA	6833	NA	NA	NA	NA	NA	7795	5456.25	NA	NA	NA
GRMZM2G122418		-2.90201	0.000137074	0.00516963	PEG	89.3862	434	NA	NA	NA	NA	NA	6763.5	NA	NA	NA	NA	NA	6833	NA	NA	NA	NA	NA	7795	5456.38	NA	NA	NA
GRMZM2G431288		NA	NA	NA	NA	NA	8184	NA	NA	NA	NA	NA	6763.5	NA	NA	NA	NA	NA	6833	11.4928	1.43124e-10	4.85066e-08	MEG	99.2486	46	5456.62	NA	NA	NA
GRMZM2G148864		-3.49467	0.00014693	0.00550333	PEG	92.4315	437	NA	NA	NA	NA	NA	6763.5	NA	NA	NA	NA	NA	6833	NA	NA	NA	NA	NA	7795	5457.12	GRMZM2G148864	NP_001144667	hypothetical protein LOC100277692
GRMZM2G449717		4.98201	0.000156146	0.00583514	MEG	96.1271	438	NA	NA	NA	NA	NA	6763.5	NA	NA	NA	NA	NA	6833	NA	NA	NA	NA	NA	7795	5457.38	NA	NA	NA
GRMZM2G469955		4.78097	0.000180163	0.00665667	MEG	95.8085	443	NA	NA	NA	NA	NA	6763.5	NA	NA	NA	NA	NA	6833	NA	NA	NA	NA	NA	7795	5458.62	NA	NA	NA
GRMZM2G395236		4.76675	0.000190354	0.00698592	MEG	95.7845	446	NA	NA	NA	NA	NA	6763.5	NA	NA	NA	NA	NA	6833	NA	NA	NA	NA	NA	7795	5459.38	NA	NA	NA
GRMZM2G347762		4.77915	0.000204099	0.00745921	MEG	95.8054	448	NA	NA	NA	NA	NA	6763.5	NA	NA	NA	NA	NA	6833	NA	NA	NA	NA	NA	7795	5459.88	NA	NA	NA
GRMZM2G384871		5.91968	2.34739e-05	0.00111369	MEG	97.2255	345	4.68728	0.0893039	1	MEG	95.6466	6869	NA	NA	NA	NA	NA	6833	NA	NA	NA	NA	NA	7795	5460.5	NA	NA	NA
GRMZM2G387394		-3.09207	0.000215769	0.00783082	PEG	90.5311	450.5	NA	NA	NA	NA	NA	6763.5	NA	NA	NA	NA	NA	6833	NA	NA	NA	NA	NA	7795	5460.5	GRMZM2G387394	NP_001148286	transferase
GRMZM2G086269		-3.05496	0.000218629	0.00791707	PEG	90.322	452	NA	NA	NA	NA	NA	6763.5	NA	NA	NA	NA	NA	6833	NA	NA	NA	NA	NA	7795	5460.88	NA	NA	NA
GRMZM2G007249		NA	NA	NA	NA	NA	8184	NA	NA	NA	NA	NA	6763.5	NA	NA	NA	NA	NA	6833	11.1529	4.75345e-09	1.15791e-06	MEG	99.2025	64	5461.12	GRMZM2G007249	NP_001168580	hypothetical protein LOC100382364
GRMZM2G426181		4.71928	0.000239268	0.00855094	MEG	95.7029	457.5	NA	NA	NA	NA	NA	6763.5	NA	NA	NA	NA	NA	6833	NA	NA	NA	NA	NA	7795	5462.25	NA	NA	NA
GRMZM2G050514		NA	NA	NA	NA	NA	8184	NA	NA	NA	NA	NA	6763.5	NA	NA	NA	NA	NA	6833	8.02947	1.36152e-08	2.94807e-06	MEG	98.4726	72	5463.12	GRMZM2G050514	P38559	Glutamine synthetase root isozyme 1 (EC 6.3.1.2)(GS122)(Glutamate--ammonia ligase)
GRMZM2G065290		-2.7434	2.20249e-05	0.0010572	PEG	88.2715	341	NA	NA	NA	NA	NA	6763.5	0.153427	0.920444	1	MEG	2.29983	6954.5	NA	NA	NA	NA	NA	7795	5463.5	NA	NA	NA
GRMZM2G088293		4.68946	0.000271804	0.00954699	MEG	95.6505	466	NA	NA	NA	NA	NA	6763.5	NA	NA	NA	NA	NA	6833	NA	NA	NA	NA	NA	7795	5464.38	NA	NA	NA
GRMZM2G701441		4.84958	0.000275677	0.00966228	MEG	95.9214	467	NA	NA	NA	NA	NA	6763.5	NA	NA	NA	NA	NA	6833	NA	NA	NA	NA	NA	7795	5464.62	NA	NA	NA
GRMZM2G311024		4.84952	0.00027652	0.00967112	MEG	95.9213	468	NA	NA	NA	NA	NA	6763.5	NA	NA	NA	NA	NA	6833	NA	NA	NA	NA	NA	7795	5464.88	NA	NA	NA
GRMZM2G023847		NA	NA	NA	NA	NA	8184	NA	NA	NA	NA	NA	6763.5	NA	NA	NA	NA	NA	6833	10.3149	2.93565e-08	5.79327e-06	MEG	99.0689	79	5464.88	GRMZM2G023847	NP_001130720	hypothetical protein LOC100191824
GRMZM2G151674		5.16579	3.09937e-05	0.00144121	MEG	96.388	352	NA	NA	NA	NA	NA	6763.5	1.53647	0.352812	1	MEG	70.2445	6954.5	NA	NA	NA	NA	NA	7795	5466.25	NA	NA	NA
GRMZM2G406331		4.68782	0.000309325	0.0106815	MEG	95.6476	474	NA	NA	NA	NA	NA	6763.5	NA	NA	NA	NA	NA	6833	NA	NA	NA	NA	NA	7795	5466.38	NA	NA	NA
GRMZM2G112792		NA	NA	NA	NA	NA	8184	NA	NA	NA	NA	NA	6763.5	NA	NA	NA	NA	NA	6833	6.72263	5.74713e-08	1.04183e-05	MEG	97.8352	86	5466.62	NA	NA	NA
GRMZM2G163120		5.7674	1.43758e-06	9.19155e-05	MEG	97.0814	256	4.80668	0.0644665	1	MEG	95.8513	6869	5.98238	0.0204007	1	MEG	97.2818	6954.5	NA	NA	NA	NA	NA	7795	5468.62	NA	NA	NA
GRMZM2G165919		4.62578	0.000360102	0.0122135	MEG	95.5353	483.5	NA	NA	NA	NA	NA	6763.5	NA	NA	NA	NA	NA	6833	NA	NA	NA	NA	NA	7795	5468.75	GRMZM2G165919	NP_001105748	galactinol synthase 1
GRMZM2G334917		4.71024	0.000363038	0.0122135	MEG	95.6871	483.5	NA	NA	NA	NA	NA	6763.5	NA	NA	NA	NA	NA	6833	NA	NA	NA	NA	NA	7795	5468.75	NA	NA	NA
GRMZM2G361891		4.71031	0.000361758	0.0122135	MEG	95.6872	483.5	NA	NA	NA	NA	NA	6763.5	NA	NA	NA	NA	NA	6833	NA	NA	NA	NA	NA	7795	5468.75	NA	NA	NA
GRMZM5G825231		4.71037	0.000360689	0.0122135	MEG	95.6873	483.5	NA	NA	NA	NA	NA	6763.5	NA	NA	NA	NA	NA	6833	NA	NA	NA	NA	NA	7795	5468.75	NA	NA	NA
GRMZM2G483624		7.31844	1.92733e-06	0.000119949	MEG	98.1671	263	3.29769	0.15117	1	MEG	91.5788	6869	4.69462	0.0947349	1	MEG	95.6596	6954.5	NA	NA	NA	NA	NA	7795	5470.38	NA	NA	NA
GRMZM2G126749		NA	NA	NA	NA	NA	8184	NA	NA	NA	NA	NA	6763.5	NA	NA	NA	NA	NA	6833	10.2387	1.49713e-07	2.31092e-05	MEG	99.0551	101	5470.38	NA	NA	NA
AC198752.4_FG004		-3.05114	0.000373742	0.0124591	PEG	90.3002	490.5	NA	NA	NA	NA	NA	6763.5	NA	NA	NA	NA	NA	6833	NA	NA	NA	NA	NA	7795	5470.5	NA	NA	NA
GRMZM2G400602		NA	NA	NA	NA	NA	8184	NA	NA	NA	NA	NA	6763.5	NA	NA	NA	NA	NA	6833	6.50099	2.61564e-07	3.77572e-05	MEG	97.6885	108	5472.12	GRMZM2G400602	C0HEP6	Putative uncharacterized protein
GRMZM2G001648		4.63227	0.000468937	0.01529	MEG	95.5472	502	NA	NA	NA	NA	NA	6763.5	NA	NA	NA	NA	NA	6833	NA	NA	NA	NA	NA	7795	5473.38	NA	NA	NA
GRMZM2G442128		3.52643	7.94324e-05	0.00325038	MEG	92.5571	400	1.36253	0.51958	1	MEG	64.9921	6869	NA	NA	NA	NA	NA	6833	NA	NA	NA	NA	NA	7795	5474.25	NA	NA	NA
GRMZM2G375302		5.20809	8.54927e-05	0.00347073	MEG	96.4443	403.5	0.874761	0.769468	1	MEG	43.3494	6869	NA	NA	NA	NA	NA	6833	NA	NA	NA	NA	NA	7795	5475.12	NA	NA	NA
GRMZM2G000812		NA	NA	NA	NA	NA	8184	NA	NA	NA	NA	NA	6763.5	NA	NA	NA	NA	NA	6833	10.0272	5.53818e-07	7.19502e-05	MEG	99.0152	120	5475.12	GRMZM2G000812	NP_001168479	hypothetical protein LOC100382256
GRMZM2G702888		4.52276	0.000575832	0.0181954	MEG	95.3392	518	NA	NA	NA	NA	NA	6763.5	NA	NA	NA	NA	NA	6833	NA	NA	NA	NA	NA	7795	5477.38	NA	NA	NA
GRMZM2G417750		-2.92181	0.000590694	0.018522	PEG	89.5145	521.5	NA	NA	NA	NA	NA	6763.5	NA	NA	NA	NA	NA	6833	NA	NA	NA	NA	NA	7795	5478.25	NA	NA	NA
GRMZM2G018044		NA	NA	NA	NA	NA	8184	NA	NA	NA	NA	NA	6763.5	NA	NA	NA	NA	NA	6833	9.63796	2.18844e-06	0.000252724	MEG	98.9349	135	5478.88	NA	NA	NA
GRMZM2G354525		4.55164	0.000594375	0.018558	MEG	95.3954	524.5	NA	NA	NA	NA	NA	6763.5	NA	NA	NA	NA	NA	6833	NA	NA	NA	NA	NA	7795	5479	NA	NA	NA
GRMZM2G391269		4.55165	0.000593825	0.018558	MEG	95.3954	524.5	NA	NA	NA	NA	NA	6763.5	NA	NA	NA	NA	NA	6833	NA	NA	NA	NA	NA	7795	5479	GRMZM2G391269	NM_001175930	hypothetical protein LOC100383270 (LOC100383270), mRNA
GRMZM2G033820		-2.84181	0.000598666	0.0185586	PEG	88.9818	527.5	NA	NA	NA	NA	NA	6763.5	NA	NA	NA	NA	NA	6833	NA	NA	NA	NA	NA	7795	5479.75	GRMZM2G033820	NP_001150728	phospholipase A2
GRMZM2G160834		4.55152	0.000597764	0.0185586	MEG	95.3952	527.5	NA	NA	NA	NA	NA	6763.5	NA	NA	NA	NA	NA	6833	NA	NA	NA	NA	NA	7795	5479.75	NA	NA	NA
GRMZM5G828945		5.20602	8.88476e-05	0.00357311	MEG	96.4416	407	NA	NA	NA	NA	NA	6763.5	-1.56882	0.650173	1	PEG	71.1083	6954.5	NA	NA	NA	NA	NA	7795	5480	NA	NA	NA
GRMZM2G031317		NA	NA	NA	NA	NA	8184	NA	NA	NA	NA	NA	6763.5	2.50901	0.333839	1	MEG	86.2923	6954.5	13.1368	1.21076e-16	1.04865e-13	MEG	99.4239	18	5480	GRMZM2G031317	NP_001147704	LOC100281314
GRMZM2G136364		NA	NA	NA	NA	NA	8184	1.04505	0.582066	1	MEG	52.2017	6869	NA	NA	NA	NA	NA	6833	7.28418	2.18831e-12	9.74735e-10	MEG	98.1502	35	5480.25	GRMZM2G136364	NP_001148327	lipid binding protein
GRMZM2G101333		NA	NA	NA	NA	NA	8184	NA	NA	NA	NA	NA	6763.5	NA	NA	NA	NA	NA	6833	7.36941	2.67707e-06	0.000295997	MEG	98.192	141	5480.38	GRMZM2G101333	NP_001150592	anther-specific proline-rich protein APG
GRMZM2G131476		NA	NA	NA	NA	NA	8184	5.10559	0.0392298	1	MEG	96.3055	6869	NA	NA	NA	NA	NA	6833	7.99838	2.73627e-12	1.11607e-09	MEG	98.4609	38	5481	GRMZM2G131476	B6TAL5	Homeobox-leucine zipper protein HAT22Putative uncharacterized protein ;
GRMZM2G095725		NA	NA	NA	NA	NA	8184	NA	NA	NA	NA	NA	6763.5	NA	NA	NA	NA	NA	6833	7.73876	4.2346e-06	0.000455292	MEG	98.3577	145	5481.38	GRMZM2G095725	NP_001151535	beta-fructofuranosidase, insoluble isoenzyme 2
GRMZM2G033288		-2.90455	0.00069718	0.0211553	PEG	89.4028	539	NA	NA	NA	NA	NA	6763.5	NA	NA	NA	NA	NA	6833	NA	NA	NA	NA	NA	7795	5482.62	NA	NA	NA
GRMZM2G462080		4.48083	0.000698946	0.0211553	MEG	95.2557	539	NA	NA	NA	NA	NA	6763.5	NA	NA	NA	NA	NA	6833	NA	NA	NA	NA	NA	7795	5482.62	GRMZM2G462080	NP_001145574	hypothetical protein LOC100279039
GRMZM5G814718		NA	NA	NA	NA	NA	8184	NA	NA	NA	NA	NA	6763.5	5.15735	0.0520052	1	MEG	96.3766	6954.5	8.925	1.43172e-13	6.97515e-11	MEG	98.7602	32	5483.5	GRMZM5G814718	NP_001145891	hypothetical protein LOC100279407
GRMZM2G164090		NA	NA	NA	NA	NA	8184	NA	NA	NA	NA	NA	6763.5	-0.753965	0.794403	1	PEG	36.2434	6954.5	7.11439	2.28911e-12	9.91312e-10	MEG	98.0626	36	5484.5	GRMZM2G164090	NP_001152944	gibberellin-regulated protein 2
AC195154.3_FG004		4.44743	0.00075554	0.0225258	MEG	95.1876	548.5	NA	NA	NA	NA	NA	6763.5	NA	NA	NA	NA	NA	6833	NA	NA	NA	NA	NA	7795	5485	NA	NA	NA
GRMZM2G060749		4.44743	0.000755433	0.0225258	MEG	95.1876	548.5	NA	NA	NA	NA	NA	6763.5	NA	NA	NA	NA	NA	6833	NA	NA	NA	NA	NA	7795	5485	NA	NA	NA
GRMZM2G368491		NA	NA	NA	NA	NA	8184	NA	NA	NA	NA	NA	6763.5	NA	NA	NA	NA	NA	6833	9.31718	1.24884e-05	0.00120928	MEG	98.8612	161	5485.38	GRMZM2G368491	NP_001152019	common plant regulatory factor 7
zma-MIR156d		-2.8381	0.000804406	0.0238957	PEG	88.9561	551	NA	NA	NA	NA	NA	6763.5	NA	NA	NA	NA	NA	6833	NA	NA	NA	NA	NA	7795	5485.62	NA	NA	NA
GRMZM2G066358		4.4634	0.000818082	0.0242579	MEG	95.2203	552	NA	NA	NA	NA	NA	6763.5	NA	NA	NA	NA	NA	6833	NA	NA	NA	NA	NA	7795	5485.88	NA	NA	NA
GRMZM2G108949		NA	NA	NA	NA	NA	8184	NA	NA	NA	NA	NA	6763.5	NA	NA	NA	NA	NA	6833	9.21138	1.27304e-05	0.00121092	MEG	98.8352	163.5	5486	NA	NA	NA
GRMZM2G168833		4.46327	0.000822448	0.0242784	MEG	95.2201	554	NA	NA	NA	NA	NA	6763.5	NA	NA	NA	NA	NA	6833	NA	NA	NA	NA	NA	7795	5486.38	GRMZM2G168833	NP_001152231	LOC100285869
GRMZM2G173729		4.46331	0.000820936	0.0242784	MEG	95.2202	554	NA	NA	NA	NA	NA	6763.5	NA	NA	NA	NA	NA	6833	NA	NA	NA	NA	NA	7795	5486.38	NA	NA	NA
GRMZM2G096171		NA	NA	NA	NA	NA	8184	NA	NA	NA	NA	NA	6763.5	NA	NA	NA	NA	NA	6833	9.28882	1.29234e-05	0.00121371	MEG	98.8543	166	5486.62	GRMZM2G096171	NP_001104858	response regulator 7
GRMZM2G138770		NA	NA	NA	NA	NA	8184	NA	NA	NA	NA	NA	6763.5	NA	NA	NA	NA	NA	6833	9.35036	1.35497e-05	0.00126491	MEG	98.8692	167	5486.88	GRMZM2G138770	NP_001148126	ATPase 3
GRMZM2G063756		NA	NA	NA	NA	NA	8184	NA	NA	NA	NA	NA	6763.5	1.75256	0.279667	1	MEG	75.4388	6954.5	8.73615	2.00715e-10	6.51906e-08	MEG	98.7067	47.5	5487.38	GRMZM2G063756	P93703	Cytochrome P450 71C3 (EC 1.14.-.-)(Protein benzoxazineless 5)
GRMZM2G422631		NA	NA	NA	NA	NA	8184	NA	NA	NA	NA	NA	6763.5	NA	NA	NA	NA	NA	6833	9.10616	1.44915e-05	0.00133682	MEG	98.8084	169	5487.38	GRMZM2G422631	NP_001131435	hypothetical protein LOC100192767
GRMZM2G057159		NA	NA	NA	NA	NA	8184	NA	NA	NA	NA	NA	6763.5	NA	NA	NA	NA	NA	6833	9.58111	1.46595e-05	0.00134437	MEG	98.9224	170	5487.62	GRMZM2G057159	NP_001131877	hypothetical protein LOC100193256
GRMZM2G097691		-2.85231	0.000914763	0.0267372	PEG	89.0539	560	NA	NA	NA	NA	NA	6763.5	NA	NA	NA	NA	NA	6833	NA	NA	NA	NA	NA	7795	5487.88	NA	NA	NA
GRMZM2G120587		4.36924	0.00102891	0.0299125	MEG	95.0225	562.5	NA	NA	NA	NA	NA	6763.5	NA	NA	NA	NA	NA	6833	NA	NA	NA	NA	NA	7795	5488.5	GRMZM2G120587	NM_001153228	hypothetical protein LOC100280301 (LOC100280301), mRNA
GRMZM5G887770		4.36928	0.00102634	0.0299125	MEG	95.0225	562.5	NA	NA	NA	NA	NA	6763.5	NA	NA	NA	NA	NA	6833	NA	NA	NA	NA	NA	7795	5488.5	NA	NA	NA
GRMZM2G331015		4.71929	0.000238783	0.00855094	MEG	95.7029	457.5	0.821067	0.547959	1	MEG	40.2683	6869	NA	NA	NA	NA	NA	6833	NA	NA	NA	NA	NA	7795	5488.62	GRMZM2G331015	NP_001146960	diphthamide biosynthesis protein 3
GRMZM2G024150		4.37236	0.00104875	0.0302396	MEG	95.0292	567	NA	NA	NA	NA	NA	6763.5	NA	NA	NA	NA	NA	6833	NA	NA	NA	NA	NA	7795	5489.62	GRMZM2G024150	B6SKI1	Photosystem I reaction center subunit II
GRMZM2G163328		-2.15142	0.00104937	0.0302396	PEG	82.2336	567	NA	NA	NA	NA	NA	6763.5	NA	NA	NA	NA	NA	6833	NA	NA	NA	NA	NA	7795	5489.62	GRMZM2G163328	NP_001148054	senescence-induced receptor-like serine/threonine-protein kinase
GRMZM2G086766		NA	NA	NA	NA	NA	8184	NA	NA	NA	NA	NA	6763.5	NA	NA	NA	NA	NA	6833	9.26833	2.29318e-05	0.00199724	MEG	98.8493	179	5489.88	GRMZM2G086766	NP_001169623	hypothetical protein LOC100383504
GRMZM2G116426		4.3723	0.00105132	0.0302425	MEG	95.0291	569	NA	NA	NA	NA	NA	6763.5	NA	NA	NA	NA	NA	6833	NA	NA	NA	NA	NA	7795	5490.12	GRMZM2G116426	NP_001130954	hypothetical protein LOC100192059
GRMZM2G363552		NA	NA	NA	NA	NA	8184	NA	NA	NA	NA	NA	6763.5	NA	NA	NA	NA	NA	6833	9.07129	2.4998e-05	0.00216511	MEG	98.7994	180	5490.12	GRMZM2G363552	NP_001159342	hypothetical protein LOC100304436
GRMZM2G018984		4.371	0.00107351	0.0307779	MEG	95.0263	570.5	NA	NA	NA	NA	NA	6763.5	NA	NA	NA	NA	NA	6833	NA	NA	NA	NA	NA	7795	5490.5	GRMZM2G018984	NP_001131149	hypothetical protein LOC100192457
AC194056.3_FG008		4.33222	0.00113929	0.0324944	MEG	94.9413	573.5	NA	NA	NA	NA	NA	6763.5	NA	NA	NA	NA	NA	6833	NA	NA	NA	NA	NA	7795	5491.25	AC194056.3_FG008	NP_001142821	hypothetical protein LOC100275201
AC200622.3_FG005		4.33222	0.00113953	0.0324944	MEG	94.9413	573.5	NA	NA	NA	NA	NA	6763.5	NA	NA	NA	NA	NA	6833	NA	NA	NA	NA	NA	7795	5491.25	NA	NA	NA
GRMZM2G126260		NA	NA	NA	NA	NA	8184	NA	NA	NA	NA	NA	6763.5	NA	NA	NA	NA	NA	6833	8.98344	2.89987e-05	0.00239201	MEG	98.776	189	5492.38	GRMZM2G126260	NP_001169667	hypothetical protein LOC100383548
GRMZM6G514393		NA	NA	NA	NA	NA	8184	NA	NA	NA	NA	NA	6763.5	NA	NA	NA	NA	NA	6833	9.41966	3.05814e-05	0.00250929	MEG	98.8855	190	5492.62	NA	NA	NA
GRMZM2G134545		NA	NA	NA	NA	NA	8184	NA	NA	NA	NA	NA	6763.5	NA	NA	NA	NA	NA	6833	8.90543	3.14398e-05	0.00256621	MEG	98.7548	191	5492.88	NA	NA	NA
GRMZM2G016210		4.3148	0.00123449	0.0347782	MEG	94.9025	580.5	NA	NA	NA	NA	NA	6763.5	NA	NA	NA	NA	NA	6833	NA	NA	NA	NA	NA	7795	5493	GRMZM2G016210	NP_001145677	hypothetical protein LOC100279181
GRMZM2G323757		-2.18522	0.000252438	0.00896293	PEG	82.6846	460.5	NA	NA	NA	NA	NA	6763.5	-0.104394	0.939358	1	PEG	1.07807	6954.5	NA	NA	NA	NA	NA	7795	5493.38	NA	NA	NA
GRMZM2G056442		4.29348	0.00128581	0.0359013	MEG	94.8544	585	NA	NA	NA	NA	NA	6763.5	NA	NA	NA	NA	NA	6833	NA	NA	NA	NA	NA	7795	5494.12	NA	NA	NA
GRMZM2G452084		4.29348	0.00128752	0.0359013	MEG	94.8544	585	NA	NA	NA	NA	NA	6763.5	NA	NA	NA	NA	NA	6833	NA	NA	NA	NA	NA	7795	5494.12	NA	NA	NA
GRMZM2G091044		NA	NA	NA	NA	NA	8184	NA	NA	NA	NA	NA	6763.5	1.85617	0.49883	1	MEG	77.5046	6954.5	10.3498	2.56261e-08	5.25673e-06	MEG	99.0751	76	5494.5	GRMZM2G091044	NP_001145417	hypothetical protein LOC100278779
GRMZM2G031261		NA	NA	NA	NA	NA	8184	NA	NA	NA	NA	NA	6763.5	NA	NA	NA	NA	NA	6833	9.25722	4.05142e-05	0.00317395	MEG	98.8465	199	5494.88	GRMZM2G031261	NP_001146993	phytosulfokines 5
GRMZM2G335419		2.72264	0.00137185	0.0379298	MEG	88.1133	591	NA	NA	NA	NA	NA	6763.5	NA	NA	NA	NA	NA	6833	NA	NA	NA	NA	NA	7795	5495.62	GRMZM2G335419	NP_001147082	LOC100280691
GRMZM2G172491		NA	NA	NA	NA	NA	8184	NA	NA	NA	NA	NA	6763.5	NA	NA	NA	NA	NA	6833	9.2635	5.47537e-05	0.00420498	MEG	98.8481	203	5495.88	GRMZM2G172491	Q43250	Cytochrome P450 71C1 (EC 1.14.-.-)(Protein benzoxazineless 4)
GRMZM2G165757		NA	NA	NA	NA	NA	8184	NA	NA	NA	NA	NA	6763.5	NA	NA	NA	NA	NA	6833	8.72787	6.87312e-05	0.00510862	MEG	98.7043	209.5	5497.5	GRMZM2G165757	C4J0R6	Putative uncharacterized protein
GRMZM2G021035		4.25292	0.00148081	0.040469	MEG	94.7609	599.5	NA	NA	NA	NA	NA	6763.5	NA	NA	NA	NA	NA	6833	NA	NA	NA	NA	NA	7795	5497.75	NA	NA	NA
GRMZM2G088053		NA	NA	NA	NA	NA	8184	NA	NA	NA	NA	NA	6763.5	NA	NA	NA	NA	NA	6833	6.6072	7.04214e-05	0.00517863	MEG	97.7606	212	5498.12	GRMZM2G088053	NP_001141126	hypothetical protein LOC100273211
AC214046.4_FG005		2.9765	0.00149609	0.0406778	MEG	89.8576	602	NA	NA	NA	NA	NA	6763.5	NA	NA	NA	NA	NA	6833	NA	NA	NA	NA	NA	7795	5498.38	NA	NA	NA
GRMZM2G051050		-2.88945	0.000447011	0.0147217	PEG	89.3036	497	0.874883	0.544981	1	MEG	43.3562	6869	NA	NA	NA	NA	NA	6833	NA	NA	NA	NA	NA	7795	5498.5	GRMZM2G051050	C4IZ32	Putative uncharacterized protein
GRMZM5G842645		4.24722	0.00159232	0.0429894	MEG	94.7476	606.5	NA	NA	NA	NA	NA	6763.5	NA	NA	NA	NA	NA	6833	NA	NA	NA	NA	NA	7795	5499.5	GRMZM5G842645	NP_001130253	hypothetical protein LOC100191347
GRMZM2G066448		-2.37439	0.00162504	0.0435889	PEG	84.9346	610.5	NA	NA	NA	NA	NA	6763.5	NA	NA	NA	NA	NA	6833	NA	NA	NA	NA	NA	7795	5500.5	NA	NA	NA
GRMZM2G018721		-2.17433	0.00163968	0.0438534	PEG	82.541	612	NA	NA	NA	NA	NA	6763.5	NA	NA	NA	NA	NA	6833	NA	NA	NA	NA	NA	7795	5500.88	NA	NA	NA
GRMZM2G350919		6.00486	0.000484845	0.0156528	MEG	97.3016	507	4.93677	0.0764065	1	MEG	96.0586	6869	NA	NA	NA	NA	NA	6833	NA	NA	NA	NA	NA	7795	5501	NA	NA	NA
AC198901.4_FG004		2.95374	0.000510986	0.0163997	MEG	89.7168	510	2.57858	0.192005	1	MEG	86.9265	6869	NA	NA	NA	NA	NA	6833	NA	NA	NA	NA	NA	7795	5501.75	NA	NA	NA
GRMZM2G022181		NA	NA	NA	NA	NA	8184	NA	NA	NA	NA	NA	6763.5	NA	NA	NA	NA	NA	6833	9.04266	0.000104532	0.00717912	MEG	98.7918	227	5501.88	NA	NA	NA
GRMZM2G316827		4.21045	0.00172271	0.045589	MEG	94.6604	618	NA	NA	NA	NA	NA	6763.5	NA	NA	NA	NA	NA	6833	NA	NA	NA	NA	NA	7795	5502.38	NA	NA	NA
GRMZM2G109431		NA	NA	NA	NA	NA	8184	NA	NA	NA	NA	NA	6763.5	NA	NA	NA	NA	NA	6833	8.76784	0.000112214	0.00760617	MEG	98.7159	230	5502.62	GRMZM2G109431	NP_001130837	hypothetical protein LOC100191941
AC200753.3_FG003		NA	NA	NA	NA	NA	8184	NA	NA	NA	NA	NA	6763.5	NA	NA	NA	NA	NA	6833	6.32448	0.00011288	0.00761821	MEG	97.5609	231	5502.88	NA	NA	NA
GRMZM2G060659		-2.48561	7.67849e-05	0.00317378	PEG	86.0691	394.5	-0.748363	0.626052	1	PEG	35.8994	6869	-2.80439	0.077359	1	PEG	88.7191	6954.5	NA	NA	NA	NA	NA	7795	5503.25	GRMZM2G060659	B6U989	Putative uncharacterized protein
GRMZM2G093809		NA	NA	NA	NA	NA	8184	NA	NA	NA	NA	NA	6763.5	NA	NA	NA	NA	NA	6833	6.37594	0.000116657	0.00780552	MEG	97.5992	233	5503.38	NA	NA	NA
GRMZM2G368827		NA	NA	NA	NA	NA	8184	3.42001	0.0594315	1	MEG	92.1238	6869	3.90403	0.0350641	1	MEG	93.8429	6954.5	8.12083	5.43376e-19	1.0589e-15	MEG	98.5063	8	5503.88	GRMZM2G368827	NP_001148964	LOC100282584
GRMZM2G046601		NA	NA	NA	NA	NA	8184	NA	NA	NA	NA	NA	6763.5	NA	NA	NA	NA	NA	6833	8.76032	0.000144096	0.00928289	MEG	98.7137	241.5	5505.5	GRMZM2G046601	NM_001111827	glutamine synthetase (LOC542215), mRNA
GRMZM5G842695		4.52225	0.000529537	0.0168956	MEG	95.3382	513	NA	NA	NA	NA	NA	6763.5	1.74145	0.353325	1	MEG	75.2023	6954.5	NA	NA	NA	NA	NA	7795	5506.5	GRMZM5G842695	NM_001155704	transparent testa 12 protein (LOC100282798), mRNA
AC205336.3_FG003		4.16608	0.00202763	0.0522174	MEG	94.5523	636	NA	NA	NA	NA	NA	6763.5	NA	NA	NA	NA	NA	6833	NA	NA	NA	NA	NA	7795	5506.88	NA	NA	NA
GRMZM2G084794		4.16589	0.00204167	0.0522174	MEG	94.5518	636	NA	NA	NA	NA	NA	6763.5	NA	NA	NA	NA	NA	6833	NA	NA	NA	NA	NA	7795	5506.88	NA	NA	NA
GRMZM2G177620		4.16594	0.00203819	0.0522174	MEG	94.5519	636	NA	NA	NA	NA	NA	6763.5	NA	NA	NA	NA	NA	6833	NA	NA	NA	NA	NA	7795	5506.88	NA	NA	NA
GRMZM2G365282		4.16598	0.00203515	0.0522174	MEG	94.552	636	NA	NA	NA	NA	NA	6763.5	NA	NA	NA	NA	NA	6833	NA	NA	NA	NA	NA	7795	5506.88	NA	NA	NA
GRMZM2G454225		4.16599	0.00203419	0.0522174	MEG	94.552	636	NA	NA	NA	NA	NA	6763.5	NA	NA	NA	NA	NA	6833	NA	NA	NA	NA	NA	7795	5506.88	NA	NA	NA
GRMZM2G465689		4.16603	0.00203121	0.0522174	MEG	94.5521	636	NA	NA	NA	NA	NA	6763.5	NA	NA	NA	NA	NA	6833	NA	NA	NA	NA	NA	7795	5506.88	NA	NA	NA
GRMZM2G003466		NA	NA	NA	NA	NA	8184	NA	NA	NA	NA	NA	6763.5	1.84633	0.42891	1	MEG	77.3187	6954.5	9.9277	8.16517e-07	0.000100232	MEG	98.9956	127	5507.25	GRMZM2G003466	NP_001136823	hypothetical protein LOC100216971
GRMZM2G324956		NA	NA	NA	NA	NA	8184	NA	NA	NA	NA	NA	6763.5	NA	NA	NA	NA	NA	6833	8.6355	0.000175563	0.0108837	MEG	98.6768	251	5507.88	GRMZM2G324956	NM_001157527	LOC100284632 (umc2656), mRNA
GRMZM5G802793		4.16579	0.00204894	0.0522384	MEG	94.5515	642	NA	NA	NA	NA	NA	6763.5	NA	NA	NA	NA	NA	6833	NA	NA	NA	NA	NA	7795	5508.38	NA	NA	NA
GRMZM2G366977		4.16374	0.00205652	0.0522687	MEG	94.5465	643.5	NA	NA	NA	NA	NA	6763.5	NA	NA	NA	NA	NA	6833	NA	NA	NA	NA	NA	7795	5508.75	NA	NA	NA
GRMZM2G001799		NA	NA	NA	NA	NA	8184	NA	NA	NA	NA	NA	6763.5	NA	NA	NA	NA	NA	6833	8.36428	0.000211343	0.0127707	MEG	98.5908	258	5509.62	NA	NA	NA
GRMZM2G121228		4.14177	0.00221215	0.0556199	MEG	94.4917	650	NA	NA	NA	NA	NA	6763.5	NA	NA	NA	NA	NA	6833	NA	NA	NA	NA	NA	7795	5510.38	NA	NA	NA
GRMZM2G449496		4.14178	0.00220811	0.0556199	MEG	94.4917	650	NA	NA	NA	NA	NA	6763.5	NA	NA	NA	NA	NA	6833	NA	NA	NA	NA	NA	7795	5510.38	GRMZM2G449496	NP_001169327	hypothetical protein LOC100383193
GRMZM5G828460		-2.61925	0.00233813	0.0586073	PEG	87.2781	653	NA	NA	NA	NA	NA	6763.5	NA	NA	NA	NA	NA	6833	NA	NA	NA	NA	NA	7795	5511.12	GRMZM5G828460	NP_001168988	hypothetical protein LOC100382817
GRMZM2G076593		NA	NA	NA	NA	NA	8184	NA	NA	NA	NA	NA	6763.5	NA	NA	NA	NA	NA	6833	8.69482	0.000257846	0.0151121	MEG	98.6945	266	5511.62	NA	NA	NA
GRMZM2G025477		3.0138	0.00246387	0.0614766	MEG	90.0823	656	NA	NA	NA	NA	NA	6763.5	NA	NA	NA	NA	NA	6833	NA	NA	NA	NA	NA	7795	5511.88	GRMZM2G025477	NP_001141487	hypothetical protein LOC100273599
GRMZM2G092813		NA	NA	NA	NA	NA	8184	NA	NA	NA	NA	NA	6763.5	NA	NA	NA	NA	NA	6833	8.74397	0.000286152	0.0165226	MEG	98.709	269.5	5512.5	GRMZM2G092813	NP_001147787	acyl-activating enzyme 11
GRMZM5G848603		NA	NA	NA	NA	NA	8184	NA	NA	NA	NA	NA	6763.5	NA	NA	NA	NA	NA	6833	8.33573	0.00029013	0.0166595	MEG	98.5812	271.5	5513	GRMZM5G848603	NP_001142279	hypothetical protein LOC100274448
GRMZM2G009588		4.11392	0.00250863	0.061781	MEG	94.421	661.5	NA	NA	NA	NA	NA	6763.5	NA	NA	NA	NA	NA	6833	NA	NA	NA	NA	NA	7795	5513.25	NA	NA	NA
GRMZM2G050709		4.11394	0.00250487	0.061781	MEG	94.421	661.5	NA	NA	NA	NA	NA	6763.5	NA	NA	NA	NA	NA	6833	NA	NA	NA	NA	NA	7795	5513.25	GRMZM2G050709	NP_001130912	hypothetical protein LOC100192016
GRMZM2G057733		4.11394	0.00250487	0.061781	MEG	94.421	661.5	NA	NA	NA	NA	NA	6763.5	NA	NA	NA	NA	NA	6833	NA	NA	NA	NA	NA	7795	5513.25	NA	NA	NA
GRMZM2G700891		4.11394	0.00250487	0.061781	MEG	94.421	661.5	NA	NA	NA	NA	NA	6763.5	NA	NA	NA	NA	NA	6833	NA	NA	NA	NA	NA	7795	5513.25	NA	NA	NA
GRMZM5G828581		4.11392	0.00250872	0.061781	MEG	94.421	661.5	NA	NA	NA	NA	NA	6763.5	NA	NA	NA	NA	NA	6833	NA	NA	NA	NA	NA	7795	5513.25	GRMZM5G828581	NP_001132403	hypothetical protein LOC100193850
GRMZM5G883468		4.11391	0.00250934	0.061781	MEG	94.421	661.5	NA	NA	NA	NA	NA	6763.5	NA	NA	NA	NA	NA	6833	NA	NA	NA	NA	NA	7795	5513.25	NA	NA	NA
GRMZM2G152189		NA	NA	NA	NA	NA	8184	NA	NA	NA	NA	NA	6763.5	NA	NA	NA	NA	NA	6833	8.24838	0.00030547	0.0174442	MEG	98.5515	273	5513.38	GRMZM2G152189	NP_001169657	hypothetical protein LOC100383538
GRMZM2G095404		NA	NA	NA	NA	NA	8184	NA	NA	NA	NA	NA	6763.5	NA	NA	NA	NA	NA	6833	8.31913	0.00032863	0.0185628	MEG	98.5757	276	5514.12	GRMZM2G095404	NP_001130123	hypothetical protein LOC100191217
AC209636.2_FG003		NA	NA	NA	NA	NA	8184	NA	NA	NA	NA	NA	6763.5	NA	NA	NA	NA	NA	6833	8.54216	0.000343201	0.0193159	MEG	98.6481	277	5514.38	AC209636.2_FG003	B6U9V9	Hsr203J
AC166636.1_FG009		-1.88049	0.00275206	0.0674336	PEG	77.9553	668	NA	NA	NA	NA	NA	6763.5	NA	NA	NA	NA	NA	6833	NA	NA	NA	NA	NA	7795	5514.88	AC166636.1_FG009	NP_001169625	hypothetical protein LOC100383506
GRMZM2G064655		NA	NA	NA	NA	NA	8184	NA	NA	NA	NA	NA	6763.5	NA	NA	NA	NA	NA	6833	6.02696	0.000367881	0.0205565	MEG	97.3208	279	5514.88	GRMZM2G064655	NM_001150672	hypothetical protein LOC100276996 (LOC100276996), mRNA
GRMZM2G370026		NA	NA	NA	NA	NA	8184	NA	NA	NA	NA	NA	6763.5	NA	NA	NA	NA	NA	6833	5.58282	0.000370813	0.0206463	MEG	96.8913	280	5515.12	NA	NA	NA
GRMZM2G436084		NA	NA	NA	NA	NA	8184	NA	NA	NA	NA	NA	6763.5	NA	NA	NA	NA	NA	6833	8.15489	0.000377337	0.0208606	MEG	98.5186	281.5	5515.5	GRMZM2G436084	NP_001158966	thioredoxin H-type 5
GRMZM2G321870		4.06836	0.0028814	0.0698582	MEG	94.3025	674	NA	NA	NA	NA	NA	6763.5	NA	NA	NA	NA	NA	6833	NA	NA	NA	NA	NA	7795	5516.38	NA	NA	NA
GRMZM2G162109		4.46325	0.000823222	0.0242784	MEG	95.22	554	NA	NA	NA	NA	NA	6763.5	5.26848	0.0620817	1	MEG	96.5226	6954.5	NA	NA	NA	NA	NA	7795	5516.75	GRMZM2G162109	NP_001155193	hypothetical protein LOC100273939
GRMZM2G085199		NA	NA	NA	NA	NA	8184	NA	NA	NA	NA	NA	6763.5	NA	NA	NA	NA	NA	6833	8.60208	0.00041062	0.0222277	MEG	98.6666	288	5517.12	NA	NA	NA
GRMZM2G482232		4.04905	0.00300618	0.0724672	MEG	94.2512	679	NA	NA	NA	NA	NA	6763.5	NA	NA	NA	NA	NA	6833	NA	NA	NA	NA	NA	7795	5517.62	NA	NA	NA
GRMZM2G138355		NA	NA	NA	NA	NA	8184	NA	NA	NA	NA	NA	6763.5	NA	NA	NA	NA	NA	6833	8.09561	0.000448687	0.0234138	MEG	98.4971	295.5	5519	GRMZM2G138355	NP_001151118	nudix hydrolase 13
GRMZM2G361164		NA	NA	NA	NA	NA	8184	NA	NA	NA	NA	NA	6763.5	NA	NA	NA	NA	NA	6833	6.00898	0.000448292	0.0234138	MEG	97.3051	295.5	5519	NA	NA	NA
GRMZM2G179069		NA	NA	NA	NA	NA	8184	NA	NA	NA	NA	NA	6763.5	2.13685	0.312611	1	MEG	82.0342	6954.5	9.15436	1.76256e-05	0.00156127	MEG	98.8208	175.5	5519.38	GRMZM2G179069	Q41801	Dof3 gene Fragment
GRMZM2G519152		4.37236	0.00104883	0.0302396	MEG	95.0292	567	NA	NA	NA	NA	NA	6763.5	1.29892	0.649834	1	MEG	62.7863	6954.5	NA	NA	NA	NA	NA	7795	5520	NA	NA	NA
GRMZM2G458776		NA	NA	NA	NA	NA	8184	NA	NA	NA	NA	NA	6763.5	NA	NA	NA	NA	NA	6833	8.50158	0.000452527	0.0235163	MEG	98.6353	300	5520.12	NA	NA	NA
GRMZM2G086763		NA	NA	NA	NA	NA	8184	NA	NA	NA	NA	NA	6763.5	NA	NA	NA	NA	NA	6833	8.13401	0.000470125	0.0242691	MEG	98.5111	302	5520.62	GRMZM2G086763	NP_001105995	chloroplast post-illumination chlorophyll fluorescence increase protein
GRMZM2G071704		4.02138	0.00330871	0.0777803	MEG	94.1764	692	NA	NA	NA	NA	NA	6763.5	NA	NA	NA	NA	NA	6833	NA	NA	NA	NA	NA	7795	5520.88	NA	NA	NA
GRMZM2G078566		4.02138	0.00330871	0.0777803	MEG	94.1764	692	NA	NA	NA	NA	NA	6763.5	NA	NA	NA	NA	NA	6833	NA	NA	NA	NA	NA	7795	5520.88	GRMZM2G078566	NP_001147672	glucan endo-1,3-beta-glucosidase 5
GRMZM2G129246		4.02138	0.00330871	0.0777803	MEG	94.1764	692	NA	NA	NA	NA	NA	6763.5	NA	NA	NA	NA	NA	6833	NA	NA	NA	NA	NA	7795	5520.88	GRMZM2G129246	NP_001146005	hypothetical protein LOC100279535
GRMZM2G130927		4.02138	0.00331197	0.0777803	MEG	94.1764	692	NA	NA	NA	NA	NA	6763.5	NA	NA	NA	NA	NA	6833	NA	NA	NA	NA	NA	7795	5520.88	GRMZM2G130927	C0P3J7	Putative uncharacterized protein
GRMZM2G158328		NA	NA	NA	NA	NA	8184	NA	NA	NA	NA	NA	6763.5	NA	NA	NA	NA	NA	6833	8.26392	0.000492696	0.0251841	MEG	98.5568	304.5	5521.25	GRMZM2G158328	NP_001147760	WRKY DNA binding domain containing protein
GRMZM5G874756		3.15481	0.000283307	0.00988735	MEG	90.8699	469	5.31845	0.0358683	1	MEG	96.5854	6869	3.8341	0.0407572	1	MEG	93.6307	6954.5	NA	NA	NA	NA	NA	7795	5521.88	GRMZM5G874756	NP_001152544	ATPase, coupled to transmembrane movement of substances
GRMZM2G127134		NA	NA	NA	NA	NA	8184	NA	NA	NA	NA	NA	6763.5	NA	NA	NA	NA	NA	6833	8.05139	0.000514177	0.0261108	MEG	98.4808	307	5521.88	NA	NA	NA
GRMZM2G077612		NA	NA	NA	NA	NA	8184	NA	NA	NA	NA	NA	6763.5	NA	NA	NA	NA	NA	6833	8.06551	0.000534049	0.0269444	MEG	98.4861	309	5522.38	NA	NA	NA
GRMZM2G023708		-2.58159	0.00343272	0.0803816	PEG	86.953	699	NA	NA	NA	NA	NA	6763.5	NA	NA	NA	NA	NA	6833	NA	NA	NA	NA	NA	7795	5522.62	NA	NA	NA
GRMZM2G002627		NA	NA	NA	NA	NA	8184	NA	NA	NA	NA	NA	6763.5	NA	NA	NA	NA	NA	6833	8.10257	0.000553169	0.0278191	MEG	98.4997	310	5522.62	GRMZM2G002627	NP_001143670	hypothetical protein LOC100276393
GRMZM2G169953		-2.58137	0.00343923	0.0804189	PEG	86.9511	700	NA	NA	NA	NA	NA	6763.5	NA	NA	NA	NA	NA	6833	NA	NA	NA	NA	NA	7795	5522.88	NA	NA	NA
GRMZM2G118241		NA	NA	NA	NA	NA	8184	NA	NA	NA	NA	NA	6763.5	NA	NA	NA	NA	NA	6833	5.85967	0.000583467	0.0292484	MEG	97.17	311	5522.88	GRMZM2G118241	NP_001149341	serine carboxypeptidase 1
GRMZM2G059306		-2.58117	0.00344522	0.0804442	PEG	86.9493	701	NA	NA	NA	NA	NA	6763.5	NA	NA	NA	NA	NA	6833	NA	NA	NA	NA	NA	7795	5523.12	NA	NA	NA
GRMZM2G456149		-2.58098	0.00345093	0.0804627	PEG	86.9476	702	NA	NA	NA	NA	NA	6763.5	NA	NA	NA	NA	NA	6833	NA	NA	NA	NA	NA	7795	5523.38	NA	NA	NA
GRMZM2G141289		-1.91716	0.00352037	0.081965	PEG	78.6119	703	NA	NA	NA	NA	NA	6763.5	NA	NA	NA	NA	NA	6833	NA	NA	NA	NA	NA	7795	5523.62	GRMZM2G141289	NM_001165876	hypothetical protein LOC100304444 (LOC100304444), mRNA
GRMZM2G075782		NA	NA	NA	NA	NA	8184	NA	NA	NA	NA	NA	6763.5	NA	NA	NA	NA	NA	6833	3.87102	0.000666347	0.0330839	MEG	93.7441	314	5523.62	GRMZM2G075782	C4J874	Putative uncharacterized protein
GRMZM2G324375		4.25291	0.00148416	0.040469	MEG	94.7609	599.5	2.34882	0.227588	1	MEG	84.6554	6869	NA	NA	NA	NA	NA	6833	NA	NA	NA	NA	NA	7795	5524.12	NA	NA	NA
GRMZM2G334741		-2.55498	0.00364103	0.0845338	PEG	86.7161	705	NA	NA	NA	NA	NA	6763.5	NA	NA	NA	NA	NA	6833	NA	NA	NA	NA	NA	7795	5524.12	GRMZM2G334741	NP_001144068	hypothetical protein LOC100276897
GRMZM2G416887		-2.03187	0.00366314	0.0846868	PEG	80.5012	707	NA	NA	NA	NA	NA	6763.5	NA	NA	NA	NA	NA	6833	NA	NA	NA	NA	NA	7795	5524.62	GRMZM2G416887	NP_001105661	barley mlo defense gene homolog7
GRMZM2G113480		NA	NA	NA	NA	NA	8184	NA	NA	NA	NA	NA	6763.5	NA	NA	NA	NA	NA	6833	8.00526	0.000720613	0.0353282	MEG	98.4635	318	5524.62	GRMZM2G113480	NP_001142819	hypothetical protein LOC100275199
GRMZM2G068220		-2.18781	0.00367178	0.0847669	PEG	82.7184	709	NA	NA	NA	NA	NA	6763.5	NA	NA	NA	NA	NA	6833	NA	NA	NA	NA	NA	7795	5525.12	NA	NA	NA
GRMZM2G082959		NA	NA	NA	NA	NA	8184	NA	NA	NA	NA	NA	6763.5	NA	NA	NA	NA	NA	6833	8.07791	0.000772424	0.0376315	MEG	98.4906	320	5525.12	NA	NA	NA
AC187157.4_FG005		-2.18772	0.00367907	0.0848155	PEG	82.7172	710	NA	NA	NA	NA	NA	6763.5	NA	NA	NA	NA	NA	6833	NA	NA	NA	NA	NA	7795	5525.38	AC187157.4_FG005	B4FXC6	Putative uncharacterized protein
GRMZM2G137829		-2.5492	0.00376176	0.0863969	PEG	86.6638	712.5	NA	NA	NA	NA	NA	6763.5	NA	NA	NA	NA	NA	6833	NA	NA	NA	NA	NA	7795	5526	NA	NA	NA
AC152495.1_FG010		3.9729	0.00381099	0.0866364	MEG	94.0419	717	NA	NA	NA	NA	NA	6763.5	NA	NA	NA	NA	NA	6833	NA	NA	NA	NA	NA	7795	5527.12	AC152495.1_FG010	Q8S458	Rust resistance-like protein RP1
GRMZM2G428835		3.97291	0.00380978	0.0866364	MEG	94.0419	717	NA	NA	NA	NA	NA	6763.5	NA	NA	NA	NA	NA	6833	NA	NA	NA	NA	NA	7795	5527.12	NA	NA	NA
GRMZM2G076417		NA	NA	NA	NA	NA	8184	NA	NA	NA	NA	NA	6763.5	NA	NA	NA	NA	NA	6833	7.85229	0.000858822	0.0405728	MEG	98.404	330	5527.62	NA	NA	NA
GRMZM2G053720		NA	NA	NA	NA	NA	8184	0.317659	0.81558	1	MEG	9.1658	6869	0.0778138	0.956508	1	MEG	0.601855	6954.5	4.10761	1.98194e-07	2.97101e-05	MEG	94.4048	104	5527.88	GRMZM2G053720	NP_001147577	proline oxidase
GRMZM2G113229		2.72389	0.00387038	0.0878647	MEG	88.1229	721	NA	NA	NA	NA	NA	6763.5	NA	NA	NA	NA	NA	6833	NA	NA	NA	NA	NA	7795	5528.12	GRMZM2G113229	NP_001149504	RAFTIN1a protein
GRMZM2G092442		2.44619	0.0039397	0.0890676	MEG	85.6812	723.5	NA	NA	NA	NA	NA	6763.5	NA	NA	NA	NA	NA	6833	NA	NA	NA	NA	NA	7795	5528.75	GRMZM2G092442	NP_001143755	hypothetical protein LOC100276515
GRMZM2G082709		NA	NA	NA	NA	NA	8184	NA	NA	NA	NA	NA	6763.5	5.11314	0.0413011	1	MEG	96.316	6954.5	6.46873	8.03326e-05	0.00582504	MEG	97.666	215	5529.25	NA	NA	NA
GRMZM2G145788		4.2472	0.00159424	0.0429894	MEG	94.7475	606.5	NA	NA	NA	NA	NA	6763.5	-0.329409	0.842771	1	PEG	9.78884	6954.5	NA	NA	NA	NA	NA	7795	5529.88	NA	NA	NA
GRMZM2G103914		2.22762	0.00421585	0.0946572	MEG	83.2279	729	NA	NA	NA	NA	NA	6763.5	NA	NA	NA	NA	NA	6833	NA	NA	NA	NA	NA	7795	5530.12	NA	NA	NA
GRMZM2G417954		NA	NA	NA	NA	NA	8184	NA	NA	NA	NA	NA	6763.5	NA	NA	NA	NA	NA	6833	7.81458	0.00099955	0.0455643	MEG	98.3889	342	5530.62	GRMZM2G417954	NP_001147781	viviparous-14
GRMZM2G358924		NA	NA	NA	NA	NA	8184	NA	NA	NA	NA	NA	6763.5	NA	NA	NA	NA	NA	6833	4.96984	0.00107317	0.048636	MEG	96.1088	344	5531.12	NA	NA	NA
GRMZM5G849473		-2.46097	0.00194406	0.0506693	PEG	85.8284	628	-0.374359	0.818974	1	PEG	12.2918	6869	NA	NA	NA	NA	NA	6833	NA	NA	NA	NA	NA	7795	5531.25	NA	NA	NA
GRMZM2G319781		NA	NA	NA	NA	NA	8184	NA	NA	NA	NA	NA	6763.5	NA	NA	NA	NA	NA	6833	7.76071	0.00109428	0.0493057	MEG	98.3668	346	5531.62	NA	NA	NA
AC186231.4_FG002		NA	NA	NA	NA	NA	8184	NA	NA	NA	NA	NA	6763.5	NA	NA	NA	NA	NA	6833	5.74016	0.00122927	0.05507	MEG	97.0544	348	5532.12	AC186231.4_FG002	NP_001140422	hypothetical protein LOC100272479
GRMZM2G007953		NA	NA	NA	NA	NA	8184	NA	NA	NA	NA	NA	6763.5	NA	NA	NA	NA	NA	6833	8.04002	0.00131373	0.0579424	MEG	98.4766	353.5	5533.5	GRMZM2G007953	NP_001145901	hypothetical protein LOC100279417
AC190701.3_FG001		3.9229	0.00437805	0.0953931	MEG	93.8984	743	NA	NA	NA	NA	NA	6763.5	NA	NA	NA	NA	NA	6833	NA	NA	NA	NA	NA	7795	5533.62	NA	NA	NA
AC194214.3_FG002		3.9229	0.00437805	0.0953931	MEG	93.8984	743	NA	NA	NA	NA	NA	6763.5	NA	NA	NA	NA	NA	6833	NA	NA	NA	NA	NA	7795	5533.62	NA	NA	NA
GRMZM2G002473		3.9229	0.00437805	0.0953931	MEG	93.8984	743	NA	NA	NA	NA	NA	6763.5	NA	NA	NA	NA	NA	6833	NA	NA	NA	NA	NA	7795	5533.62	NA	NA	NA
GRMZM2G007372		3.92277	0.00439396	0.0953931	MEG	93.898	743	NA	NA	NA	NA	NA	6763.5	NA	NA	NA	NA	NA	6833	NA	NA	NA	NA	NA	7795	5533.62	GRMZM2G007372	NP_001144813	hypothetical protein LOC100277891
GRMZM2G020552		3.92283	0.00438652	0.0953931	MEG	93.8982	743	NA	NA	NA	NA	NA	6763.5	NA	NA	NA	NA	NA	6833	NA	NA	NA	NA	NA	7795	5533.62	NA	NA	NA
GRMZM2G081666		3.9229	0.00437805	0.0953931	MEG	93.8984	743	NA	NA	NA	NA	NA	6763.5	NA	NA	NA	NA	NA	6833	NA	NA	NA	NA	NA	7795	5533.62	GRMZM2G081666	NP_001105240	potassium channel3
GRMZM2G085381		3.9229	0.00437805	0.0953931	MEG	93.8984	743	NA	NA	NA	NA	NA	6763.5	NA	NA	NA	NA	NA	6833	NA	NA	NA	NA	NA	7795	5533.62	GRMZM2G085381	P42390	Indole-3-glycerol phosphate lyase, chloroplastic Precursor (EC 4.1.2.8)(Indole synthase)(Tryptophan synthase alpha chain)(EC 4.2.1.20)(Benzoxazineless 1)
GRMZM2G135703		3.9229	0.00437805	0.0953931	MEG	93.8984	743	NA	NA	NA	NA	NA	6763.5	NA	NA	NA	NA	NA	6833	NA	NA	NA	NA	NA	7795	5533.62	NA	NA	NA
GRMZM2G361513		3.9229	0.00437805	0.0953931	MEG	93.8984	743	NA	NA	NA	NA	NA	6763.5	NA	NA	NA	NA	NA	6833	NA	NA	NA	NA	NA	7795	5533.62	NA	NA	NA
GRMZM2G400005		3.9229	0.00437805	0.0953931	MEG	93.8984	743	NA	NA	NA	NA	NA	6763.5	NA	NA	NA	NA	NA	6833	NA	NA	NA	NA	NA	7795	5533.62	NA	NA	NA
GRMZM2G428130		3.9229	0.00437805	0.0953931	MEG	93.8984	743	NA	NA	NA	NA	NA	6763.5	NA	NA	NA	NA	NA	6833	NA	NA	NA	NA	NA	7795	5533.62	NA	NA	NA
GRMZM2G473274		3.92282	0.00438689	0.0953931	MEG	93.8982	743	NA	NA	NA	NA	NA	6763.5	NA	NA	NA	NA	NA	6833	NA	NA	NA	NA	NA	7795	5533.62	NA	NA	NA
GRMZM2G476970		3.92281	0.00438812	0.0953931	MEG	93.8982	743	NA	NA	NA	NA	NA	6763.5	NA	NA	NA	NA	NA	6833	NA	NA	NA	NA	NA	7795	5533.62	NA	NA	NA
GRMZM2G471357		NA	NA	NA	NA	NA	8184	NA	NA	NA	NA	NA	6763.5	NA	NA	NA	NA	NA	6833	7.70557	0.00147041	0.0640327	MEG	98.3437	358	5534.62	GRMZM2G471357	NP_001147216	LOC100280824
GRMZM2G460407		2.37079	0.00209547	0.0530938	MEG	84.8957	646	1.71286	0.361134	1	MEG	74.5798	6869	NA	NA	NA	NA	NA	6833	NA	NA	NA	NA	NA	7795	5535.75	NA	NA	NA
GRMZM2G028104		NA	NA	NA	NA	NA	8184	NA	NA	NA	NA	NA	6763.5	NA	NA	NA	NA	NA	6833	8.2252	0.00158509	0.0678889	MEG	98.5434	364	5536.12	GRMZM2G028104	NP_001149738	3-N-debenzoyl-2-deoxytaxol N-benzoyltransferase
GRMZM5G807054		3.92252	0.00441897	0.0956742	MEG	93.8973	756	NA	NA	NA	NA	NA	6763.5	NA	NA	NA	NA	NA	6833	NA	NA	NA	NA	NA	7795	5536.88	NA	NA	NA
GRMZM2G017223		NA	NA	NA	NA	NA	8184	NA	NA	NA	NA	NA	6763.5	NA	NA	NA	NA	NA	6833	7.89836	0.00164167	0.0697375	MEG	98.4223	367	5536.88	NA	NA	NA
GRMZM2G377787		-2.50424	0.00443157	0.0958203	PEG	86.2471	757	NA	NA	NA	NA	NA	6763.5	NA	NA	NA	NA	NA	6833	NA	NA	NA	NA	NA	7795	5537.12	NA	NA	NA
GRMZM2G171507		-5.43071	1.27728e-07	1.00031e-05	PEG	96.7205	209	NA	NA	NA	NA	NA	6763.5	NA	NA	NA	NA	NA	6833	4.76215	0.121457	1	MEG	95.7767	8348	5538.38	GRMZM2G171507	NP_001132150	hypothetical protein LOC100193569
GRMZM5G852378		NA	NA	NA	NA	NA	8184	NA	NA	NA	NA	NA	6763.5	NA	NA	NA	NA	NA	6833	7.64168	0.00178538	0.0744229	MEG	98.3164	374	5538.62	NA	NA	NA
GRMZM2G148693		NA	NA	NA	NA	NA	8184	NA	NA	NA	NA	NA	6763.5	NA	NA	NA	NA	NA	6833	8.14964	0.00187185	0.0772016	MEG	98.5167	378	5539.62	GRMZM2G148693	NP_001105333	MADS box protein
GRMZM2G474602		NA	NA	NA	NA	NA	8184	NA	NA	NA	NA	NA	6763.5	NA	NA	NA	NA	NA	6833	7.64523	0.00188677	0.0776113	MEG	98.3179	379	5539.88	NA	NA	NA
GRMZM2G025037		-2.09859	0.000728198	0.02187	PEG	81.4954	545	-1.81372	0.127999	1	PEG	76.6878	6869	-2.42612	0.249385	1	PEG	85.4779	6954.5	NA	NA	NA	NA	NA	7795	5540.88	NA	NA	NA
GRMZM2G399644		-2.46013	0.0051892	0.10988	PEG	85.8202	773	NA	NA	NA	NA	NA	6763.5	NA	NA	NA	NA	NA	6833	NA	NA	NA	NA	NA	7795	5541.12	NA	NA	NA
AC165171.2_FG002		NA	NA	NA	NA	NA	8184	NA	NA	NA	NA	NA	6763.5	NA	NA	NA	NA	NA	6833	7.56697	0.00216074	0.087724	MEG	98.2835	384	5541.12	AC165171.2_FG002	NP_001130113	hypothetical protein LOC100191206
AC203957.3_FG004		NA	NA	NA	NA	NA	8184	NA	NA	NA	NA	NA	6763.5	NA	NA	NA	NA	NA	6833	7.53839	0.00219307	0.088805	MEG	98.2707	385	5541.38	AC203957.3_FG004	NP_001167995	hypothetical protein LOC100381716
GRMZM2G011598		NA	NA	NA	NA	NA	8184	NA	NA	NA	NA	NA	6763.5	NA	NA	NA	NA	NA	6833	7.59277	0.00221237	0.0893544	MEG	98.295	386	5541.62	NA	NA	NA
GRMZM2G030252		NA	NA	NA	NA	NA	8184	NA	NA	NA	NA	NA	6763.5	NA	NA	NA	NA	NA	6833	7.76909	0.00252248	0.0998109	MEG	98.3702	394	5543.62	GRMZM2G030252	NP_001131955	hypothetical protein LOC100193350
GRMZM2G119783		NA	NA	NA	NA	NA	8184	NA	NA	NA	NA	NA	6763.5	NA	NA	NA	NA	NA	6833	7.60031	0.00272761	0.107112	MEG	98.2983	397	5544.38	GRMZM2G119783	NP_001105166	xyloglucan endo-transglycosylase/hydrolase
GRMZM2G062600		-2.44522	0.00561856	0.116675	PEG	85.6715	788.5	NA	NA	NA	NA	NA	6763.5	NA	NA	NA	NA	NA	6833	NA	NA	NA	NA	NA	7795	5545	NA	NA	NA
GRMZM2G477683		-2.44511	0.00562419	0.116675	PEG	85.6704	788.5	NA	NA	NA	NA	NA	6763.5	NA	NA	NA	NA	NA	6833	NA	NA	NA	NA	NA	7795	5545	GRMZM2G477683	NP_001131211	hypothetical protein LOC100192519
GRMZM2G113167		NA	NA	NA	NA	NA	8184	NA	NA	NA	NA	NA	6763.5	NA	NA	NA	NA	NA	6833	7.57109	0.00304094	0.117638	MEG	98.2854	403	5545.88	NA	NA	NA
GRMZM2G047028		-2.36621	0.00570961	0.11785	PEG	84.846	793	NA	NA	NA	NA	NA	6763.5	NA	NA	NA	NA	NA	6833	NA	NA	NA	NA	NA	7795	5546.12	GRMZM2G047028	NP_001167912	hypothetical protein LOC100381624
GRMZM2G420715		NA	NA	NA	NA	NA	8184	NA	NA	NA	NA	NA	6763.5	NA	NA	NA	NA	NA	6833	4.65389	0.00308047	0.118579	MEG	95.5867	405	5546.38	GRMZM2G420715	NP_001148223	VQ motif family protein
GRMZM2G130784		-2.08387	0.00590154	0.1212	PEG	81.2822	797	NA	NA	NA	NA	NA	6763.5	NA	NA	NA	NA	NA	6833	NA	NA	NA	NA	NA	7795	5547.12	NA	NA	NA
GRMZM2G339562		4.02138	0.00331213	0.0777803	MEG	94.1764	692	1.41588	0.324247	1	MEG	66.7189	6869	NA	NA	NA	NA	NA	6833	NA	NA	NA	NA	NA	7795	5547.25	GRMZM2G339562	NP_001142185	hypothetical protein LOC100274353
GRMZM2G172834		NA	NA	NA	NA	NA	8184	NA	NA	NA	NA	NA	6763.5	NA	NA	NA	NA	NA	6833	5.35209	0.00315841	0.12039	MEG	96.6267	408.5	5547.25	GRMZM2G172834	NP_001147343	annexin A4
GRMZM2G002165		-1.99165	0.00596675	0.122351	PEG	79.8658	798.5	NA	NA	NA	NA	NA	6763.5	NA	NA	NA	NA	NA	6833	NA	NA	NA	NA	NA	7795	5547.5	GRMZM2G002165	NP_001142698	hypothetical protein LOC100275005
GRMZM2G475948		NA	NA	NA	NA	NA	8184	NA	NA	NA	NA	NA	6763.5	NA	NA	NA	NA	NA	6833	7.38165	0.00317742	0.120525	MEG	98.1978	411	5547.88	GRMZM2G475948	NP_001147990	lectin-like receptor kinase 7
GRMZM2G389645		2.12801	0.00624069	0.127366	MEG	81.9117	802	NA	NA	NA	NA	NA	6763.5	NA	NA	NA	NA	NA	6833	NA	NA	NA	NA	NA	7795	5548.38	NA	NA	NA
GRMZM2G030181		2.18728	0.0064672	0.130363	MEG	82.7116	812	NA	NA	NA	NA	NA	6763.5	NA	NA	NA	NA	NA	6833	NA	NA	NA	NA	NA	7795	5550.88	GRMZM2G030181	NP_001145643	hypothetical protein LOC100279131
GRMZM2G423393		NA	NA	NA	NA	NA	8184	NA	NA	NA	NA	NA	6763.5	NA	NA	NA	NA	NA	6833	7.33114	0.00356931	0.13124	MEG	98.1734	424	5551.12	NA	NA	NA
GRMZM2G138589		NA	NA	NA	NA	NA	8184	NA	NA	NA	NA	NA	6763.5	NA	NA	NA	NA	NA	6833	7.49363	0.00358128	0.13137	MEG	98.2504	425	5551.38	GRMZM2G138589	NP_001150711	LOC100284344
GRMZM2G032721		-2.46485	0.00702632	0.140595	PEG	85.8667	818	NA	NA	NA	NA	NA	6763.5	NA	NA	NA	NA	NA	6833	NA	NA	NA	NA	NA	7795	5552.38	GRMZM2G032721	NM_001155047	plastid-specific 30S ribosomal protein 3 (LOC100282135), mRNA
GRMZM2G074248		NA	NA	NA	NA	NA	8184	NA	NA	NA	NA	NA	6763.5	NA	NA	NA	NA	NA	6833	7.64181	0.00374979	0.135636	MEG	98.3164	430	5552.62	NA	NA	NA
GRMZM2G165488		1.96645	0.00742939	0.147757	MEG	79.4531	823	NA	NA	NA	NA	NA	6763.5	NA	NA	NA	NA	NA	6833	NA	NA	NA	NA	NA	7795	5553.62	GRMZM2G165488	NP_001131729	hypothetical protein LOC100193094
GRMZM2G316030		NA	NA	NA	NA	NA	8184	NA	NA	NA	NA	NA	6763.5	NA	NA	NA	NA	NA	6833	7.55592	0.00380035	0.136201	MEG	98.2786	435	5553.88	NA	NA	NA
GRMZM2G022730		-2.03979	0.00757827	0.150353	PEG	80.623	825	NA	NA	NA	NA	NA	6763.5	NA	NA	NA	NA	NA	6833	NA	NA	NA	NA	NA	7795	5554.12	NA	NA	NA
GRMZM2G090051		NA	NA	NA	NA	NA	8184	NA	NA	NA	NA	NA	6763.5	NA	NA	NA	NA	NA	6833	7.41516	0.00382441	0.136749	MEG	98.2138	436	5554.12	NA	NA	NA
GRMZM2G419606		-2.08232	0.00760438	0.150506	PEG	81.2596	826.5	NA	NA	NA	NA	NA	6763.5	NA	NA	NA	NA	NA	6833	NA	NA	NA	NA	NA	7795	5554.5	GRMZM2G419606	NP_001142881	hypothetical protein LOC100275290
GRMZM2G439195		NA	NA	NA	NA	NA	8184	NA	NA	NA	NA	NA	6763.5	-0.415427	0.787117	1	PEG	14.7179	6954.5	5.39466	0.000683903	0.0336342	MEG	96.678	317	5554.75	GRMZM2G439195	NP_001151660	nicotianamine synthase 3
GRMZM2G021706		NA	NA	NA	NA	NA	8184	NA	NA	NA	NA	NA	6763.5	NA	NA	NA	NA	NA	6833	7.61733	0.00385645	0.136818	MEG	98.3058	438.5	5554.75	GRMZM2G021706	NP_001141654	hypothetical protein LOC100273779
GRMZM2G168603		2.26264	0.00790785	0.155013	MEG	83.6589	835	NA	NA	NA	NA	NA	6763.5	NA	NA	NA	NA	NA	6833	NA	NA	NA	NA	NA	7795	5556.62	NA	NA	NA
GRMZM2G005052		2.25973	0.00820263	0.160216	MEG	83.6237	838	NA	NA	NA	NA	NA	6763.5	NA	NA	NA	NA	NA	6833	NA	NA	NA	NA	NA	7795	5557.38	NA	NA	NA
GRMZM2G144051		NA	NA	NA	NA	NA	8184	NA	NA	NA	NA	NA	6763.5	NA	NA	NA	NA	NA	6833	7.36211	0.00420333	0.145946	MEG	98.1884	449	5557.38	GRMZM2G144051	NP_001145386	hypothetical protein LOC100278735
GRMZM2G000842		3.9729	0.00381047	0.0866364	MEG	94.0419	717	NA	NA	NA	NA	NA	6763.5	-0.271336	0.868406	1	PEG	6.85746	6954.5	NA	NA	NA	NA	NA	7795	5557.5	GRMZM2G000842	NM_001157452	transcription factor TGA6 (LOC100284557), mRNA
GRMZM2G057386		NA	NA	NA	NA	NA	8184	NA	NA	NA	NA	NA	6763.5	NA	NA	NA	NA	NA	6833	7.27515	0.00422556	0.146392	MEG	98.1457	450	5557.62	GRMZM2G057386	NP_001170666	hypothetical protein LOC100384725
GRMZM2G163749		5.56156	3.94915e-06	0.000225225	MEG	96.8682	287	NA	NA	NA	NA	NA	6763.5	NA	NA	NA	NA	NA	6833	1.27916	0.344362	1	MEG	62.0674	8348	5557.88	GRMZM2G163749	NP_001146035	hypothetical protein LOC100279566
GRMZM2G006453		-4.75568	1.56846e-08	1.41058e-06	PEG	95.7657	182	-0.0772276	0.962566	1	PEG	0.592874	6869	NA	NA	NA	NA	NA	6833	-0.0543857	0.977721	1	PEG	0.294908	8348	5558	GRMZM2G006453	NP_001132322	hypothetical protein LOC100193764
GRMZM2G002704		NA	NA	NA	NA	NA	8184	NA	NA	NA	NA	NA	6763.5	NA	NA	NA	NA	NA	6833	7.42036	0.00438302	0.150842	MEG	98.2163	453	5558.38	GRMZM2G002704	NP_001149522	gibberellin 20 oxidase 2
GRMZM2G309025		-4.90015	5.0515e-06	0.000282195	PEG	96.0018	293	NA	NA	NA	NA	NA	6763.5	NA	NA	NA	NA	NA	6833	0.955051	0.618889	1	MEG	47.7021	8348	5559.38	GRMZM2G309025	NP_001105655	S-domain class receptor-like kinase3
GRMZM5G893912		NA	NA	NA	NA	NA	8184	NA	NA	NA	NA	NA	6763.5	NA	NA	NA	NA	NA	6833	3.7613	0.00471117	0.160716	MEG	93.3982	457	5559.38	GRMZM5G893912	NP_001169714	hypothetical protein LOC100383595
GRMZM2G023059		-2.18557	0.00438189	0.0953931	PEG	82.6891	743	-2.00329	0.401914	1	PEG	80.0526	6869	NA	NA	NA	NA	NA	6833	NA	NA	NA	NA	NA	7795	5560	NA	NA	NA
GRMZM2G047368		NA	NA	NA	NA	NA	8184	NA	NA	NA	NA	NA	6763.5	-0.414651	0.809222	1	PEG	14.6711	6954.5	7.87279	0.000924218	0.0426289	MEG	98.4122	338	5560	GRMZM2G047368	Q9ATM5	Aquaporin PIP2-6 (Plasma membrane intrinsic protein 2-6)(ZmPIP2-6)(ZmPIP2;6)
GRMZM2G422373		-4.85336	6.39828e-06	0.000352616	PEG	95.9275	297	NA	NA	NA	NA	NA	6763.5	NA	NA	NA	NA	NA	6833	-1.5461	0.746997	1	PEG	70.5052	8348	5560.38	GRMZM2G422373	NP_001145850	hypothetical protein LOC100279361
GRMZM2G059836		NA	NA	NA	NA	NA	8184	NA	NA	NA	NA	NA	6763.5	5.11314	0.0413565	1	MEG	96.316	6954.5	7.88196	0.000964427	0.0442218	MEG	98.4158	340	5560.5	GRMZM2G059836	NP_001148035	LOC100281644
GRMZM2G379770		-2.06502	0.00925469	0.177586	PEG	81.0042	853	NA	NA	NA	NA	NA	6763.5	NA	NA	NA	NA	NA	6833	NA	NA	NA	NA	NA	7795	5561.12	NA	NA	NA
GRMZM2G423129		NA	NA	NA	NA	NA	8184	NA	NA	NA	NA	NA	6763.5	NA	NA	NA	NA	NA	6833	7.23529	0.00490383	0.164765	MEG	98.1256	464	5561.12	GRMZM2G423129	NP_001148313	LOC100281922
GRMZM2G011160		-2.1119	0.00976189	0.185794	PEG	81.6854	859.5	NA	NA	NA	NA	NA	6763.5	NA	NA	NA	NA	NA	6833	NA	NA	NA	NA	NA	7795	5562.75	NA	NA	NA
GRMZM2G119150		NA	NA	NA	NA	NA	8184	NA	NA	NA	NA	NA	6763.5	NA	NA	NA	NA	NA	6833	7.17313	0.00530447	0.174285	MEG	98.0936	474.5	5563.75	NA	NA	NA
GRMZM2G179885		NA	NA	NA	NA	NA	8184	NA	NA	NA	NA	NA	6763.5	NA	NA	NA	NA	NA	6833	7.15448	0.00545153	0.178352	MEG	98.0838	477	5564.38	GRMZM2G179885	NM_001152604	hypothetical protein LOC100279608 (LOC100279608), mRNA
GRMZM2G436226		-2.88471	1.08245e-05	0.000557157	PEG	89.2722	318	NA	NA	NA	NA	NA	6763.5	NA	NA	NA	NA	NA	6833	0.219154	0.896759	1	MEG	4.58275	8348	5565.62	NA	NA	NA
GRMZM2G083841		NA	NA	NA	NA	NA	8184	NA	NA	NA	NA	NA	6763.5	0.104527	0.945154	1	MEG	1.08079	6954.5	8.28736	0.00152037	0.065619	MEG	98.5649	361.5	5565.88	GRMZM2G083841	P04711	Phosphoenolpyruvate carboxylase 1 (PEPCase 1)(PEPC 1)(EC 4.1.1.31)
GRMZM2G143998		NA	NA	NA	NA	NA	8184	NA	NA	NA	NA	NA	6763.5	NA	NA	NA	NA	NA	6833	5.30726	0.00567759	0.183258	MEG	96.5715	483	5565.88	NA	NA	NA
GRMZM2G109326		NA	NA	NA	NA	NA	8184	NA	NA	NA	NA	NA	6763.5	NA	NA	NA	NA	NA	6833	7.41954	0.00571664	0.184137	MEG	98.2159	484	5566.12	GRMZM2G109326	NP_001105928	brittle stalk2
GRMZM2G061684		-3.07939	1.09937e-05	0.000560745	PEG	90.4604	320.5	NA	NA	NA	NA	NA	6763.5	NA	NA	NA	NA	NA	6833	-2.78969	0.152638	1	PEG	88.6135	8348	5566.25	NA	NA	NA
GRMZM2G122615		-3.72855	1.19268e-05	0.000606269	PEG	93.2895	322	NA	NA	NA	NA	NA	6763.5	NA	NA	NA	NA	NA	6833	-2.91754	0.0891426	1	PEG	89.487	8348	5566.62	GRMZM2G122615	B6TGL1	Putative uncharacterized protein
GRMZM2G049877		NA	NA	NA	NA	NA	8184	NA	NA	NA	NA	NA	6763.5	NA	NA	NA	NA	NA	6833	7.13581	0.00586197	0.187822	MEG	98.074	486.5	5566.75	NA	NA	NA
GRMZM2G300133		NA	NA	NA	NA	NA	8184	NA	NA	NA	NA	NA	6763.5	NA	NA	NA	NA	NA	6833	7.07708	0.00599084	0.190996	MEG	98.0425	489	5567.38	NA	NA	NA
GRMZM2G431344		-5.27267	3.4345e-07	2.54371e-05	PEG	96.5279	221	0.169214	0.906261	1	MEG	2.78362	6869	NA	NA	NA	NA	NA	6833	-0.316595	0.783939	1	PEG	9.11009	8348	5567.75	GRMZM2G431344	NM_001153055	hypothetical protein LOC100280119 (LOC100280119), mRNA
GRMZM2G079490		NA	NA	NA	NA	NA	8184	NA	NA	NA	NA	NA	6763.5	3.16136	0.11853	1	MEG	90.9043	6954.5	7.61455	0.00169913	0.0714003	MEG	98.3045	371	5568.25	NA	NA	NA
GRMZM2G154580		2.22402	0.0116989	0.217106	MEG	83.1827	882	NA	NA	NA	NA	NA	6763.5	NA	NA	NA	NA	NA	6833	NA	NA	NA	NA	NA	7795	5568.38	NA	NA	NA
GRMZM2G348238		NA	NA	NA	NA	NA	8184	NA	NA	NA	NA	NA	6763.5	NA	NA	NA	NA	NA	6833	7.32591	0.00625299	0.197737	MEG	98.1708	493	5568.38	GRMZM2G348238	NM_001177256	hypothetical protein LOC100384814 (LOC100384814), mRNA
GRMZM2G307262		-1.79146	0.0117193	0.217239	PEG	76.2433	883	NA	NA	NA	NA	NA	6763.5	NA	NA	NA	NA	NA	6833	NA	NA	NA	NA	NA	7795	5568.62	NA	NA	NA
GRMZM2G166776		-1.92861	0.00486509	0.104094	PEG	78.8115	765	NA	NA	NA	NA	NA	6763.5	0.711646	0.594666	1	MEG	33.6184	6954.5	NA	NA	NA	NA	NA	7795	5569.5	GRMZM2G166776	NP_001142531	hypothetical protein LOC100274774
GRMZM2G121928		NA	NA	NA	NA	NA	8184	NA	NA	NA	NA	NA	6763.5	NA	NA	NA	NA	NA	6833	4.17561	0.00653032	0.204433	MEG	94.5757	498	5569.62	NA	NA	NA
GRMZM2G010491		NA	NA	NA	NA	NA	8184	1.87517	0.426785	1	MEG	77.8578	6869	NA	NA	NA	NA	NA	6833	3.59388	0.00256855	0.101376	MEG	92.814	395	5570.25	GRMZM2G010491	NP_001167771	hypothetical protein LOC100381464
GRMZM2G047187		NA	NA	NA	NA	NA	8184	NA	NA	NA	NA	NA	6763.5	NA	NA	NA	NA	NA	6833	7.03903	0.00661072	0.205301	MEG	98.0217	502	5570.62	GRMZM2G047187	NP_001130498	hypothetical protein LOC100191596
AC203535.4_FG004		-1.76134	0.0127187	0.233136	PEG	75.6236	892	NA	NA	NA	NA	NA	6763.5	NA	NA	NA	NA	NA	6833	NA	NA	NA	NA	NA	7795	5570.88	AC203535.4_FG004	NP_001151666	rieske domain containing protein
GRMZM2G317743		6.77233	6.53492e-07	4.53236e-05	MEG	97.8662	236	1.06744	0.497163	1	MEG	53.2584	6869	NA	NA	NA	NA	NA	6833	5.12813	0.0798155	1	MEG	96.3367	8348	5571.5	NA	NA	NA
GRMZM5G826389		5.21169	2.24294e-05	0.00107346	MEG	96.4491	342	NA	NA	NA	NA	NA	6763.5	NA	NA	NA	NA	NA	6833	2.23021	0.331544	1	MEG	83.2603	8348	5571.62	GRMZM5G826389	NP_001149213	LOC100282835
GRMZM2G104204		NA	NA	NA	NA	NA	8184	NA	NA	NA	NA	NA	6763.5	NA	NA	NA	NA	NA	6833	7.07769	0.00683741	0.210662	MEG	98.0428	506	5571.62	NA	NA	NA
GRMZM2G099319		NA	NA	NA	NA	NA	8184	NA	NA	NA	NA	NA	6763.5	NA	NA	NA	NA	NA	6833	7.02681	0.00689956	0.212158	MEG	98.0149	507	5571.88	GRMZM2G099319	NP_001131173	hypothetical protein LOC100192481
GRMZM2G135966		-1.74373	0.013109	0.239207	PEG	75.2511	896.5	NA	NA	NA	NA	NA	6763.5	NA	NA	NA	NA	NA	6833	NA	NA	NA	NA	NA	7795	5572	NA	NA	NA
GRMZM2G159009		-1.74373	0.0131004	0.239207	PEG	75.2513	896.5	NA	NA	NA	NA	NA	6763.5	NA	NA	NA	NA	NA	6833	NA	NA	NA	NA	NA	7795	5572	NA	NA	NA
GRMZM2G125976		NA	NA	NA	NA	NA	8184	NA	NA	NA	NA	NA	6763.5	NA	NA	NA	NA	NA	6833	4.94718	0.00699145	0.21456	MEG	96.0745	508	5572.12	GRMZM2G125976	NM_001147018	hypothetical protein LOC100272551 (LOC100272551), mRNA
GRMZM2G136859		NA	NA	NA	NA	NA	8184	NA	NA	NA	NA	NA	6763.5	NA	NA	NA	NA	NA	6833	7.20424	0.00705994	0.215925	MEG	98.1097	509.5	5572.5	GRMZM2G136859	NP_001148571	LOC100282187
GRMZM2G067654		-2.07627	0.013336	0.242975	PEG	81.1707	899	NA	NA	NA	NA	NA	6763.5	NA	NA	NA	NA	NA	6833	NA	NA	NA	NA	NA	7795	5572.62	NA	NA	NA
GRMZM2G089132		-5.1695	7.55309e-07	5.12983e-05	PEG	96.393	241	-1.17661	0.462618	1	PEG	58.0611	6869	NA	NA	NA	NA	NA	6833	1.06285	0.577261	1	MEG	53.0438	8348	5572.75	GRMZM2G089132	NP_001168859	hypothetical protein LOC100382664
GRMZM2G109547		NA	NA	NA	NA	NA	8184	NA	NA	NA	NA	NA	6763.5	NA	NA	NA	NA	NA	6833	7.05685	0.00716469	0.218586	MEG	98.0315	511	5572.88	GRMZM2G109547	NM_001176779	hypothetical protein LOC100384206 (LOC100384206), mRNA
GRMZM2G100255		-2.03977	0.0138588	0.251208	PEG	80.6226	903	NA	NA	NA	NA	NA	6763.5	NA	NA	NA	NA	NA	6833	NA	NA	NA	NA	NA	7795	5573.62	NA	NA	NA
GRMZM2G042870	x	-4.14263	7.64868e-12	1.00963e-09	PEG	94.4938	124	-2.533	0.0195122	1	PEG	86.5158	6869	-2.07124	0.0325222	1	PEG	81.0965	6954.5	-1.09176	0.134001	1	PEG	54.3785	8348	5573.88	GRMZM2G042870	NP_001130934	hypothetical protein LOC100192039
GRMZM2G346837		-1.62989	0.0143963	0.260088	PEG	72.6517	906	NA	NA	NA	NA	NA	6763.5	NA	NA	NA	NA	NA	6833	NA	NA	NA	NA	NA	7795	5574.38	GRMZM2G346837	NP_001170183	hypothetical protein LOC100384130
GRMZM2G036861		2.14777	0.0146433	0.263967	MEG	82.184	908	NA	NA	NA	NA	NA	6763.5	NA	NA	NA	NA	NA	6833	NA	NA	NA	NA	NA	7795	5574.88	GRMZM2G036861	NP_001140907	hypothetical protein LOC100272984
GRMZM2G135087		1.93121	0.00626235	0.127649	MEG	78.8564	803	1.91963	0.298816	1	MEG	78.6552	6869	NA	NA	NA	NA	NA	6833	NA	NA	NA	NA	NA	7795	5575	NA	NA	NA
GRMZM2G429533		-2.4454	0.00560936	0.116663	PEG	85.6734	787	NA	NA	NA	NA	NA	6763.5	-0.866155	0.800433	1	PEG	42.8645	6954.5	NA	NA	NA	NA	NA	7795	5575	NA	NA	NA
GRMZM2G087212		-4.28854	1.21831e-06	7.94473e-05	PEG	94.8431	250.5	-1.61667	0.406299	1	PEG	72.327	6869	NA	NA	NA	NA	NA	6833	-1.72037	0.381302	1	PEG	74.7454	8348	5575.12	GRMZM2G087212	NP_001140443	hypothetical protein LOC100272502
GRMZM2G065496		-2.09356	0.00564797	0.116872	PEG	81.423	790.5	NA	NA	NA	NA	NA	6763.5	-0.693786	0.683493	1	PEG	32.4935	6954.5	NA	NA	NA	NA	NA	7795	5575.88	GRMZM2G065496	NP_001132338	hypothetical protein LOC100193780
GRMZM2G152764	x	1.83926	2.17916e-11	2.66182e-09	MEG	77.184	134	1.54838	0.0429736	1	MEG	70.5663	6869	1.31383	0.0845274	1	MEG	63.3181	6954.5	0.683636	0.307378	1	MEG	31.8503	8348	5576.38	NA	NA	NA
GRMZM2G131749		NA	NA	NA	NA	NA	8184	NA	NA	NA	NA	NA	6763.5	NA	NA	NA	NA	NA	6833	6.94413	0.00814681	0.241921	MEG	97.9683	525	5576.38	NA	NA	NA
GRMZM2G542847		1.82705	0.0150565	0.269045	MEG	76.9485	916	NA	NA	NA	NA	NA	6763.5	NA	NA	NA	NA	NA	6833	NA	NA	NA	NA	NA	7795	5576.88	GRMZM2G542847	NP_001152555	oxidoreductase
GRMZM2G103247		4.08598	1.03708e-06	6.92855e-05	MEG	94.3488	245	NA	NA	NA	NA	NA	6763.5	2.871	0.148242	1	MEG	89.1806	6954.5	2.07716	0.189347	1	MEG	81.184	8348	5577.75	NA	NA	NA
GRMZM2G128485		1.57331	0.0157977	0.280148	MEG	71.2255	923	NA	NA	NA	NA	NA	6763.5	NA	NA	NA	NA	NA	6833	NA	NA	NA	NA	NA	7795	5578.62	GRMZM2G128485	NP_001132726	hypothetical protein LOC100194212
GRMZM2G069325		NA	NA	NA	NA	NA	8184	NA	NA	NA	NA	NA	6763.5	NA	NA	NA	NA	NA	6833	4.87672	0.00869294	0.253421	MEG	95.9649	534.5	5578.75	GRMZM2G069325	NP_001140362	hypothetical protein LOC100272412
GRMZM5G837822		NA	NA	NA	NA	NA	8184	NA	NA	NA	NA	NA	6763.5	NA	NA	NA	NA	NA	6833	6.955	0.00869661	0.253421	MEG	97.9746	534.5	5578.75	GRMZM5G837822	NP_001150942	hevamine-A
GRMZM2G156310		6.65303	2.27478e-06	0.000139452	MEG	97.7907	267	0.457971	0.915512	1	MEG	17.3374	6869	NA	NA	NA	NA	NA	6833	1.70933	0.405344	1	MEG	74.5015	8348	5579.25	GRMZM2G156310	NP_001141390	hypothetical protein LOC100273481
GRMZM2G084005		NA	NA	NA	NA	NA	8184	NA	NA	NA	NA	NA	6763.5	NA	NA	NA	NA	NA	6833	6.89226	0.00890904	0.258164	MEG	97.9383	537.5	5579.5	GRMZM2G084005	NP_001144158	hypothetical protein LOC100277012
GRMZM2G094168		NA	NA	NA	NA	NA	8184	NA	NA	NA	NA	NA	6763.5	0.682702	0.741271	1	MEG	31.791	6954.5	7.3519	0.00336376	0.125758	MEG	98.1835	417	5579.75	GRMZM2G094168	NP_001136561	hypothetical protein LOC100216682
GRMZM2G031788		5.1049	5.23167e-05	0.00228352	MEG	96.3045	375	NA	NA	NA	NA	NA	6763.5	NA	NA	NA	NA	NA	6833	4.70171	0.150277	1	MEG	95.6721	8348	5579.88	NA	NA	NA
GRMZM2G480551		-1.59418	0.0160236	0.282318	PEG	71.7627	928.5	NA	NA	NA	NA	NA	6763.5	NA	NA	NA	NA	NA	6833	NA	NA	NA	NA	NA	7795	5580	NA	NA	NA
GRMZM2G154211		2.32493	0.00634517	0.128219	MEG	84.388	807.5	NA	NA	NA	NA	NA	6763.5	5.22934	0.036292	1	MEG	96.4722	6954.5	NA	NA	NA	NA	NA	7795	5580.12	GRMZM2G154211	NP_001141114	hypothetical protein LOC100273198
GRMZM2G168281		5.8925	2.62219e-06	0.00015885	MEG	97.2006	270.5	0.787085	0.70636	1	MEG	38.2526	6869	NA	NA	NA	NA	NA	6833	1.40827	0.470827	1	MEG	66.4791	8348	5580.12	GRMZM2G168281	NP_001152471	formyltetrahydrofolate deformylase
GRMZM2G496821	x	-7.00029	3.30825e-10	3.60996e-08	PEG	98.0002	150	-1.5297	0.295064	1	PEG	70.0598	6869	-1.35222	0.454108	1	PEG	64.6454	6954.5	0.322303	0.761351	1	MEG	9.41037	8348	5580.38	NA	NA	NA
GRMZM2G045834	x	-1.61643	4.6817e-10	5.04145e-08	PEG	72.321	152	-1.03515	0.164392	1	PEG	51.7268	6869	-1.30356	0.111405	1	PEG	62.9528	6954.5	-0.907159	0.145981	1	PEG	45.1435	8348	5580.88	GRMZM2G045834	NP_001136729	hypothetical protein LOC100216868
GRMZM2G123900		NA	NA	NA	NA	NA	8184	NA	NA	NA	NA	NA	6763.5	NA	NA	NA	NA	NA	6833	4.49143	0.00958392	0.273651	MEG	95.277	546	5581.62	GRMZM2G123900	NP_001141831	hypothetical protein LOC100273972
GRMZM2G305856		NA	NA	NA	NA	NA	8184	NA	NA	NA	NA	NA	6763.5	NA	NA	NA	NA	NA	6833	6.81984	0.0100234	0.284118	MEG	97.8952	550	5582.62	GRMZM2G305856	Q9S7U6	R2R3MYB-domain protein Fragment
GRMZM2G015406		-1.40953	0.0173255	0.301044	PEG	66.519	941.5	NA	NA	NA	NA	NA	6763.5	NA	NA	NA	NA	NA	6833	NA	NA	NA	NA	NA	7795	5583.25	NA	NA	NA
GRMZM5G842961		NA	NA	NA	NA	NA	8184	NA	NA	NA	NA	NA	6763.5	NA	NA	NA	NA	NA	6833	6.98195	0.0104911	0.294525	MEG	97.9899	555.5	5584	NA	NA	NA
GRMZM2G479746		5.30644	7.59477e-05	0.0031712	MEG	96.5704	392	NA	NA	NA	NA	NA	6763.5	NA	NA	NA	NA	NA	6833	-0.39323	0.929544	1	PEG	13.3921	8348	5584.12	GRMZM2G479746	B4FKD8	Putative uncharacterized protein
GRMZM2G175349		2.16213	0.0178917	0.309242	MEG	82.3783	947	NA	NA	NA	NA	NA	6763.5	NA	NA	NA	NA	NA	6833	NA	NA	NA	NA	NA	7795	5584.62	NA	NA	NA
GRMZM2G011357		NA	NA	NA	NA	NA	8184	NA	NA	NA	NA	NA	6763.5	NA	NA	NA	NA	NA	6833	6.76081	0.0108019	0.301795	MEG	97.8591	558	5584.62	GRMZM2G011357	NP_001104909	indeterminate growth1
GRMZM2G474258		2.06622	0.0179489	0.309719	MEG	81.0221	948.5	NA	NA	NA	NA	NA	6763.5	NA	NA	NA	NA	NA	6833	NA	NA	NA	NA	NA	7795	5585	NA	NA	NA
GRMZM2G059083		NA	NA	NA	NA	NA	8184	NA	NA	NA	NA	NA	6763.5	NA	NA	NA	NA	NA	6833	6.77347	0.0111533	0.309947	MEG	97.8669	560.5	5585.25	GRMZM2G059083	NP_001104851	ferredoxin
GRMZM2G146819	x	-1.50413	2.57896e-09	2.46856e-07	PEG	69.3477	171	-0.86918	0.227608	1	PEG	43.0353	6869	-1.43987	0.0721951	1	PEG	67.461	6954.5	-1.11707	0.0781227	1	PEG	55.513	8348	5585.62	NA	NA	NA
GRMZM2G158240		NA	NA	NA	NA	NA	8184	NA	NA	NA	NA	NA	6763.5	NA	NA	NA	NA	NA	6833	6.72557	0.011236	0.311137	MEG	97.8371	563	5585.88	GRMZM2G158240	NP_001148248	pectinesterase-2
GRMZM2G090733		-1.73059	0.00404004	0.0909593	PEG	74.9684	727	1.95104	0.300975	1	MEG	79.1951	6869	0.909302	0.592973	1	MEG	45.2604	6954.5	NA	NA	NA	NA	NA	7795	5586.38	NA	NA	NA
GRMZM2G006937		-2.94982	6.16556e-06	0.000340939	PEG	89.6923	296	-1.56314	0.346829	1	PEG	70.9589	6869	NA	NA	NA	NA	NA	6833	-0.384216	0.846995	1	PEG	12.8633	8348	5586.5	GRMZM2G006937	NP_001152006	cycloartenol synthase
GRMZM2G014043		3.38856	8.65906e-05	0.00349954	MEG	91.9887	405	NA	NA	NA	NA	NA	6763.5	NA	NA	NA	NA	NA	6833	-0.0878029	0.969252	1	PEG	0.765036	8348	5587.38	GRMZM2G014043	NP_001142567	hypothetical protein LOC100274826
GRMZM2G059562		4.92241	9.33187e-05	0.00373457	MEG	96.0365	409	NA	NA	NA	NA	NA	6763.5	NA	NA	NA	NA	NA	6833	2.39766	0.304256	1	MEG	85.1825	8348	5588.38	NA	NA	NA
GRMZM2G041493		NA	NA	NA	NA	NA	8184	NA	NA	NA	NA	NA	6763.5	NA	NA	NA	NA	NA	6833	6.81694	0.0119862	0.326116	MEG	97.8934	573	5588.38	GRMZM2G041493	B6T511	Putative uncharacterized protein
GRMZM2G154414		2.12581	0.0193999	0.329054	MEG	81.881	964.5	NA	NA	NA	NA	NA	6763.5	NA	NA	NA	NA	NA	6833	NA	NA	NA	NA	NA	7795	5589	NA	NA	NA
GRMZM2G057630		NA	NA	NA	NA	NA	8184	NA	NA	NA	NA	NA	6763.5	NA	NA	NA	NA	NA	6833	6.69818	0.0121819	0.329754	MEG	97.8197	575.5	5589	GRMZM2G057630	B6SR92	Putative uncharacterized protein
GRMZM2G700146		2.12572	0.0194925	0.329941	MEG	81.8797	967	NA	NA	NA	NA	NA	6763.5	NA	NA	NA	NA	NA	6833	NA	NA	NA	NA	NA	7795	5589.62	NA	NA	NA
GRMZM2G127776		2.04018	0.0195925	0.331089	MEG	80.629	968.5	NA	NA	NA	NA	NA	6763.5	NA	NA	NA	NA	NA	6833	NA	NA	NA	NA	NA	7795	5590	NA	NA	NA
GRMZM2G132251		NA	NA	NA	NA	NA	8184	NA	NA	NA	NA	NA	6763.5	5.23905	0.0350624	1	MEG	96.4848	6954.5	7.30698	0.0047342	0.161149	MEG	98.1615	458	5590	GRMZM2G132251	NP_001146020	hypothetical protein LOC100279551
GRMZM2G059538		2.05784	0.019867	0.335239	MEG	80.8967	970	NA	NA	NA	NA	NA	6763.5	NA	NA	NA	NA	NA	6833	NA	NA	NA	NA	NA	7795	5590.38	NA	NA	NA
GRMZM5G833477	x	-2.85721	3.46032e-08	2.98098e-06	PEG	89.0873	190	-1.76479	0.14737	1	PEG	75.6957	6869	-1.38751	0.259425	1	PEG	65.8142	6954.5	-0.878741	0.434295	1	PEG	43.5725	8348	5590.38	NA	NA	NA
GRMZM2G159187		2.05788	0.0199124	0.33566	MEG	80.8973	971	NA	NA	NA	NA	NA	6763.5	NA	NA	NA	NA	NA	6833	NA	NA	NA	NA	NA	7795	5590.62	NA	NA	NA
GRMZM2G100454		-3.17291	0.000106858	0.00417433	PEG	90.9644	419	NA	NA	NA	NA	NA	6763.5	NA	NA	NA	NA	NA	6833	-1.97285	0.40047	1	PEG	79.559	8348	5590.88	GRMZM2G100454	NP_001146603	hypothetical protein LOC100280200
GRMZM2G164814		NA	NA	NA	NA	NA	8184	NA	NA	NA	NA	NA	6763.5	NA	NA	NA	NA	NA	6833	5.20796	0.0128234	0.34291	MEG	96.4442	583	5590.88	GRMZM2G164814	NP_001149036	amino acid carrier
GRMZM5G854499	x	-4.82788	4.33279e-08	3.67457e-06	PEG	95.8862	193	-3.65075	0.020674	1	PEG	93.0207	6869	-3.07628	0.0434121	1	PEG	90.443	6954.5	-1.97664	0.18636	1	PEG	79.6214	8348	5591.12	NA	NA	NA
GRMZM2G170281		4.8956	0.00010793	0.00419618	MEG	95.9947	420.5	NA	NA	NA	NA	NA	6763.5	NA	NA	NA	NA	NA	6833	-1.04466	0.59157	1	PEG	52.1834	8348	5591.25	GRMZM2G170281	NP_001146016	hypothetical protein LOC100279547
GRMZM2G359320		2.10341	0.0210427	0.352896	MEG	81.5645	976	NA	NA	NA	NA	NA	6763.5	NA	NA	NA	NA	NA	6833	NA	NA	NA	NA	NA	7795	5591.88	NA	NA	NA
GRMZM2G465091		2.02708	0.0212205	0.355514	MEG	80.4269	977	NA	NA	NA	NA	NA	6763.5	NA	NA	NA	NA	NA	6833	NA	NA	NA	NA	NA	7795	5592.12	NA	NA	NA
GRMZM5G800764		-1.95286	0.0110235	0.206851	PEG	79.2257	872.5	0.355477	0.801263	1	MEG	11.2187	6869	NA	NA	NA	NA	NA	6833	NA	NA	NA	NA	NA	7795	5592.38	GRMZM5G800764	C4J1Z6	Putative uncharacterized protein
GRMZM2G453805		NA	NA	NA	NA	NA	8184	NA	NA	NA	NA	NA	6763.5	2.24197	0.331292	1	MEG	83.4064	6954.5	7.17695	0.0050852	0.169037	MEG	98.0956	468	5592.5	GRMZM2G453805	NP_001105541	chitinase chem5
GRMZM2G090675	x	-3.25859	7.89865e-08	6.4321e-06	PEG	91.393	201	-2.70297	0.0186237	1	PEG	87.9606	6869	-1.73788	0.196823	1	PEG	75.1259	6954.5	-1.09021	0.410481	1	PEG	54.308	8348	5593.12	GRMZM2G090675	NP_001168672	hypothetical protein LOC100382460
GRMZM2G034389		NA	NA	NA	NA	NA	8184	NA	NA	NA	NA	NA	6763.5	NA	NA	NA	NA	NA	6833	7.05152	0.0134299	0.353073	MEG	98.0285	592.5	5593.25	GRMZM2G034389	NP_001151924	peptide transporter PTR2
GRMZM2G110413		-1.43341	0.0221076	0.36849	PEG	67.2633	982	NA	NA	NA	NA	NA	6763.5	NA	NA	NA	NA	NA	6833	NA	NA	NA	NA	NA	7795	5593.38	NA	NA	NA
GRMZM2G057616		-1.54819	0.0223027	0.371198	PEG	70.5614	985	NA	NA	NA	NA	NA	6763.5	NA	NA	NA	NA	NA	6833	NA	NA	NA	NA	NA	7795	5594.12	GRMZM2G057616	C9DQ40	Chloride channel protein
GRMZM2G178756		1.9839	0.0223724	0.371198	MEG	79.7401	985	NA	NA	NA	NA	NA	6763.5	NA	NA	NA	NA	NA	6833	NA	NA	NA	NA	NA	7795	5594.12	GRMZM2G178756	B6TYE6	Calcium-dependent protein kinase, isoform AK1Putative uncharacterized protein ;
GRMZM2G405706		1.98386	0.0223565	0.371198	MEG	79.7394	985	NA	NA	NA	NA	NA	6763.5	NA	NA	NA	NA	NA	6833	NA	NA	NA	NA	NA	7795	5594.12	NA	NA	NA
AC207043.3_FG002		NA	NA	NA	NA	NA	8184	NA	NA	NA	NA	NA	6763.5	1.27068	0.546617	1	MEG	61.7536	6954.5	5.03669	0.00546841	0.178352	MEG	96.2076	477	5594.75	AC207043.3_FG002	NP_001147304	VQ motif family protein
GRMZM2G087144	x	-3.37629	1.12163e-07	8.82638e-06	PEG	91.9351	208	-2.56219	0.0495419	1	PEG	86.7809	6869	-2.66331	0.10571	1	PEG	87.644	6954.5	-1.27519	0.273564	1	PEG	61.9209	8348	5594.88	NA	NA	NA
GRMZM2G050553	x	-2.84629	1.29086e-07	1.00614e-05	PEG	89.0126	210	-1.86893	0.05556	1	PEG	77.7426	6869	-2.10146	0.0287344	1	PEG	81.5367	6954.5	-1.46595	0.135883	1	PEG	68.244	8348	5595.38	GRMZM2G050553	NP_001141242	hypothetical protein LOC100273329
GRMZM2G036966	x	-4.12092	1.66562e-07	1.27994e-05	PEG	94.4389	213	-1.77508	0.239137	1	PEG	75.9089	6869	-0.71254	0.654689	1	PEG	33.6744	6954.5	-1.49975	0.385494	1	PEG	69.2237	8348	5596.12	GRMZM2G036966	NP_001167715	hypothetical protein LOC100381403
GRMZM2G061695		1.70872	0.0229265	0.377147	MEG	74.4879	995	NA	NA	NA	NA	NA	6763.5	NA	NA	NA	NA	NA	6833	NA	NA	NA	NA	NA	7795	5596.62	GRMZM2G061695	NP_001105551	gibberellin responsive1
AC226235.2_FG001		NA	NA	NA	NA	NA	8184	-0.0607129	0.958056	1	PEG	0.367252	6869	5.63823	0.0218906	1	MEG	96.9503	6954.5	5.08914	0.00189244	0.0776398	MEG	96.2824	380	5596.88	AC226235.2_FG001	P52580	Isoflavone reductase homolog IRL (EC 1.3.1.-)
GRMZM2G161905		2.38452	0.00511504	0.108731	MEG	85.0432	769.5	-1.17314	0.383198	1	PEG	57.9169	6869	0.814834	0.500905	1	MEG	39.9022	6954.5	NA	NA	NA	NA	NA	7795	5597	GRMZM2G161905	Q9FQB4	Glutathione S-transferase GST 25 Fragment (EC 2.5.1.18)
AC210193.4_FG002	x	4.54259	2.68479e-07	2.01581e-05	MEG	95.3779	218	1.69063	0.13987	1	MEG	74.0813	6869	2.34386	0.0648435	1	MEG	84.6004	6954.5	2.1135	0.173422	1	MEG	81.7081	8348	5597.38	AC210193.4_FG002	NP_001144113	hypothetical protein LOC100276953
GRMZM2G019641		NA	NA	NA	NA	NA	8184	NA	NA	NA	NA	NA	6763.5	NA	NA	NA	NA	NA	6833	6.59809	0.0146579	0.375209	MEG	97.7546	609.5	5597.5	GRMZM2G019641	B6SX77	Putative uncharacterized protein
GRMZM2G087944	x	3.6116	2.97365e-07	2.2225e-05	MEG	92.8793	219	3.8306	0.0535458	1	MEG	93.6198	6869	3.96153	0.0276611	1	MEG	94.0097	6954.5	5.59588	0.0863141	1	MEG	96.9054	8348	5597.62	NA	NA	NA
GRMZM2G064603		1.68605	0.0115072	0.214277	MEG	73.9772	879	NA	NA	NA	NA	NA	6763.5	0.256977	0.889093	1	MEG	6.19464	6954.5	NA	NA	NA	NA	NA	7795	5598	NA	NA	NA
GRMZM2G178509		NA	NA	NA	NA	NA	8184	NA	NA	NA	NA	NA	6763.5	-0.551156	0.834795	1	PEG	23.2995	6954.5	4.99489	0.00617486	0.196061	MEG	96.1463	491	5598.25	NA	NA	NA
GRMZM2G067587		-1.41619	0.0237274	0.386823	PEG	66.7288	1003.5	NA	NA	NA	NA	NA	6763.5	NA	NA	NA	NA	NA	6833	NA	NA	NA	NA	NA	7795	5598.75	NA	NA	NA
GRMZM2G163761		1.75041	0.0237799	0.386926	MEG	75.3933	1005.5	NA	NA	NA	NA	NA	6763.5	NA	NA	NA	NA	NA	6833	NA	NA	NA	NA	NA	7795	5599.25	GRMZM2G163761	NP_001105184	knotted interacting protein1
GRMZM2G032496	x	-1.68275	4.72716e-07	3.3641e-05	PEG	73.9016	230	-0.924476	0.321279	1	PEG	46.0816	6869	-1.08799	0.202584	1	PEG	54.2068	6954.5	0.462262	0.536296	1	MEG	17.6064	8348	5600.38	GRMZM2G032496	NP_001137045	hypothetical protein LOC100217216
GRMZM2G009892		5.25548	2.02619e-05	0.000984114	MEG	96.5059	337	NA	NA	NA	NA	NA	6763.5	0.855241	0.665867	1	MEG	42.2445	6954.5	2.61541	0.103086	1	MEG	87.2455	8348	5600.75	GRMZM2G009892	NP_001150779	NAC domain protein NAC5
GRMZM2G179490		-2.70274	0.000246125	0.00877686	PEG	87.9588	459	NA	NA	NA	NA	NA	6763.5	NA	NA	NA	NA	NA	6833	-0.749295	0.842625	1	PEG	35.9567	8348	5600.88	GRMZM2G179490	NP_001146462	hypothetical protein LOC100280049
GRMZM2G401308	x	-1.41086	6.74834e-07	4.66062e-05	PEG	66.5612	237	-0.688452	0.297787	1	PEG	32.1559	6869	-1.14995	0.0870592	1	PEG	56.9407	6954.5	-0.792102	0.253202	1	PEG	38.5532	8348	5602.12	GRMZM2G401308	NP_001105088	histone H1-like protein
GRMZM2G026804		NA	NA	NA	NA	NA	8184	NA	NA	NA	NA	NA	6763.5	NA	NA	NA	NA	NA	6833	6.58338	0.0166198	0.412583	MEG	97.7447	628	5602.12	NA	NA	NA
GRMZM2G072621		2.71955	0.00570221	0.117846	MEG	88.0895	792	5.47897	0.024468	1	MEG	96.7762	6869	5.04431	0.0498509	1	MEG	96.2186	6954.5	NA	NA	NA	NA	NA	7795	5602.62	GRMZM2G072621	B6TNN6	Putative uncharacterized protein
GRMZM5G806726		-1.68469	0.0254485	0.408373	PEG	73.9459	1020	NA	NA	NA	NA	NA	6763.5	NA	NA	NA	NA	NA	6833	NA	NA	NA	NA	NA	7795	5602.88	NA	NA	NA
GRMZM2G003821		1.94324	0.0257926	0.413086	MEG	79.0627	1022	NA	NA	NA	NA	NA	6763.5	NA	NA	NA	NA	NA	6833	NA	NA	NA	NA	NA	7795	5603.38	NA	NA	NA
GRMZM2G012546		NA	NA	NA	NA	NA	8184	NA	NA	NA	NA	NA	6763.5	NA	NA	NA	NA	NA	6833	6.60993	0.0170251	0.418646	MEG	97.7624	633	5603.38	GRMZM2G012546	NM_001177179	hypothetical protein LOC100384704 (LOC100384704), mRNA
GRMZM2G056236		NA	NA	NA	NA	NA	8184	NA	NA	NA	NA	NA	6763.5	NA	NA	NA	NA	NA	6833	6.60993	0.0170241	0.418646	MEG	97.7624	633	5603.38	GRMZM2G056236	NP_001141406	hypothetical protein LOC100273516
GRMZM5G822573	x	4.62694	8.27193e-07	5.57181e-05	MEG	95.5374	243	3.48197	0.0186283	1	MEG	92.3804	6869	2.58375	0.188734	1	MEG	86.972	6954.5	2.49323	0.189011	1	MEG	86.1423	8348	5603.62	NA	NA	NA
GRMZM2G385818		2.78292	0.00597255	0.122351	MEG	88.5644	798.5	5.22303	0.0392763	1	MEG	96.4639	6869	5.05046	0.0569312	1	MEG	96.2274	6954.5	NA	NA	NA	NA	NA	7795	5604.25	NA	NA	NA
GRMZM2G016503	x	-2.21825	1.06671e-06	7.09753e-05	PEG	83.1099	246	-1.67228	0.139931	1	PEG	73.66	6869	-1.6272	0.153365	1	PEG	72.586	6954.5	-0.659413	0.55525	1	PEG	30.3051	8348	5604.38	GRMZM2G016503	NP_001149447	esterase
GRMZM2G007681	x	-2.07109	1.11092e-06	7.36177e-05	PEG	81.0943	247	-2.61927	0.0294788	1	PEG	87.2783	6869	-2.15303	0.0503799	1	PEG	82.2555	6954.5	-0.904555	0.343188	1	PEG	45.0012	8348	5604.62	GRMZM2G007681	C0JR65	DNA-directed RNA polymerase (EC 2.7.7.6)
AC233853.1_FG003		-3.00676	0.000321737	0.0110867	PEG	90.0404	475	NA	NA	NA	NA	NA	6763.5	NA	NA	NA	NA	NA	6833	1.50204	0.351571	1	MEG	69.2885	8348	5604.88	NA	NA	NA
GRMZM2G112309		4.65338	0.000342158	0.0117656	MEG	95.5858	476	NA	NA	NA	NA	NA	6763.5	NA	NA	NA	NA	NA	6833	2.32251	0.230936	1	MEG	84.3605	8348	5605.12	NA	NA	NA
GRMZM5G832409		NA	NA	NA	NA	NA	8184	NA	NA	NA	NA	NA	6763.5	NA	NA	NA	NA	NA	6833	6.48476	0.017587	0.427741	MEG	97.6772	641	5605.38	GRMZM5G832409	P56663	Homeobox protein knotted-1-like 5 Fragment
GRMZM2G031591	x	-2.08057	1.21452e-06	7.94473e-05	PEG	81.2339	250.5	-1.56607	0.0932234	1	PEG	71.0362	6869	-1.93355	0.0386681	1	PEG	78.8968	6954.5	-2.35595	0.0764957	1	PEG	84.734	8348	5605.5	GRMZM2G031591	NP_001145209	hypothetical protein LOC100278465
AC193754.3_FG008		-1.4927	0.0268781	0.426713	PEG	69.0227	1031	NA	NA	NA	NA	NA	6763.5	NA	NA	NA	NA	NA	6833	NA	NA	NA	NA	NA	7795	5605.62	NA	NA	NA
GRMZM2G053927		-2.71832	0.000352304	0.0120638	PEG	88.08	478	NA	NA	NA	NA	NA	6763.5	NA	NA	NA	NA	NA	6833	-2.36605	0.166172	1	PEG	84.8443	8348	5605.62	GRMZM2G053927	NP_001147511	LOC100281120
GRMZM2G089106		NA	NA	NA	NA	NA	8184	NA	NA	NA	NA	NA	6763.5	NA	NA	NA	NA	NA	6833	6.99817	0.0177447	0.430902	MEG	97.999	642	5605.62	NA	NA	NA
GRMZM2G090563		NA	NA	NA	NA	NA	8184	NA	NA	NA	NA	NA	6763.5	NA	NA	NA	NA	NA	6833	4.20312	0.0178853	0.433631	MEG	94.6427	644	5606.12	GRMZM2G090563	NP_001132310	hypothetical protein LOC100193752
GRMZM2G044354	x	-3.22593	1.34518e-06	8.66847e-05	PEG	91.2332	254	-1.09502	0.457378	1	PEG	54.5264	6869	-1.76772	0.345285	1	PEG	75.7567	6954.5	-0.514448	0.713675	1	PEG	20.9272	8348	5606.38	GRMZM2G044354	NP_001149187	LOC100282809
GRMZM2G148969		-1.62435	0.0274233	0.433376	PEG	72.5163	1035.5	NA	NA	NA	NA	NA	6763.5	NA	NA	NA	NA	NA	6833	NA	NA	NA	NA	NA	7795	5606.75	GRMZM2G148969	NP_001168733	hypothetical protein LOC100382525
GRMZM5G856142		2.08643	0.0160949	0.283271	MEG	81.3196	930	-0.520508	0.875064	1	PEG	21.3174	6869	NA	NA	NA	NA	NA	6833	NA	NA	NA	NA	NA	7795	5606.75	NA	NA	NA
GRMZM2G049781		4.71022	0.00036339	0.0122135	MEG	95.6871	483.5	NA	NA	NA	NA	NA	6763.5	NA	NA	NA	NA	NA	6833	2.6653	0.211453	1	MEG	87.6602	8348	5607	GRMZM2G049781	NP_001168471	hypothetical protein LOC100382247
GRMZM2G055154		NA	NA	NA	NA	NA	8184	NA	NA	NA	NA	NA	6763.5	NA	NA	NA	NA	NA	6833	6.45678	0.0181392	0.435733	MEG	97.6575	649	5607.38	NA	NA	NA
GRMZM2G054332		NA	NA	NA	NA	NA	8184	NA	NA	NA	NA	NA	6763.5	NA	NA	NA	NA	NA	6833	6.44504	0.0182461	0.436802	MEG	97.6492	652.5	5608.25	GRMZM2G054332	NP_001151504	ATPase, coupled to transmembrane movement of substances
GRMZM2G087206		NA	NA	NA	NA	NA	8184	NA	NA	NA	NA	NA	6763.5	NA	NA	NA	NA	NA	6833	4.66034	0.0183461	0.436802	MEG	95.5983	652.5	5608.25	GRMZM2G087206	NP_001132855	hypothetical protein LOC100194348
GRMZM2G091490		NA	NA	NA	NA	NA	8184	NA	NA	NA	NA	NA	6763.5	NA	NA	NA	NA	NA	6833	6.50913	0.018323	0.436802	MEG	97.6942	652.5	5608.25	NA	NA	NA
GRMZM2G382035		-1.35974	0.028761	0.45092	PEG	64.8988	1044	NA	NA	NA	NA	NA	6763.5	NA	NA	NA	NA	NA	6833	NA	NA	NA	NA	NA	7795	5608.88	NA	NA	NA
GRMZM2G175218	x	-3.26805	2.08917e-06	0.000128555	PEG	91.4385	266	-0.78764	0.609605	1	PEG	38.286	6869	-0.226064	0.901816	1	PEG	4.86203	6954.5	-1.28005	0.429711	1	PEG	62.1002	8348	5609.38	GRMZM2G175218	NP_001130896	hypothetical protein LOC100192000
GRMZM2G077673		-1.87076	0.0173173	0.301044	PEG	77.7766	941.5	-0.573021	0.633095	1	PEG	24.7188	6869	NA	NA	NA	NA	NA	6833	NA	NA	NA	NA	NA	7795	5609.62	GRMZM2G077673	NP_001149822	beta alanine synthase1
GRMZM2G128992		NA	NA	NA	NA	NA	8184	NA	NA	NA	NA	NA	6763.5	NA	NA	NA	NA	NA	6833	4.17246	0.0187342	0.44387	MEG	94.568	658	5609.62	GRMZM2G128992	NP_001141440	hypothetical protein LOC100273550
GRMZM2G001451		-2.29634	0.000437661	0.014472	PEG	84.0591	495	NA	NA	NA	NA	NA	6763.5	NA	NA	NA	NA	NA	6833	1.30449	0.587805	1	MEG	62.9863	8348	5609.88	GRMZM2G001451	NP_001142055	hypothetical protein LOC100274211
GRMZM2G152319	x	-2.29046	2.31793e-06	0.00014104	PEG	83.9903	268.5	-2.64105	0.0262371	1	PEG	87.4611	6869	-2.16138	0.0556383	1	PEG	82.3682	6954.5	-0.358255	0.731752	1	PEG	11.3748	8348	5610	GRMZM2G152319	NP_001169354	hypothetical protein LOC100383221
GRMZM2G011896		-3.33025	0.000450707	0.0148136	PEG	91.7291	498	NA	NA	NA	NA	NA	6763.5	NA	NA	NA	NA	NA	6833	-0.20494	0.960876	1	PEG	4.03076	8348	5610.62	GRMZM2G011896	NM_001152282	hypothetical protein LOC100279261 (LOC100279261), mRNA
GRMZM5G839422	x	-1.92835	2.71027e-06	0.000163094	PEG	78.807	272	-2.00192	0.0701736	1	PEG	80.0307	6869	-1.59466	0.136181	1	PEG	71.775	6954.5	-0.949577	0.317661	1	PEG	47.4154	8348	5610.88	GRMZM5G839422	NP_001150593	inner membrane protein ALBINO3
GRMZM2G001223		4.59007	0.000454154	0.0148375	MEG	95.4687	500	NA	NA	NA	NA	NA	6763.5	NA	NA	NA	NA	NA	6833	0.579336	0.762586	1	MEG	25.129	8348	5611.12	GRMZM2G001223	NM_001152552	hypothetical protein LOC100279555 (LOC100279555), mRNA
GRMZM2G172098		NA	NA	NA	NA	NA	8184	NA	NA	NA	NA	NA	6763.5	NA	NA	NA	NA	NA	6833	4.6019	0.0196545	0.460772	MEG	95.4909	665	5611.38	GRMZM2G172098	NP_001136742	hypothetical protein LOC100216883
GRMZM5G871262		-2.52515	5.95523e-05	0.00256514	PEG	86.4432	380	NA	NA	NA	NA	NA	6763.5	-2.44105	0.142333	1	PEG	85.6295	6954.5	-2.42177	0.177225	1	PEG	85.4333	8348	5611.5	GRMZM5G871262	NP_001130482	hypothetical protein LOC100191580
GRMZM5G873459		4.63207	0.000473507	0.0153777	MEG	95.5469	504	NA	NA	NA	NA	NA	6763.5	NA	NA	NA	NA	NA	6833	0.777677	0.734161	1	MEG	37.6862	8348	5612.12	GRMZM5G873459	B7ZY43	Putative uncharacterized protein
GRMZM5G898330		-1.80802	0.00771943	0.151991	PEG	76.575	831	0.382726	0.820043	1	MEG	12.7765	6869	-2.72151	0.11084	1	PEG	88.1046	6954.5	NA	NA	NA	NA	NA	7795	5612.38	GRMZM5G898330	NP_001131349	hypothetical protein LOC100192669
GRMZM2G464515		5.00085	6.41677e-05	0.00273515	MEG	96.1551	384	NA	NA	NA	NA	NA	6763.5	2.67485	0.177752	1	MEG	87.7373	6954.5	1.01545	0.644871	1	MEG	50.7665	8348	5612.5	NA	NA	NA
GRMZM2G005013		-1.82348	0.030546	0.471903	PEG	76.879	1061	NA	NA	NA	NA	NA	6763.5	NA	NA	NA	NA	NA	6833	NA	NA	NA	NA	NA	7795	5613.12	GRMZM2G005013	Q6QP53	Putative uncharacterized protein
GRMZM2G019562		-1.71613	0.030676	0.471903	PEG	74.6522	1061	NA	NA	NA	NA	NA	6763.5	NA	NA	NA	NA	NA	6833	NA	NA	NA	NA	NA	7795	5613.12	NA	NA	NA
GRMZM2G126582		-1.71613	0.0306527	0.471903	PEG	74.6522	1061	NA	NA	NA	NA	NA	6763.5	NA	NA	NA	NA	NA	6833	NA	NA	NA	NA	NA	7795	5613.12	GRMZM2G126582	NP_001151947	aquaporin NIP-type
GRMZM2G177947	x	-2.28265	3.57138e-06	0.00020803	PEG	83.8982	281	-2.5584	0.0420011	1	PEG	86.7469	6869	-1.82814	0.127099	1	PEG	76.9696	6954.5	-2.11169	0.0870631	1	PEG	81.6824	8348	5613.12	GRMZM2G177947	NP_001140875	hypothetical protein LOC100272951
GRMZM2G131055		5.08486	7.10077e-05	0.00300324	MEG	96.2764	387	NA	NA	NA	NA	NA	6763.5	-0.311631	0.794971	1	PEG	8.85177	6954.5	-0.333067	0.801705	1	PEG	9.9856	8348	5613.25	GRMZM2G131055	NP_001145867	hypothetical protein LOC100279381
GRMZM2G104260		-2.75266	0.000515057	0.0164979	PEG	88.3411	511	NA	NA	NA	NA	NA	6763.5	NA	NA	NA	NA	NA	6833	0.434301	0.866186	1	MEG	15.8686	8348	5613.88	NA	NA	NA
GRMZM2G032619		NA	NA	NA	NA	NA	8184	NA	NA	NA	NA	NA	6763.5	NA	NA	NA	NA	NA	6833	6.5892	0.0205674	0.475032	MEG	97.7486	675	5613.88	NA	NA	NA
GRMZM2G343769		4.5409	0.000516388	0.0165083	MEG	95.3746	512	NA	NA	NA	NA	NA	6763.5	NA	NA	NA	NA	NA	6833	-1.60305	0.465681	1	PEG	71.9869	8348	5614.12	NA	NA	NA
GRMZM2G460465		2.70091	0.00823406	0.160638	MEG	87.9444	839	-0.0273027	0.991005	1	PEG	0.0744881	6869	0.0456148	0.994142	1	MEG	0.207639	6954.5	NA	NA	NA	NA	NA	7795	5614.38	NA	NA	NA
GRMZM2G004060		NA	NA	NA	NA	NA	8184	NA	NA	NA	NA	NA	6763.5	NA	NA	NA	NA	NA	6833	6.34453	0.0206379	0.47525	MEG	97.5759	677	5614.38	GRMZM2G004060	NM_001150889	hypothetical protein LOC100277272 (LOC100277272), mRNA
GRMZM2G158609	x	-3.36361	4.26872e-06	0.000241766	PEG	91.8791	289	-2.61798	0.0828954	1	PEG	87.2674	6869	-1.85582	0.119817	1	PEG	77.4982	6954.5	-1.49725	0.175292	1	PEG	69.1527	8348	5615.12	NA	NA	NA
GRMZM2G153984		-2.60681	9.57671e-05	0.00380465	PEG	87.172	412	-2.17091	0.113983	1	PEG	82.4957	6869	NA	NA	NA	NA	NA	6833	-2.09259	0.37339	1	PEG	81.4089	8348	5615.5	GRMZM2G153984	NP_001148591	2-hydroxy-3-oxopropionate reductase
GRMZM2G157034	x	-1.58527	5.02863e-06	0.000281879	PEG	71.5349	292	-1.24064	0.188927	1	PEG	60.6173	6869	-1.97722	0.0309297	1	PEG	79.6308	6954.5	-0.957834	0.141775	1	PEG	47.8473	8348	5615.88	GRMZM2G157034	NP_001148971	notchless-like protein
GRMZM2G161938		-2.48445	0.000581607	0.0183425	PEG	86.0578	519	NA	NA	NA	NA	NA	6763.5	NA	NA	NA	NA	NA	6833	-2.30727	0.582105	1	PEG	84.186	8348	5615.88	NA	NA	NA
GRMZM2G091278		NA	NA	NA	NA	NA	8184	NA	NA	NA	NA	NA	6763.5	NA	NA	NA	NA	NA	6833	-5.95763	0.0214223	0.488265	PEG	97.2598	684	5616.12	NA	NA	NA
GRMZM2G016774	x	-2.04025	5.46741e-06	0.00030439	PEG	80.63	294	-0.988025	0.329992	1	PEG	49.3976	6869	-1.52789	0.220374	1	PEG	70.0101	6954.5	-2.09504	0.0798033	1	PEG	81.4443	8348	5616.38	NA	NA	NA
GRMZM2G047138		NA	NA	NA	NA	NA	8184	NA	NA	NA	NA	NA	6763.5	NA	NA	NA	NA	NA	6833	6.50709	0.0215734	0.490991	MEG	97.6928	685	5616.38	GRMZM2G047138	NP_001170742	hypothetical protein LOC100384834
GRMZM2G065245		1.88995	0.0318777	0.484872	MEG	78.1273	1074.5	NA	NA	NA	NA	NA	6763.5	NA	NA	NA	NA	NA	6833	NA	NA	NA	NA	NA	7795	5616.5	NA	NA	NA
GRMZM5G833032		1.93975	0.0318612	0.484872	MEG	79.0032	1074.5	NA	NA	NA	NA	NA	6763.5	NA	NA	NA	NA	NA	6833	NA	NA	NA	NA	NA	7795	5616.5	GRMZM5G833032	NP_001146727	hypothetical protein LOC100280329
GRMZM2G060213	x	-2.27699	5.95059e-06	0.000330167	PEG	83.831	295	-1.06106	0.417943	1	PEG	52.96	6869	-1.6943	0.153801	1	PEG	74.1647	6954.5	-0.622181	0.505532	1	PEG	27.9076	8348	5616.62	GRMZM2G060213	NP_001169375	hypothetical protein LOC100383243
GRMZM2G124229		NA	NA	NA	NA	NA	8184	NA	NA	NA	NA	NA	6763.5	NA	NA	NA	NA	NA	6833	6.31239	0.0217173	0.493545	MEG	97.5518	686	5616.62	GRMZM2G124229	NP_001142060	hypothetical protein LOC100274216
GRMZM2G147659		NA	NA	NA	NA	NA	8184	NA	NA	NA	NA	NA	6763.5	NA	NA	NA	NA	NA	6833	6.29492	0.021813	0.49428	MEG	97.5385	687.5	5617	GRMZM2G147659	NP_001144902	hypothetical protein LOC100278009
GRMZM2G341304		4.55159	0.000595538	0.018558	MEG	95.3953	524.5	NA	NA	NA	NA	NA	6763.5	NA	NA	NA	NA	NA	6833	0.735803	0.89016	1	MEG	35.1242	8348	5617.25	NA	NA	NA
GRMZM2G429254		-1.59975	0.0323596	0.491338	PEG	71.9038	1078	NA	NA	NA	NA	NA	6763.5	NA	NA	NA	NA	NA	6833	NA	NA	NA	NA	NA	7795	5617.38	GRMZM2G429254	NP_001151713	SAUR11 - auxin-responsive SAUR family member
GRMZM2G005984		2.22039	0.0327435	0.495787	MEG	83.137	1081	NA	NA	NA	NA	NA	6763.5	NA	NA	NA	NA	NA	6833	NA	NA	NA	NA	NA	7795	5618.12	GRMZM2G005984	NP_001147626	photosystem II 11 kD protein
GRMZM2G136016	x	-2.69111	8.124e-06	0.00044031	PEG	87.8671	302	-1.94038	0.147266	1	PEG	79.014	6869	-3.5273	0.0486581	1	PEG	92.5606	6954.5	-1.27293	0.250768	1	PEG	61.8372	8348	5618.38	GRMZM2G136016	NP_001131441	hypothetical protein LOC100192773
GRMZM2G168016		4.488	0.000600084	0.0185674	MEG	95.2701	529	NA	NA	NA	NA	NA	6763.5	NA	NA	NA	NA	NA	6833	4.94672	0.0950731	1	MEG	96.0738	8348	5618.38	NA	NA	NA
GRMZM2G086496		NA	NA	NA	NA	NA	8184	NA	NA	NA	NA	NA	6763.5	NA	NA	NA	NA	NA	6833	6.34785	0.0223919	0.502929	MEG	97.5784	693.5	5618.5	GRMZM2G086496	NP_001145735	hypothetical protein LOC100279242
GRMZM2G429873		-2.54104	0.00060334	0.018633	PEG	86.5896	530	NA	NA	NA	NA	NA	6763.5	NA	NA	NA	NA	NA	6833	1.0365	0.674004	1	MEG	51.7919	8348	5618.62	GRMZM2G429873	NP_001131448	hypothetical protein LOC100192780
GRMZM2G015542		1.91798	0.0331623	0.500277	MEG	78.6263	1085	NA	NA	NA	NA	NA	6763.5	NA	NA	NA	NA	NA	6833	NA	NA	NA	NA	NA	7795	5619.12	GRMZM2G015542	NP_001146497	hypothetical protein LOC100280087
GRMZM2G179679		NA	NA	NA	NA	NA	8184	NA	NA	NA	NA	NA	6763.5	NA	NA	NA	NA	NA	6833	6.36645	0.0224848	0.503646	MEG	97.5922	696	5619.12	GRMZM2G179679	C4J9H4	Putative uncharacterized protein
GRMZM2G162800		-1.54622	0.0332429	0.500466	PEG	70.5085	1087	NA	NA	NA	NA	NA	6763.5	NA	NA	NA	NA	NA	6833	NA	NA	NA	NA	NA	7795	5619.62	GRMZM2G162800	NP_001144701	hypothetical protein LOC100277737
GRMZM2G159369		1.98392	0.0223835	0.371198	MEG	79.7405	985	1.2608	0.399603	1	MEG	61.3841	6869	NA	NA	NA	NA	NA	6833	NA	NA	NA	NA	NA	7795	5620.5	GRMZM2G159369	NP_001105759	protein disulfide isomerase
GRMZM2G050137		NA	NA	NA	NA	NA	8184	NA	NA	NA	NA	NA	6763.5	NA	NA	NA	NA	NA	6833	6.72917	0.024045	0.533991	MEG	97.8393	702	5620.62	NA	NA	NA
GRMZM2G015637		4.45179	0.000698857	0.0211553	MEG	95.1966	539	NA	NA	NA	NA	NA	6763.5	NA	NA	NA	NA	NA	6833	4.98264	0.0925207	1	MEG	96.128	8348	5620.88	NA	NA	NA
GRMZM2G019335		4.48082	0.000699232	0.0211553	MEG	95.2557	539	NA	NA	NA	NA	NA	6763.5	NA	NA	NA	NA	NA	6833	1.31176	0.570418	1	MEG	63.2448	8348	5620.88	GRMZM2G019335	NP_001141667	hypothetical protein LOC100273793
GRMZM2G097349		-2.90481	0.000694826	0.0211553	PEG	89.4044	539	NA	NA	NA	NA	NA	6763.5	NA	NA	NA	NA	NA	6833	0.349944	0.86496	1	MEG	10.91	8348	5620.88	GRMZM2G097349	NP_001151416	homeobox-leucine zipper protein HAT7
GRMZM2G131165	x	-1.49083	1.00593e-05	0.000524364	PEG	68.9688	314	-1.23315	0.321296	1	PEG	60.3278	6869	-1.79857	0.0741318	1	PEG	76.3864	6954.5	-1.07139	0.352977	1	PEG	53.4426	8348	5621.38	GRMZM2G131165	NP_001147464	anthranilate N-benzoyltransferase protein 1
GRMZM5G825226	x	-2.69934	1.03864e-05	0.000539698	PEG	87.9321	315	-1.08467	0.376444	1	PEG	54.0547	6869	-2.7626	0.104757	1	PEG	88.4151	6954.5	-0.577141	0.629936	1	PEG	24.9864	8348	5621.62	GRMZM5G825226	NP_001144218	hypothetical protein LOC100277080
GRMZM2G081803		-1.69382	0.0340125	0.506904	PEG	74.1537	1098	NA	NA	NA	NA	NA	6763.5	NA	NA	NA	NA	NA	6833	NA	NA	NA	NA	NA	7795	5622.38	GRMZM2G081803	NP_001143003	hypothetical protein LOC100275464
GRMZM2G131286		-1.69399	0.0340352	0.506904	PEG	74.1575	1098	NA	NA	NA	NA	NA	6763.5	NA	NA	NA	NA	NA	6833	NA	NA	NA	NA	NA	7795	5622.38	GRMZM2G131286	Q195N6	Pyruvate, phosphate dikinase regulatory protein, chloroplastic Precursor (EC 2.7.11.n1)(EC 2.7.4.n1)(Pyruvate, Pi dikinase regulatory protein)(PPDK regulatory protein)(PPDK RP)(Bifunctional dikinase regulatory protein)(BFRP)
GRMZM2G060138		1.85505	0.0346154	0.51394	MEG	77.4835	1102	NA	NA	NA	NA	NA	6763.5	NA	NA	NA	NA	NA	6833	NA	NA	NA	NA	NA	7795	5623.38	GRMZM2G060138	NP_001140395	hypothetical protein LOC100272449
GRMZM2G375956		-2.85578	0.000782914	0.0232995	PEG	89.0776	550	NA	NA	NA	NA	NA	6763.5	NA	NA	NA	NA	NA	6833	-1.20348	0.804706	1	PEG	59.1565	8348	5623.62	NA	NA	NA
GRMZM2G377647		NA	NA	NA	NA	NA	8184	NA	NA	NA	NA	NA	6763.5	NA	NA	NA	NA	NA	6833	6.4371	0.0251677	0.549531	MEG	97.6435	714	5623.62	GRMZM2G377647	NP_001143812	hypothetical protein LOC100276586
GRMZM2G112337	x	-2.38432	1.26383e-05	0.000636505	PEG	85.0411	325	-3.13975	0.0489727	1	PEG	90.7902	6869	-2.31981	0.0472014	1	PEG	84.3297	6954.5	-1.6888	0.276364	1	PEG	74.0399	8348	5624.12	GRMZM2G112337	NP_001151518	microtubule-associated protein MAP65-1a
GRMZM2G052890		NA	NA	NA	NA	NA	8184	NA	NA	NA	NA	NA	6763.5	NA	NA	NA	NA	NA	6833	6.23586	0.0257548	0.559087	MEG	97.4929	717.5	5624.5	GRMZM2G052890	NP_001105321	homologue of Arabidopsis gene AGAMOUS
GRMZM2G429842		NA	NA	NA	NA	NA	8184	NA	NA	NA	NA	NA	6763.5	NA	NA	NA	NA	NA	6833	6.23587	0.025745	0.559087	MEG	97.4929	717.5	5624.5	GRMZM2G429842	NP_001130775	hypothetical protein LOC100191879
GRMZM2G158890		2.19346	0.0354114	0.523117	MEG	82.792	1108	NA	NA	NA	NA	NA	6763.5	NA	NA	NA	NA	NA	6833	NA	NA	NA	NA	NA	7795	5624.88	GRMZM2G158890	NP_001145092	hypothetical protein LOC100278304
GRMZM2G437912		NA	NA	NA	NA	NA	8184	NA	NA	NA	NA	NA	6763.5	1.1558	0.47095	1	MEG	57.1894	6954.5	6.6241	0.0140665	0.366105	MEG	97.7718	598.5	5625.12	GRMZM2G437912	NP_001132476	hypothetical protein LOC100193934
GRMZM2G369815		5.01124	0.000141959	0.00534158	MEG	96.1704	435	NA	NA	NA	NA	NA	6763.5	3.66056	0.056525	1	MEG	93.0554	6954.5	3.64723	0.0961537	1	MEG	93.0081	8348	5625.25	GRMZM2G369815	NP_001130668	hypothetical protein LOC100191771
GRMZM2G064197	x	-1.81884	1.60787e-05	0.000795096	PEG	76.7884	331	-1.25615	0.179869	1	PEG	61.2091	6869	-0.82812	0.456982	1	PEG	40.6804	6954.5	-1.03729	0.452394	1	PEG	51.8298	8348	5625.62	GRMZM2G064197	NP_001149061	myb family transcription factor-related protein
AC233898.1_FG004		4.39345	0.000909138	0.0266203	MEG	95.0745	559	NA	NA	NA	NA	NA	6763.5	NA	NA	NA	NA	NA	6833	-0.553962	0.757165	1	PEG	23.4815	8348	5625.88	AC233898.1_FG004	NP_001132122	hypothetical protein LOC100193539
GRMZM5G862219	x	-1.82469	1.61643e-05	0.000796921	PEG	76.9027	332	-1.09039	0.352069	1	PEG	54.3159	6869	-0.923962	0.339947	1	PEG	46.054	6954.5	-0.793353	0.35164	1	PEG	38.628	8348	5625.88	GRMZM5G862219	NP_001150306	LOC100283936
GRMZM2G014729	x	1.91707	1.68668e-05	0.000826575	MEG	78.6104	334	1.214	0.286553	1	MEG	59.5762	6869	2.20116	0.0280801	1	MEG	82.8916	6954.5	1.41019	0.0867148	1	MEG	66.5401	8348	5626.38	GRMZM2G014729	NP_001105864	ramosa3
GRMZM2G327174	x	-2.31057	1.78581e-05	0.000872544	PEG	84.224	335	-2.21171	0.0370151	1	PEG	83.0269	6869	-0.712418	0.734075	1	PEG	33.6668	6954.5	-1.95388	0.134353	1	PEG	79.2431	8348	5626.62	GRMZM2G327174	NP_001132181	hypothetical protein LOC100193607
GRMZM2G063223		4.36922	0.00103071	0.0299125	MEG	95.0224	562.5	NA	NA	NA	NA	NA	6763.5	NA	NA	NA	NA	NA	6833	0.186308	0.938327	1	MEG	3.35461	8348	5626.75	NA	NA	NA
GRMZM5G805426		4.36927	0.00102708	0.0299125	MEG	95.0225	562.5	NA	NA	NA	NA	NA	6763.5	NA	NA	NA	NA	NA	6833	-0.551273	0.855717	1	PEG	23.3071	8348	5626.75	GRMZM5G805426	NP_001167974	hypothetical protein LOC100381691
GRMZM2G123996		NA	NA	NA	NA	NA	8184	NA	NA	NA	NA	NA	6763.5	NA	NA	NA	NA	NA	6833	6.30798	0.0266428	0.571383	MEG	97.5485	726.5	5626.75	GRMZM2G123996	NP_001150886	pistil-specific extensin-like protein
GRMZM2G130302		-1.67031	0.0360908	0.528859	PEG	73.6144	1116	NA	NA	NA	NA	NA	6763.5	NA	NA	NA	NA	NA	6833	NA	NA	NA	NA	NA	7795	5626.88	GRMZM2G130302	NP_001144656	hypothetical protein LOC100277681
GRMZM2G443612		-1.93266	0.0362388	0.530551	PEG	78.8815	1118	NA	NA	NA	NA	NA	6763.5	NA	NA	NA	NA	NA	6833	NA	NA	NA	NA	NA	7795	5627.38	NA	NA	NA
GRMZM2G001332		NA	NA	NA	NA	NA	8184	NA	NA	NA	NA	NA	6763.5	NA	NA	NA	NA	NA	6833	6.62748	0.0268615	0.574446	MEG	97.774	729	5627.38	GRMZM2G001332	NM_001149903	hypothetical protein LOC100276009 (LOC100276009), mRNA
GRMZM2G069886	x	-1.51748	2.07232e-05	0.00100058	PEG	69.7223	339	-0.901691	0.339916	1	PEG	44.8442	6869	-1.51762	0.084047	1	PEG	69.7261	6954.5	-0.709187	0.293222	1	PEG	33.464	8348	5627.62	NA	NA	NA
GRMZM2G060265		NA	NA	NA	NA	NA	8184	NA	NA	NA	NA	NA	6763.5	NA	NA	NA	NA	NA	6833	6.15185	0.0269249	0.575012	MEG	97.4257	730	5627.62	NA	NA	NA
GRMZM2G018414		-2.79895	0.000187589	0.0068999	PEG	88.6802	445	NA	NA	NA	NA	NA	6763.5	-0.0314741	0.984756	1	PEG	0.0989641	6954.5	0.834111	0.60625	1	MEG	41.0287	8348	5627.75	GRMZM2G018414	NP_001106044	putative growth-regulating factor 13
GRMZM2G364566		-1.22258	0.0366133	0.534123	PEG	59.9149	1121.5	NA	NA	NA	NA	NA	6763.5	NA	NA	NA	NA	NA	6833	NA	NA	NA	NA	NA	7795	5628.25	NA	NA	NA
GRMZM2G388684		NA	NA	NA	NA	NA	8184	NA	NA	NA	NA	NA	6763.5	NA	NA	NA	NA	NA	6833	6.16843	0.0272387	0.578625	MEG	97.4391	733.5	5628.5	GRMZM2G388684	NP_001132709	hypothetical protein LOC100194192
GRMZM2G039445		-1.24104	0.036798	0.535336	PEG	60.6327	1124.5	NA	NA	NA	NA	NA	6763.5	NA	NA	NA	NA	NA	6833	NA	NA	NA	NA	NA	7795	5629	GRMZM2G039445	NP_001132093	hypothetical protein LOC100193508
GRMZM5G884432		-1.92914	0.00108004	0.0309058	PEG	78.8207	572	NA	NA	NA	NA	NA	6763.5	NA	NA	NA	NA	NA	6833	-0.608524	0.605045	1	PEG	27.0233	8348	5629.12	NA	NA	NA
GRMZM2G068398		NA	NA	NA	NA	NA	8184	NA	NA	NA	NA	NA	6763.5	NA	NA	NA	NA	NA	6833	6.12504	0.0275109	0.582533	MEG	97.4037	737	5629.38	NA	NA	NA
GRMZM2G143602	x	-1.76674	2.6384e-05	0.00124454	PEG	75.7363	347	-0.500349	0.540893	1	PEG	20.0223	6869	-1.06299	0.242127	1	PEG	53.0504	6954.5	-0.672499	0.515996	1	PEG	31.1416	8348	5629.62	GRMZM2G143602	P28523	Casein kinase II subunit alpha (EC 2.7.11.1)(CK2-alpha)(CK II)
AC186603.6_FG003		NA	NA	NA	NA	NA	8184	NA	NA	NA	NA	NA	6763.5	NA	NA	NA	NA	NA	6833	6.11976	0.0276581	0.583478	MEG	97.3993	739	5629.88	AC186603.6_FG003	B6U021	Cytochrome P450 CYP76M15
GRMZM2G065203		4.7193	0.000237244	0.00853454	MEG	95.703	455	NA	NA	NA	NA	NA	6763.5	0.318022	0.849865	1	MEG	9.18485	6954.5	-0.284791	0.948309	1	PEG	7.50212	8348	5630.25	GRMZM2G065203	NP_001168413	hypothetical protein LOC100382183
GRMZM2G351469		NA	NA	NA	NA	NA	8184	NA	NA	NA	NA	NA	6763.5	NA	NA	NA	NA	NA	6833	6.12576	0.0278557	0.585676	MEG	97.4043	741.5	5630.5	GRMZM2G351469	NP_001143301	hypothetical protein LOC100275855
GRMZM2G057789		-2.7645	0.00117706	0.0333324	PEG	88.4293	578	NA	NA	NA	NA	NA	6763.5	NA	NA	NA	NA	NA	6833	-1.84301	0.384419	1	PEG	77.2557	8348	5630.62	GRMZM2G057789	NP_001168249	hypothetical protein LOC100382012
GRMZM2G015333		NA	NA	NA	NA	NA	8184	NA	NA	NA	NA	NA	6763.5	NA	NA	NA	NA	NA	6833	6.26431	0.0280485	0.588528	MEG	97.515	743	5630.88	NA	NA	NA
GRMZM2G089776		NA	NA	NA	NA	NA	8184	NA	NA	NA	NA	NA	6763.5	NA	NA	NA	NA	NA	6833	6.11112	0.0281746	0.590379	MEG	97.3922	744	5631.12	GRMZM2G089776	B6UFT4	Putative uncharacterized protein
GRMZM2G471142		4.31481	0.00123324	0.0347782	MEG	94.9025	580.5	NA	NA	NA	NA	NA	6763.5	NA	NA	NA	NA	NA	6833	3.24122	0.153083	1	MEG	91.3085	8348	5631.25	GRMZM2G471142	B4FPL6	Putative uncharacterized protein
GRMZM2G031354	x	5.78741	3.17679e-05	0.00146472	MEG	97.101	355	5.10559	0.0392348	1	MEG	96.3055	6869	2.56988	0.207853	1	MEG	86.8495	6954.5	1.31461	0.646231	1	MEG	63.3459	8348	5631.62	GRMZM2G031354	NP_001152394	36.4 kDa proline-rich protein
GRMZM2G008072		NA	NA	NA	NA	NA	8184	NA	NA	NA	NA	NA	6763.5	NA	NA	NA	NA	NA	6833	4.42564	0.0284981	0.595557	MEG	95.1424	746	5631.62	NA	NA	NA
GRMZM2G069672		4.66976	0.000351278	0.0120539	MEG	95.6153	477	0.745505	0.694559	1	MEG	35.7235	6869	NA	NA	NA	NA	NA	6833	3.13588	0.127301	1	MEG	90.7696	8348	5631.75	NA	NA	NA
GRMZM2G179476		-2.27257	0.0268245	0.426276	PEG	83.7783	1030	-1.92732	0.175983	1	PEG	78.7891	6869	NA	NA	NA	NA	NA	6833	NA	NA	NA	NA	NA	7795	5631.75	NA	NA	NA
AC233888.1_FG001		NA	NA	NA	NA	NA	8184	NA	NA	NA	NA	NA	6763.5	NA	NA	NA	NA	NA	6833	6.22039	0.029045	0.604874	MEG	97.4807	748	5632.12	AC233888.1_FG001	C4J879	Putative uncharacterized protein
AC233851.1_FG008		NA	NA	NA	NA	NA	8184	NA	NA	NA	NA	NA	6763.5	2.97799	0.134672	1	MEG	89.8667	6954.5	6.5472	0.0165298	0.411004	MEG	97.7203	627	5632.25	NA	NA	NA
GRMZM2G008353		4.29348	0.00128735	0.0359013	MEG	94.8544	585	NA	NA	NA	NA	NA	6763.5	NA	NA	NA	NA	NA	6833	2.77509	0.185878	1	MEG	88.5072	8348	5632.38	GRMZM2G008353	NP_001170074	hypothetical protein LOC100383991
GRMZM2G090792		4.29348	0.00128422	0.0359013	MEG	94.8544	585	NA	NA	NA	NA	NA	6763.5	NA	NA	NA	NA	NA	6833	3.38671	0.131108	1	MEG	91.9806	8348	5632.38	GRMZM2G090792	NP_001142601	hypothetical protein LOC100274868
GRMZM2G445059		-1.65058	0.0392382	0.563867	PEG	73.1502	1139.5	NA	NA	NA	NA	NA	6763.5	NA	NA	NA	NA	NA	6833	NA	NA	NA	NA	NA	7795	5632.75	NA	NA	NA
GRMZM2G089308	x	-2.32264	3.82124e-05	0.00173739	PEG	84.3619	360	-2.32362	0.0251779	1	PEG	84.373	6869	0.794222	0.652155	1	MEG	38.68	6954.5	-2.51206	0.206655	1	PEG	86.321	8348	5632.88	GRMZM2G089308	NP_001141222	hypothetical protein LOC100273309
GRMZM2G168716		1.81649	0.0393157	0.563997	MEG	76.7422	1141	NA	NA	NA	NA	NA	6763.5	NA	NA	NA	NA	NA	6833	NA	NA	NA	NA	NA	7795	5633.12	NA	NA	NA
GRMZM2G420758		NA	NA	NA	NA	NA	8184	NA	NA	NA	NA	NA	6763.5	NA	NA	NA	NA	NA	6833	6.52081	0.0295869	0.611616	MEG	97.7023	754	5633.62	GRMZM2G420758	NP_001151705	disease resistance response protein 206
GRMZM2G019413		NA	NA	NA	NA	NA	8184	NA	NA	NA	NA	NA	6763.5	1.52684	0.427579	1	MEG	69.981	6954.5	6.49092	0.0170241	0.418646	MEG	97.6815	633	5633.75	GRMZM2G019413	NP_001130988	hypothetical protein LOC100192093
GRMZM2G075104	x	-2.39341	3.90135e-05	0.00175432	PEG	85.1376	364	-2.08806	0.0501305	1	PEG	81.3432	6869	-1.38514	0.174028	1	PEG	65.7371	6954.5	-1.03362	0.280457	1	PEG	51.6529	8348	5633.88	NA	NA	NA
GRMZM5G894234		1.61402	0.015128	0.270027	MEG	72.2613	917	1.58083	0.371504	1	MEG	71.4207	6869	-0.939114	0.510452	1	PEG	46.8632	6954.5	NA	NA	NA	NA	NA	7795	5633.88	NA	NA	NA
GRMZM2G531230		1.94324	0.0258457	0.413128	MEG	79.0628	1023.5	NA	NA	NA	NA	NA	6763.5	-0.186623	0.885225	1	PEG	3.36559	6954.5	NA	NA	NA	NA	NA	7795	5634.12	NA	NA	NA
AC197575.3_FG008		3.17479	0.000294113	0.010211	MEG	90.9741	471.5	NA	NA	NA	NA	NA	6763.5	5.26814	0.0621996	1	MEG	96.5221	6954.5	5.05696	0.14501	1	MEG	96.2368	8348	5634.38	NA	NA	NA
GRMZM2G092000	x	-2.51158	4.40944e-05	0.00197196	PEG	86.3164	366	-1.62249	0.147512	1	PEG	72.4705	6869	-0.972781	0.507433	1	PEG	48.6205	6954.5	-1.47153	0.3017	1	PEG	68.4083	8348	5634.38	GRMZM2G092000	NP_001143218	hypothetical protein LOC100275726
GRMZM2G104876	x	-3.29344	4.48314e-05	0.00199945	PEG	91.5589	367	0.0578124	0.96975	1	MEG	0.333114	6869	1.33599	0.449044	1	MEG	64.0916	6954.5	2.27414	0.241943	1	MEG	83.7971	8348	5634.62	GRMZM2G104876	NP_001150247	glycine-rich protein A3
GRMZM2G147288		-1.19786	0.04048	0.577157	PEG	58.93	1148	NA	NA	NA	NA	NA	6763.5	NA	NA	NA	NA	NA	6833	NA	NA	NA	NA	NA	7795	5634.88	NA	NA	NA
AC214524.3_FG002		4.25293	0.00147571	0.0404596	MEG	94.7609	597	NA	NA	NA	NA	NA	6763.5	NA	NA	NA	NA	NA	6833	2.02976	0.441056	1	MEG	80.4684	8348	5635.38	NA	NA	NA
GRMZM2G114704		4.25291	0.00148594	0.040469	MEG	94.7609	599.5	NA	NA	NA	NA	NA	6763.5	NA	NA	NA	NA	NA	6833	5.09593	0.0772013	1	MEG	96.292	8348	5636	GRMZM2G114704	NP_001146796	hypothetical protein LOC100280401
GRMZM2G129642		NA	NA	NA	NA	NA	8184	NA	NA	NA	NA	NA	6763.5	NA	NA	NA	NA	NA	6833	6.06325	0.0306646	0.623849	MEG	97.3519	765	5636.38	GRMZM2G129642	NM_001152617	hypothetical protein LOC100279621 (LOC100279621), mRNA
GRMZM2G101499		-2.59829	0.0415762	0.588684	PEG	87.0986	1155.5	NA	NA	NA	NA	NA	6763.5	NA	NA	NA	NA	NA	6833	NA	NA	NA	NA	NA	7795	5636.75	GRMZM2G101499	NP_001105116	SBP-domain protein3
GRMZM2G157127		4.26721	0.00150307	0.0407999	MEG	94.7941	603	NA	NA	NA	NA	NA	6763.5	NA	NA	NA	NA	NA	6833	4.76223	0.12141	1	MEG	95.7768	8348	5636.88	GRMZM2G157127	B4FDA3	Putative uncharacterized protein
GRMZM2G408703		-1.24056	0.0416843	0.589461	PEG	60.6144	1157.5	NA	NA	NA	NA	NA	6763.5	NA	NA	NA	NA	NA	6833	NA	NA	NA	NA	NA	7795	5637.25	NA	NA	NA
GRMZM2G365888	x	-1.30264	6.09438e-05	0.00261818	PEG	62.9201	381	-1.53146	0.104178	1	PEG	70.108	6869	-1.72179	0.0472581	1	PEG	74.7766	6954.5	-0.870938	0.3558	1	PEG	43.1344	8348	5638.12	NA	NA	NA
GRMZM2G006287		NA	NA	NA	NA	NA	8184	NA	NA	NA	NA	NA	6763.5	NA	NA	NA	NA	NA	6833	6.48081	0.0312476	0.631024	MEG	97.6745	772	5638.12	GRMZM2G006287	NP_001130994	hypothetical protein LOC100192099
GRMZM2G166507	x	-1.83646	6.13514e-05	0.0026288	PEG	77.1302	382	-1.79287	0.10123	1	PEG	76.2717	6869	-1.01446	0.32881	1	PEG	50.7179	6954.5	-1.07027	0.277039	1	PEG	53.3902	8348	5638.38	NA	NA	NA
GRMZM2G018589		NA	NA	NA	NA	NA	8184	NA	NA	NA	NA	NA	6763.5	-0.962347	0.593369	1	PEG	48.0819	6954.5	6.43275	0.0183431	0.436802	MEG	97.6404	652.5	5638.62	GRMZM2G018589	C0HIF4	Putative uncharacterized protein
AC206223.3_FG001		4.55473	0.000481919	0.0156199	MEG	95.4014	505	0.320566	0.846926	1	MEG	9.31867	6869	NA	NA	NA	NA	NA	6833	3.1232	0.12472	1	MEG	90.7015	8348	5638.75	AC206223.3_FG001	NP_001152156	pherophorin like protein
GRMZM2G469224		NA	NA	NA	NA	NA	8184	NA	NA	NA	NA	NA	6763.5	NA	NA	NA	NA	NA	6833	6.31782	0.0317122	0.637927	MEG	97.5559	775	5638.88	GRMZM2G469224	Q7XBD6	Putative uncharacterized protein Z013I05_12
GRMZM2G394941		NA	NA	NA	NA	NA	8184	NA	NA	NA	NA	NA	6763.5	NA	NA	NA	NA	NA	6833	6.1267	0.0320537	0.643965	MEG	97.4051	776	5639.12	NA	NA	NA
GRMZM2G412888	x	-2.12471	6.63152e-05	0.0028125	PEG	81.8656	385.5	-1.62802	0.068978	1	PEG	72.6061	6869	-1.79192	0.140261	1	PEG	76.2526	6954.5	-0.74558	0.578621	1	PEG	35.7281	8348	5639.25	GRMZM2G412888	NP_001131596	hypothetical protein LOC100192944
GRMZM2G475305	x	-2.46902	6.63261e-05	0.0028125	PEG	85.9077	385.5	-1.10003	0.331541	1	PEG	54.7526	6869	-1.12347	0.381531	1	PEG	55.7948	6954.5	-2.14413	0.106107	1	PEG	82.1342	8348	5639.25	NA	NA	NA
GRMZM2G021661		-1.67523	0.0420613	0.590443	PEG	73.7283	1166	NA	NA	NA	NA	NA	6763.5	NA	NA	NA	NA	NA	6833	NA	NA	NA	NA	NA	7795	5639.38	GRMZM2G021661	NM_001150755	hypothetical protein LOC100277092 (LOC100277092), mRNA
GRMZM2G104484		-1.67488	0.0421616	0.590443	PEG	73.7203	1166	NA	NA	NA	NA	NA	6763.5	NA	NA	NA	NA	NA	6833	NA	NA	NA	NA	NA	7795	5639.38	NA	NA	NA
GRMZM5G806182		-1.67508	0.0421046	0.590443	PEG	73.7249	1166	NA	NA	NA	NA	NA	6763.5	NA	NA	NA	NA	NA	6833	NA	NA	NA	NA	NA	7795	5639.38	GRMZM5G806182	NP_001168757	hypothetical protein LOC100382552
GRMZM2G440543		-2.70744	0.00165993	0.0441785	PEG	87.9955	615	NA	NA	NA	NA	NA	6763.5	NA	NA	NA	NA	NA	6833	-1.10257	0.755228	1	PEG	54.8669	8348	5639.88	GRMZM2G440543	NP_001147675	F-box protein GID2
GRMZM2G085078	x	1.38498	7.29611e-05	0.00306753	MEG	65.7321	389	1.67724	0.0576967	1	MEG	73.7748	6869	2.19568	0.0201303	1	MEG	82.8208	6954.5	0.962187	0.383562	1	MEG	48.0736	8348	5640.12	NA	NA	NA
GRMZM5G872141		NA	NA	NA	NA	NA	8184	NA	NA	NA	NA	NA	6763.5	NA	NA	NA	NA	NA	6833	3.94772	0.0329865	0.656781	MEG	93.9703	783	5640.88	GRMZM5G872141	NP_001149496	MTN3
GRMZM2G161435		-1.75307	0.0293	0.456081	PEG	75.4497	1051.5	NA	NA	NA	NA	NA	6763.5	2.74804	0.167733	1	MEG	88.3064	6954.5	NA	NA	NA	NA	NA	7795	5641.12	GRMZM2G161435	NP_001141591	hypothetical protein LOC100273707
GRMZM2G161306		1.74734	0.0427948	0.596141	MEG	75.3282	1175	NA	NA	NA	NA	NA	6763.5	NA	NA	NA	NA	NA	6833	NA	NA	NA	NA	NA	7795	5641.62	NA	NA	NA
GRMZM5G801875		NA	NA	NA	NA	NA	8184	NA	NA	NA	NA	NA	6763.5	NA	NA	NA	NA	NA	6833	5.99502	0.0332417	0.659335	MEG	97.2929	786	5641.62	GRMZM5G801875	NP_001132241	hypothetical protein LOC100193676
GRMZM2G175927		NA	NA	NA	NA	NA	8184	NA	NA	NA	NA	NA	6763.5	NA	NA	NA	NA	NA	6833	6.2741	0.0333118	0.659524	MEG	97.5226	787.5	5642	GRMZM2G175927	NP_001141111	hypothetical protein LOC100273195
GRMZM2G429442		1.66508	0.0301969	0.467609	MEG	73.4924	1057	NA	NA	NA	NA	NA	6763.5	-0.944918	0.556601	1	PEG	47.1702	6954.5	NA	NA	NA	NA	NA	7795	5642.5	NA	NA	NA
GRMZM2G135877		NA	NA	NA	NA	NA	8184	NA	NA	NA	NA	NA	6763.5	NA	NA	NA	NA	NA	6833	6.13687	0.0335827	0.662377	MEG	97.4134	790.5	5642.75	GRMZM2G135877	NP_001147434	antiporter/ drug transporter/ transporter
GRMZM2G179827		NA	NA	NA	NA	NA	8184	NA	NA	NA	NA	NA	6763.5	NA	NA	NA	NA	NA	6833	4.35993	0.0337206	0.663769	MEG	95.0023	792	5643.12	GRMZM2G179827	NP_001137062	hypothetical protein LOC100217235
GRMZM2G418004		1.93197	0.043799	0.60676	MEG	78.8696	1184	NA	NA	NA	NA	NA	6763.5	NA	NA	NA	NA	NA	6833	NA	NA	NA	NA	NA	7795	5643.88	NA	NA	NA
AC202877.3_FG002		1.93029	0.0441754	0.608127	MEG	78.8406	1188.5	NA	NA	NA	NA	NA	6763.5	NA	NA	NA	NA	NA	6833	NA	NA	NA	NA	NA	7795	5645	NA	NA	NA
GRMZM2G022627		NA	NA	NA	NA	NA	8184	NA	NA	NA	NA	NA	6763.5	NA	NA	NA	NA	NA	6833	5.95241	0.0347264	0.67363	MEG	97.2551	799.5	5645	GRMZM2G022627	NP_001147352	nucleotide binding protein
GRMZM2G037322		NA	NA	NA	NA	NA	8184	NA	NA	NA	NA	NA	6763.5	NA	NA	NA	NA	NA	6833	6.0102	0.0347401	0.67363	MEG	97.3062	799.5	5645	GRMZM2G037322	NP_001149890	catalytic/ hydrolase
GRMZM2G167794		NA	NA	NA	NA	NA	8184	NA	NA	NA	NA	NA	6763.5	NA	NA	NA	NA	NA	6833	5.95242	0.0346701	0.67363	MEG	97.2551	799.5	5645	GRMZM2G167794	NP_001131580	hypothetical protein LOC100192924
AC197164.4_FG002		4.16613	0.00202443	0.0522174	MEG	94.5524	636	NA	NA	NA	NA	NA	6763.5	NA	NA	NA	NA	NA	6833	4.89044	0.0978652	1	MEG	95.9866	8348	5645.12	NA	NA	NA
GRMZM2G036567	x	-3.71913	9.47626e-05	0.0037739	PEG	93.2578	411	-2.12876	0.178521	1	PEG	81.9221	6869	-0.990703	0.527195	1	PEG	49.533	6954.5	-1.01816	0.46126	1	PEG	50.9	8348	5645.62	GRMZM2G036567	NP_001152487	CF9
GRMZM2G425999		1.66677	0.031613	0.483139	MEG	73.5317	1071	NA	NA	NA	NA	NA	6763.5	1.91384	0.225403	1	MEG	78.5536	6954.5	NA	NA	NA	NA	NA	7795	5646	NA	NA	NA
GRMZM2G161610	x	-2.34203	9.60489e-05	0.00380661	PEG	84.58	413	-2.78314	0.0589623	1	PEG	88.566	6869	-3.7684	0.035765	1	PEG	93.4214	6954.5	-0.570934	0.798491	1	PEG	24.5833	8348	5646.12	GRMZM2G161610	NP_001140359	hypothetical protein LOC100272409
GRMZM2G158682		0.687044	0.339966	1	MEG	32.0666	8952	NA	NA	NA	NA	NA	6763.5	NA	NA	NA	NA	NA	6833	6.20425	2.74751e-12	1.11607e-09	MEG	97.4679	38	5646.62	NA	NA	NA
GRMZM2G496448		1.56242	0.0196007	0.331089	MEG	70.9399	968.5	0.670918	0.643498	1	MEG	31.0407	6869	-0.431509	0.870516	1	PEG	15.6972	6954.5	NA	NA	NA	NA	NA	7795	5646.75	NA	NA	NA
GRMZM2G012611		-1.60452	0.0453962	0.621275	PEG	72.024	1196	NA	NA	NA	NA	NA	6763.5	NA	NA	NA	NA	NA	6833	NA	NA	NA	NA	NA	7795	5646.88	GRMZM2G012611	NP_001140372	hypothetical protein LOC100272425
GRMZM2G110714	x	-1.0296	0.000100082	0.00393786	PEG	51.4582	416	-0.703722	0.386814	1	PEG	33.1204	6869	-0.95694	0.219951	1	PEG	47.8007	6954.5	-0.424905	0.491239	1	PEG	15.2933	8348	5646.88	GRMZM2G110714	NP_001170654	hypothetical protein LOC100384708
GRMZM2G051571		-1.60397	0.0455768	0.622187	PEG	72.01	1198	NA	NA	NA	NA	NA	6763.5	NA	NA	NA	NA	NA	6833	NA	NA	NA	NA	NA	7795	5647.38	GRMZM2G051571	NP_001141282	hypothetical protein LOC100273371
GRMZM2G363429		NA	NA	NA	NA	NA	8184	NA	NA	NA	NA	NA	6763.5	5.09493	0.0431508	1	MEG	96.2906	6954.5	4.54678	0.0218034	0.49428	MEG	95.386	687.5	5647.38	GRMZM2G363429	C4J505	Putative uncharacterized protein
GRMZM2G141859		2.60125	0.00213973	0.0541315	MEG	87.1242	647	NA	NA	NA	NA	NA	6763.5	NA	NA	NA	NA	NA	6833	-3.6642	0.108611	1	PEG	93.0682	8348	5647.88	NA	NA	NA
GRMZM2G080530		4.45104	0.000715877	0.0215395	MEG	95.195	544	0.966209	0.536618	1	MEG	48.2819	6869	NA	NA	NA	NA	NA	6833	1.79795	0.193185	1	MEG	76.374	8348	5648.5	GRMZM2G080530	NP_001130501	hypothetical protein LOC100191600
GRMZM2G379437		4.14177	0.00221008	0.0556199	MEG	94.4917	650	NA	NA	NA	NA	NA	6763.5	NA	NA	NA	NA	NA	6833	4.94675	0.0949778	1	MEG	96.0739	8348	5648.62	NA	NA	NA
GRMZM2G052696		1.78239	0.0464366	0.631291	MEG	76.0588	1204	NA	NA	NA	NA	NA	6763.5	NA	NA	NA	NA	NA	6833	NA	NA	NA	NA	NA	7795	5648.88	NA	NA	NA
GRMZM5G899985		-1.62506	0.0465388	0.632155	PEG	72.5336	1205	NA	NA	NA	NA	NA	6763.5	NA	NA	NA	NA	NA	6833	NA	NA	NA	NA	NA	7795	5649.12	NA	NA	NA
GRMZM2G096812		-1.20563	0.0342009	0.508909	PEG	59.2425	1100	-0.743141	0.664719	1	PEG	35.5778	6869	NA	NA	NA	NA	NA	6833	NA	NA	NA	NA	NA	7795	5649.25	GRMZM2G096812	NP_001167860	hypothetical protein LOC100381564
GRMZM2G444540		-1.62489	0.0465982	0.632438	PEG	72.5295	1206	NA	NA	NA	NA	NA	6763.5	NA	NA	NA	NA	NA	6833	NA	NA	NA	NA	NA	7795	5649.38	NA	NA	NA
GRMZM2G102888		NA	NA	NA	NA	NA	8184	NA	NA	NA	NA	NA	6763.5	NA	NA	NA	NA	NA	6833	6.18499	0.0361275	0.688543	MEG	97.4525	818	5649.62	GRMZM2G102888	NP_001144878	hypothetical protein LOC100277977
GRMZM2G323622	x	-1.16405	0.000117975	0.00451432	PEG	57.5376	427.5	-1.01658	0.211895	1	PEG	50.8219	6869	-0.760809	0.365633	1	PEG	36.662	6954.5	-1.08561	0.243822	1	PEG	54.0978	8348	5649.75	NA	NA	NA
GRMZM2G430392		-2.24575	0.00247519	0.0616649	PEG	83.453	657	NA	NA	NA	NA	NA	6763.5	NA	NA	NA	NA	NA	6833	1.19215	0.524984	1	MEG	58.6986	8348	5650.38	NA	NA	NA
GRMZM2G017940	x	-2.44931	0.000121997	0.00462235	PEG	85.7125	432	-1.60229	0.277936	1	PEG	71.9678	6869	-2.84151	0.103925	1	PEG	88.9797	6954.5	-1.61608	0.267542	1	PEG	72.3124	8348	5650.88	GRMZM2G017940	NP_001167753	hypothetical protein LOC100381443
GRMZM2G325612		NA	NA	NA	NA	NA	8184	NA	NA	NA	NA	NA	6763.5	NA	NA	NA	NA	NA	6833	5.95505	0.0365226	0.689044	MEG	97.2575	823.5	5651	NA	NA	NA
GRMZM2G162748		NA	NA	NA	NA	NA	8184	NA	NA	NA	NA	NA	6763.5	-0.636506	0.69064	1	PEG	28.8327	6954.5	6.33957	0.0240988	0.534424	MEG	97.5722	703	5651.25	GRMZM2G162748	NP_001141265	hypothetical protein LOC100273354
AC196130.3_FG002		4.11392	0.00250839	0.061781	MEG	94.421	661.5	NA	NA	NA	NA	NA	6763.5	NA	NA	NA	NA	NA	6833	-2.55682	0.365586	1	PEG	86.7327	8348	5651.5	NA	NA	NA
GRMZM2G145578		2.77219	0.000889334	0.026134	MEG	88.4859	557	0.309825	0.828222	1	MEG	8.75843	6869	NA	NA	NA	NA	NA	6833	0.652533	0.889851	1	MEG	29.8639	8348	5651.75	GRMZM2G145578	NP_001141322	hypothetical protein LOC100273413
GRMZM2G164547		-1.44969	0.0477905	0.641	PEG	67.7586	1218.5	NA	NA	NA	NA	NA	6763.5	NA	NA	NA	NA	NA	6833	NA	NA	NA	NA	NA	7795	5652.5	NA	NA	NA
GRMZM2G120069		NA	NA	NA	NA	NA	8184	NA	NA	NA	NA	NA	6763.5	NA	NA	NA	NA	NA	6833	5.97432	0.0371481	0.695244	MEG	97.2746	832.5	5653.25	GRMZM2G120069	NP_001152418	LOL3
GRMZM2G086779	x	-2.04349	0.00018214	0.00671456	PEG	80.6795	444	-1.37218	0.204971	1	PEG	65.3125	6869	-1.86356	0.144948	1	PEG	77.6429	6954.5	0.203831	0.87841	1	MEG	3.98897	8348	5653.88	GRMZM2G086779	NP_001147284	thioredoxin-like protein 4B
GRMZM2G177693		NA	NA	NA	NA	NA	8184	NA	NA	NA	NA	NA	6763.5	NA	NA	NA	NA	NA	6833	5.89299	0.0373864	0.698029	MEG	97.201	835	5653.88	GRMZM2G177693	NP_001146100	hypothetical protein LOC100279632
GRMZM2G162972	x	4.81828	0.000204315	0.00745921	MEG	95.8705	448	0.678735	0.646985	1	MEG	31.5388	6869	0.470002	0.712037	1	MEG	18.0934	6954.5	-0.670001	0.718935	1	PEG	30.9822	8348	5654.88	NA	NA	NA
GRMZM2G107076		NA	NA	NA	NA	NA	8184	5.4632	0.0248205	1	MEG	96.7582	6869	1.69461	0.354591	1	MEG	74.1716	6954.5	4.66144	0.0148844	0.379163	MEG	95.6003	612	5654.88	GRMZM2G107076	NP_001149377	dihydroflavonol-4-reductase
GRMZM2G101635		-2.15308	0.000864483	0.0254494	PEG	82.2562	556	NA	NA	NA	NA	NA	6763.5	-2.18401	0.187108	1	PEG	82.6687	6954.5	-1.66376	0.356617	1	PEG	73.4614	8348	5655.5	GRMZM2G101635	NP_001146888	LOC100280496
GRMZM2G410831	x	-1.94832	0.000215768	0.00783082	PEG	79.149	450.5	-1.04493	0.334098	1	PEG	52.1959	6869	-2.91746	0.0821007	1	PEG	89.4865	6954.5	-1.23404	0.309807	1	PEG	60.3623	8348	5655.5	NA	NA	NA
GRMZM2G152258		NA	NA	NA	NA	NA	8184	NA	NA	NA	NA	NA	6763.5	NA	NA	NA	NA	NA	6833	5.86776	0.0382465	0.708151	MEG	97.1776	842	5655.62	GRMZM2G152258	NP_001141512	hypothetical protein LOC100273624
GRMZM2G089673		1.49912	0.0492933	0.654471	MEG	69.2058	1231.5	NA	NA	NA	NA	NA	6763.5	NA	NA	NA	NA	NA	6833	NA	NA	NA	NA	NA	7795	5655.75	NA	NA	NA
GRMZM2G096952		-1.74524	0.0492023	0.654471	PEG	75.2833	1231.5	NA	NA	NA	NA	NA	6763.5	NA	NA	NA	NA	NA	6833	NA	NA	NA	NA	NA	7795	5655.75	NA	NA	NA
GRMZM2G012140	x	3.48427	0.000224633	0.00811652	MEG	92.3897	453	0.318677	0.852158	1	MEG	9.21923	6869	5.0614	0.0463188	1	MEG	96.2431	6954.5	2.46391	0.30401	1	MEG	85.8574	8348	5656.12	NA	NA	NA
GRMZM2G374475		NA	NA	NA	NA	NA	8184	NA	NA	NA	NA	NA	6763.5	NA	NA	NA	NA	NA	6833	5.86933	0.0391682	0.720936	MEG	97.179	847	5656.88	GRMZM2G374475	NP_001131302	hypothetical protein LOC100192615
AC196956.3_FG003		1.27583	0.0500411	0.66001	MEG	61.9446	1240.5	NA	NA	NA	NA	NA	6763.5	NA	NA	NA	NA	NA	6833	NA	NA	NA	NA	NA	7795	5658	NA	NA	NA
GRMZM2G119322	x	1.48094	0.000252363	0.00896293	MEG	68.6833	460.5	1.67517	0.106673	1	MEG	73.7271	6869	1.00625	0.216147	1	MEG	50.3114	6954.5	0.573054	0.499778	1	MEG	24.7209	8348	5658	GRMZM2G119322	NP_001142723	hypothetical protein LOC100275056
GRMZM2G162699	x	-2.26686	0.000257709	0.00913026	PEG	83.7097	462	-1.35161	0.269856	1	PEG	64.6248	6869	-0.354379	0.796808	1	PEG	11.1573	6954.5	-2.16832	0.152607	1	PEG	82.4611	8348	5658.38	GRMZM2G162699	NP_001170121	hypothetical protein LOC100384043
GRMZM2G141955		NA	NA	NA	NA	NA	8184	1.12362	0.613472	1	MEG	55.8017	6869	0.984266	0.665801	1	MEG	49.2071	6954.5	4.71223	0.0163671	0.407609	MEG	95.6906	626	5658.38	GRMZM2G141955	NM_001147373	hypothetical protein LOC100272921 (LOC100272921), mRNA
GRMZM2G046316		4.02138	0.00330871	0.0777803	MEG	94.1764	692	NA	NA	NA	NA	NA	6763.5	NA	NA	NA	NA	NA	6833	-1.33589	0.503829	1	PEG	64.0883	8348	5659.12	NA	NA	NA
GRMZM2G102714		4.02138	0.00330871	0.0777803	MEG	94.1764	692	NA	NA	NA	NA	NA	6763.5	NA	NA	NA	NA	NA	6833	2.87102	0.165396	1	MEG	89.1807	8348	5659.12	GRMZM2G102714	NM_001154176	nuclease (LOC100281257), mRNA
GRMZM2G136341	x	-1.35503	0.000269412	0.00948329	PEG	64.7405	465	-1.29653	0.112279	1	PEG	62.7003	6869	-1.33099	0.137435	1	PEG	63.919	6954.5	-0.759306	0.380204	1	PEG	36.5702	8348	5659.12	GRMZM2G136341	NP_001149628	LOC100283254
GRMZM2G038931		1.53571	0.0368273	0.535336	MEG	70.2239	1124.5	NA	NA	NA	NA	NA	6763.5	4.69382	0.0950491	1	MEG	95.6582	6954.5	NA	NA	NA	NA	NA	7795	5659.38	GRMZM2G038931	NM_001150179	hypothetical protein LOC100276373 (LOC100276373), mRNA
GRMZM2G403740		1.76016	0.0507694	0.66586	MEG	75.5988	1248	NA	NA	NA	NA	NA	6763.5	NA	NA	NA	NA	NA	6833	NA	NA	NA	NA	NA	7795	5659.88	NA	NA	NA
AC186606.4_FG003		NA	NA	NA	NA	NA	8184	NA	NA	NA	NA	NA	6763.5	NA	NA	NA	NA	NA	6833	5.83954	0.0413688	0.74993	MEG	97.151	859	5659.88	AC186606.4_FG003	NP_001152649	bZIP protein
GRMZM2G021786		NA	NA	NA	NA	NA	8184	NA	NA	NA	NA	NA	6763.5	NA	NA	NA	NA	NA	6833	5.93179	0.0412827	0.74993	MEG	97.2365	859	5659.88	GRMZM2G021786	NP_001131410	hypothetical protein LOC100192739
GRMZM2G122302		NA	NA	NA	NA	NA	8184	NA	NA	NA	NA	NA	6763.5	NA	NA	NA	NA	NA	6833	5.83955	0.0413554	0.74993	MEG	97.151	859	5659.88	GRMZM2G122302	NP_001152236	blue copper protein
GRMZM2G411561		1.83462	0.0508172	0.665954	MEG	77.0949	1249	NA	NA	NA	NA	NA	6763.5	NA	NA	NA	NA	NA	6833	NA	NA	NA	NA	NA	7795	5660.12	NA	NA	NA
GRMZM2G138659	x	0.931306	0.000292564	0.0101887	MEG	46.4476	470	0.869783	0.278045	1	MEG	43.0693	6869	0.861776	0.26501	1	MEG	42.6164	6954.5	0.541759	0.432348	1	MEG	22.6906	8348	5660.38	GRMZM2G138659	NP_001168383	hypothetical protein LOC100382152
GRMZM2G154678		4.3322	0.00114395	0.0325073	MEG	94.9413	575.5	NA	NA	NA	NA	NA	6763.5	2.42578	0.240557	1	MEG	85.4744	6954.5	2.15405	0.132675	1	MEG	82.2692	8348	5660.38	NA	NA	NA
GRMZM2G155502	x	2.4336	0.000294453	0.010211	MEG	85.5541	471.5	0.594819	0.619451	1	MEG	26.1344	6869	1.82392	0.30192	1	MEG	76.8876	6954.5	1.80896	0.400598	1	MEG	76.5937	8348	5660.75	GRMZM2G155502	NP_001151141	aldehyde dehydrogenase 3B1
GRMZM2G039618		1.72935	0.0516242	0.67437	MEG	74.9413	1252.5	NA	NA	NA	NA	NA	6763.5	NA	NA	NA	NA	NA	6833	NA	NA	NA	NA	NA	7795	5661	NA	NA	NA
GRMZM2G361615		-2.48078	0.00138579	0.0381862	PEG	86.0223	594	-1.62473	0.344001	1	PEG	72.5256	6869	NA	NA	NA	NA	NA	6833	0.752866	0.781716	1	MEG	36.1759	8348	5661	NA	NA	NA
GRMZM5G846339	x	-2.03311	0.000300999	0.010416	PEG	80.5203	473	-0.980029	0.35316	1	PEG	48.9915	6869	-0.536144	0.692099	1	PEG	22.3271	6954.5	0.145327	0.90403	1	MEG	2.06831	8348	5661.12	GRMZM5G846339	NP_001141005	hypothetical protein LOC100273084
GRMZM2G466993		2.44538	0.00119208	0.0336993	MEG	85.6731	579	NA	NA	NA	NA	NA	6763.5	5.60606	0.023557	1	MEG	96.9162	6954.5	0.661657	0.648016	1	MEG	30.4488	8348	5661.25	NA	NA	NA
GRMZM2G130260		NA	NA	NA	NA	NA	8184	NA	NA	NA	NA	NA	6763.5	NA	NA	NA	NA	NA	6833	5.78695	0.0421929	0.75957	MEG	97.1005	866	5661.62	GRMZM2G130260	NP_001142119	hypothetical protein LOC100274283
GRMZM2G168214		1.45831	0.110471	1	MEG	68.0171	8952	NA	NA	NA	NA	NA	6763.5	NA	NA	NA	NA	NA	6833	10.2908	1.25893e-07	1.98746e-05	MEG	99.0645	98.5	5661.75	GRMZM2G168214	NP_001168400	hypothetical protein LOC100382169
GRMZM2G354151		1.72921	0.0517611	0.674543	MEG	74.9384	1256	NA	NA	NA	NA	NA	6763.5	NA	NA	NA	NA	NA	6833	NA	NA	NA	NA	NA	7795	5661.88	NA	NA	NA
GRMZM2G095868		-1.08765	0.0518512	0.674789	PEG	54.1909	1257.5	NA	NA	NA	NA	NA	6763.5	NA	NA	NA	NA	NA	6833	NA	NA	NA	NA	NA	7795	5662.25	NA	NA	NA
AC206951.3_FG016		NA	NA	NA	NA	NA	8184	NA	NA	NA	NA	NA	6763.5	2.53956	0.167168	1	MEG	86.576	6954.5	6.17513	0.0290603	0.604874	MEG	97.4446	748	5662.5	AC206951.3_FG016	C4JA41	Putative uncharacterized protein
GRMZM2G093323	x	-1.90633	0.000357175	0.0122051	PEG	78.4208	479	-1.65502	0.162302	1	PEG	73.2555	6869	-2.57712	0.0866046	1	PEG	86.9137	6954.5	-0.834746	0.489356	1	PEG	41.0656	8348	5662.62	GRMZM2G093323	NP_001123602	nucleotide sugar translocator BT2A
GRMZM2G055469		-1.28687	0.0525996	0.681132	PEG	62.35	1264	NA	NA	NA	NA	NA	6763.5	NA	NA	NA	NA	NA	6833	NA	NA	NA	NA	NA	7795	5663.88	GRMZM2G055469	NP_001131616	hypothetical protein LOC100192968
GRMZM2G111189		-2.54917	0.0037635	0.0863969	PEG	86.6636	712.5	NA	NA	NA	NA	NA	6763.5	NA	NA	NA	NA	NA	6833	0.374903	0.882334	1	MEG	12.3232	8348	5664.25	GRMZM2G111189	NP_001169417	hypothetical protein LOC100383286
GRMZM2G369931		1.33584	0.0417774	0.589493	MEG	64.0866	1160	0.835841	0.649079	1	MEG	41.129	6869	NA	NA	NA	NA	NA	6833	NA	NA	NA	NA	NA	7795	5664.25	GRMZM2G369931	NP_001130394	hypothetical protein LOC100191490
GRMZM2G022699		NA	NA	NA	NA	NA	8184	NA	NA	NA	NA	NA	6763.5	NA	NA	NA	NA	NA	6833	5.98833	0.0433159	0.769765	MEG	97.287	877	5664.38	NA	NA	NA
GRMZM2G059821		NA	NA	NA	NA	NA	8184	NA	NA	NA	NA	NA	6763.5	NA	NA	NA	NA	NA	6833	-5.55198	0.043289	0.769765	PEG	96.8578	877	5664.38	NA	NA	NA
GRMZM2G042442		1.38878	0.0418336	0.589778	MEG	65.8552	1161	-0.658205	0.67844	1	PEG	30.2277	6869	NA	NA	NA	NA	NA	6833	NA	NA	NA	NA	NA	7795	5664.5	GRMZM2G042442	NP_001146438	hypothetical protein LOC100280021
GRMZM2G146437		-2.73161	0.00162043	0.0435521	PEG	88.182	609	-0.394397	0.882492	1	PEG	13.4611	6869	NA	NA	NA	NA	NA	6833	-0.500049	0.919686	1	PEG	20.0032	8348	5664.75	GRMZM2G146437	NP_001150939	undecaprenyl pyrophosphate synthetase
GRMZM2G382534		NA	NA	NA	NA	NA	8184	NA	NA	NA	NA	NA	6763.5	NA	NA	NA	NA	NA	6833	5.87535	0.0438648	0.777989	MEG	97.1847	879	5664.88	GRMZM2G382534	NP_001148085	beta-carotene hydroxylase
GRMZM5G816457		-1.49436	0.0534989	0.690284	PEG	69.0702	1268.5	NA	NA	NA	NA	NA	6763.5	NA	NA	NA	NA	NA	6833	NA	NA	NA	NA	NA	7795	5665	GRMZM5G816457	NP_001169214	hypothetical protein LOC100383070
AC187090.3_FG011		3.9729	0.0038106	0.0866364	MEG	94.0419	717	NA	NA	NA	NA	NA	6763.5	NA	NA	NA	NA	NA	6833	-0.205619	0.90786	1	PEG	4.0564	8348	5665.38	AC187090.3_FG011	C4J221	Putative uncharacterized protein
GRMZM2G087875		3.06095	0.00146881	0.040338	MEG	90.3563	596	NA	NA	NA	NA	NA	6763.5	-1.7691	0.418437	1	PEG	75.7853	6954.5	3.4572	0.115691	1	MEG	92.2793	8348	5665.5	GRMZM2G087875	NP_001146006	hypothetical protein LOC100279536
GRMZM2G355523	x	-1.43773	0.000373279	0.0124591	PEG	67.3954	490.5	-0.964052	0.409904	1	PEG	48.1703	6869	-0.345139	0.787514	1	PEG	10.6442	6954.5	-1.0276	0.445538	1	PEG	51.3611	8348	5665.5	NA	NA	NA
GRMZM2G165961		NA	NA	NA	NA	NA	8184	NA	NA	NA	NA	NA	6763.5	NA	NA	NA	NA	NA	6833	5.93575	0.0451159	0.796208	MEG	97.2401	882	5665.62	NA	NA	NA
GRMZM2G171395		NA	NA	NA	NA	NA	8184	NA	NA	NA	NA	NA	6763.5	NA	NA	NA	NA	NA	6833	5.70916	0.0451427	0.796208	MEG	97.0233	882	5665.62	GRMZM2G171395	NP_001146534	hypothetical protein LOC100280128
GRMZM5G803334		1.73774	0.0541549	0.696357	MEG	75.1227	1272.5	NA	NA	NA	NA	NA	6763.5	NA	NA	NA	NA	NA	6833	NA	NA	NA	NA	NA	7795	5666	NA	NA	NA
GRMZM2G034536	x	-2.60543	0.00041372	0.0137358	PEG	87.1601	493	-2.28747	0.0907547	1	PEG	83.9551	6869	-2.35328	0.220168	1	PEG	84.7046	6954.5	-1.20889	0.305124	1	PEG	59.3731	8348	5666.12	NA	NA	NA
GRMZM2G094039		2.2447	0.00394947	0.0891654	MEG	83.4401	725	NA	NA	NA	NA	NA	6763.5	NA	NA	NA	NA	NA	6833	-1.5078	0.505478	1	PEG	69.4512	8348	5667.38	GRMZM2G094039	NP_001131658	hypothetical protein LOC100193018
GRMZM2G302891		-1.17001	0.0426841	0.595612	PEG	57.7868	1173	-1.15684	0.458237	1	PEG	57.2333	6869	NA	NA	NA	NA	NA	6833	NA	NA	NA	NA	NA	7795	5667.5	GRMZM2G302891	NP_001146045	hypothetical protein LOC100279576
GRMZM2G089498		1.51514	0.042749	0.59601	MEG	69.657	1174	0.540196	0.713388	1	MEG	22.5894	6869	NA	NA	NA	NA	NA	6833	NA	NA	NA	NA	NA	7795	5667.75	GRMZM2G089498	NP_001141297	hypothetical protein LOC100273388
GRMZM2G021881		NA	NA	NA	NA	NA	8184	NA	NA	NA	NA	NA	6763.5	NA	NA	NA	NA	NA	6833	5.69509	0.0460793	0.806258	MEG	97.009	891	5667.88	GRMZM2G021881	NP_001168074	hypothetical protein LOC100381807
GRMZM2G467435		2.76438	0.00161572	0.043497	MEG	88.4284	608	NA	NA	NA	NA	NA	6763.5	5.31133	0.0332615	1	MEG	96.5765	6954.5	2.63551	0.163651	1	MEG	87.4149	8348	5668.5	GRMZM2G467435	NP_001132604	hypothetical protein LOC100194076
GRMZM2G145466		2.57504	0.00189777	0.0497004	MEG	86.8953	625	-1.99738	0.186897	1	PEG	79.9581	6869	NA	NA	NA	NA	NA	6833	0.26878	0.822301	1	MEG	6.73753	8348	5668.75	NA	NA	NA
GRMZM2G050450	x	4.55471	0.000483053	0.0156257	MEG	95.4013	506	-0.410128	0.841613	1	PEG	14.3986	6869	3.05916	0.119123	1	MEG	90.3461	6954.5	1.37486	0.419635	1	MEG	65.4008	8348	5669.38	NA	NA	NA
GRMZM2G159711		NA	NA	NA	NA	NA	8184	NA	NA	NA	NA	NA	6763.5	NA	NA	NA	NA	NA	6833	5.70217	0.0467444	0.810618	MEG	97.0162	898.5	5669.75	GRMZM2G159711	NP_001169179	hypothetical protein LOC100383029
GRMZM2G336879		NA	NA	NA	NA	NA	8184	NA	NA	NA	NA	NA	6763.5	NA	NA	NA	NA	NA	6833	5.70217	0.046734	0.810618	MEG	97.0162	898.5	5669.75	GRMZM2G336879	NP_001151408	carboxylic ester hydrolase
GRMZM2G023921		-1.71613	0.0306551	0.471903	PEG	74.6522	1061	2.30281	0.239751	1	MEG	84.1344	6869	0.405965	0.776869	1	MEG	14.1489	6954.5	NA	NA	NA	NA	NA	7795	5669.88	GRMZM2G023921	NP_001150482	DNA-binding WRKY
GRMZM2G070075	x	-1.29898	0.000496567	0.0159996	PEG	62.7886	508	-1.50621	0.165622	1	PEG	69.4065	6869	-1.55282	0.0825595	1	PEG	70.6853	6954.5	-1.37097	0.142388	1	PEG	65.2725	8348	5669.88	GRMZM2G070075	C0P7Y1	Putative uncharacterized protein
GRMZM2G470422		-2.7077	0.00165494	0.0441656	PEG	87.9976	613.5	NA	NA	NA	NA	NA	6763.5	-0.963961	0.649949	1	PEG	48.1656	6954.5	0.760871	0.659264	1	MEG	36.6658	8348	5669.88	NA	NA	NA
GRMZM2G434500		1.7526	0.0564163	0.716386	MEG	75.4397	1289	NA	NA	NA	NA	NA	6763.5	NA	NA	NA	NA	NA	6833	NA	NA	NA	NA	NA	7795	5670.12	GRMZM2G434500	NP_001168618	hypothetical protein LOC100382402
GRMZM2G077279		-1.25079	0.044002	0.60676	PEG	61.0055	1184	-1.32298	0.272513	1	PEG	63.6402	6869	NA	NA	NA	NA	NA	6833	NA	NA	NA	NA	NA	7795	5670.25	GRMZM2G077279	NM_001150764	LOC100277103 (pco118161), mRNA
GRMZM2G094768		-1.21196	0.107457	1	PEG	59.4951	8952	NA	NA	NA	NA	NA	6763.5	NA	NA	NA	NA	NA	6833	9.71867	2.03283e-06	0.00023933	MEG	98.9524	132.5	5670.25	NA	NA	NA
GRMZM2G010016		NA	NA	NA	NA	NA	8184	NA	NA	NA	NA	NA	6763.5	NA	NA	NA	NA	NA	6833	5.74051	0.047297	0.814371	MEG	97.0548	903.5	5671	GRMZM2G010016	NP_001145669	hypothetical protein LOC100279169
GRMZM2G055629		NA	NA	NA	NA	NA	8184	NA	NA	NA	NA	NA	6763.5	NA	NA	NA	NA	NA	6833	5.74051	0.0472916	0.814371	MEG	97.0548	903.5	5671	GRMZM2G055629	NP_001144210	hypothetical protein LOC100277071
GRMZM2G144172		NA	NA	NA	NA	NA	8184	NA	NA	NA	NA	NA	6763.5	NA	NA	NA	NA	NA	6833	5.88065	0.0472827	0.814371	MEG	97.1896	903.5	5671	NA	NA	NA
GRMZM2G147752		NA	NA	NA	NA	NA	8184	NA	NA	NA	NA	NA	6763.5	NA	NA	NA	NA	NA	6833	6.03815	0.0473397	0.814371	MEG	97.3304	903.5	5671	GRMZM2G147752	C0P7A4	Putative uncharacterized protein
GRMZM2G149022		NA	NA	NA	NA	NA	8184	NA	NA	NA	NA	NA	6763.5	NA	NA	NA	NA	NA	6833	5.88073	0.0472508	0.814371	MEG	97.1897	903.5	5671	NA	NA	NA
AC197717.3_FG002	x	-0.960322	0.000540742	0.0172196	PEG	47.9767	514	-1.02797	0.119825	1	PEG	51.3789	6869	-0.620785	0.375716	1	PEG	27.8173	6954.5	-0.718059	0.296703	1	PEG	34.0199	8348	5671.38	AC197717.3_FG002	B4FAF3	Ninja-family protein 1
GRMZM2G143480		2.06216	0.0568533	0.719091	MEG	80.9615	1294.5	NA	NA	NA	NA	NA	6763.5	NA	NA	NA	NA	NA	6833	NA	NA	NA	NA	NA	7795	5671.5	GRMZM2G143480	NP_001149675	6,7-dimethyl-8-ribityllumazine synthase
GRMZM2G063253	x	-1.39548	0.00055465	0.017594	PEG	66.0713	516	-1.92361	0.0378286	1	PEG	78.7247	6869	-1.73916	0.061269	1	PEG	75.1532	6954.5	-1.13217	0.11498	1	PEG	56.1751	8348	5671.88	GRMZM2G063253	NP_001142411	hypothetical protein LOC100274586
GRMZM2G345717		2.17147	0.00434519	0.0953931	MEG	82.5031	743	NA	NA	NA	NA	NA	6763.5	NA	NA	NA	NA	NA	6833	2.05144	0.420813	1	MEG	80.8002	8348	5671.88	GRMZM2G345717	P41213	Leucoanthocyanidin dioxygenase (LDOX)(Leucocyanidin oxygenase)(EC 1.14.11.19)(Leucoanthocyanidin hydroxylase)
GRMZM2G172053		-1.62663	0.0573186	0.722797	PEG	72.572	1298	NA	NA	NA	NA	NA	6763.5	NA	NA	NA	NA	NA	6833	NA	NA	NA	NA	NA	7795	5672.38	NA	NA	NA
GRMZM2G131177		NA	NA	NA	NA	NA	8184	NA	NA	NA	NA	NA	6763.5	NA	NA	NA	NA	NA	6833	5.67407	0.0478189	0.819226	MEG	96.9875	910	5672.62	NA	NA	NA
AC233960.1_FG002		NA	NA	NA	NA	NA	8184	NA	NA	NA	NA	NA	6763.5	NA	NA	NA	NA	NA	6833	5.7295	0.0483125	0.826775	MEG	97.0438	911	5672.88	AC233960.1_FG002	NP_001105179	alternative oxidase AOX1 precursor
GRMZM5G870170		NA	NA	NA	NA	NA	8184	NA	NA	NA	NA	NA	6763.5	0.075016	0.976708	1	MEG	0.559591	6954.5	6.13681	0.0336075	0.662377	MEG	97.4134	790.5	5673.12	GRMZM5G870170	NP_001164052	MATE family protein
GRMZM2G030529	x	-1.73681	0.00059045	0.018522	PEG	75.1027	521.5	-2.34212	0.0591319	1	PEG	84.581	6869	-1.05647	0.358931	1	PEG	52.7441	6954.5	-1.64158	0.140072	1	PEG	72.9347	8348	5673.25	NA	NA	NA
GRMZM2G316665		-1.60346	0.0457404	0.623535	PEG	71.9974	1200.5	1.35998	0.471307	1	MEG	64.9066	6869	NA	NA	NA	NA	NA	6833	NA	NA	NA	NA	NA	7795	5674.38	NA	NA	NA
GRMZM2G439306		-1.60343	0.0457518	0.623535	PEG	71.9965	1200.5	0.141986	0.930721	1	MEG	1.97617	6869	NA	NA	NA	NA	NA	6833	NA	NA	NA	NA	NA	7795	5674.38	GRMZM2G439306	NP_001130342	hypothetical protein LOC100191437
GRMZM2G130173		0.126392	0.87886	1	MEG	1.57238	8952	NA	NA	NA	NA	NA	6763.5	-1.09054	0.508435	1	PEG	54.3226	6954.5	7.87751	1.16288e-13	5.84817e-11	MEG	98.4141	31	5675.25	GRMZM2G130173	NP_001147293	metallothionein-like protein type 2
GRMZM2G114998		1.47562	0.112158	1	MEG	68.5283	8952	NA	NA	NA	NA	NA	6763.5	NA	NA	NA	NA	NA	6833	9.36576	8.03931e-06	0.000819169	MEG	98.8728	153	5675.38	GRMZM2G114998	NP_001145220	hypothetical protein LOC100278484
GRMZM2G117164		NA	NA	NA	NA	NA	8184	NA	NA	NA	NA	NA	6763.5	5.41196	0.0357793	1	MEG	96.6985	6954.5	5.95241	0.0346986	0.67363	MEG	97.2551	799.5	5675.38	GRMZM2G117164	NP_001151825	homeobox-leucine zipper protein ATHB-6
GRMZM2G009214	x	-2.97829	0.0006061	0.018683	PEG	89.8685	531	-2.17077	0.132767	1	PEG	82.4937	6869	-2.46377	0.129874	1	PEG	85.856	6954.5	-3.16945	0.077197	1	PEG	90.9465	8348	5675.62	NA	NA	NA
GRMZM2G348014		1.24681	0.0588772	0.73509	MEG	60.854	1311	NA	NA	NA	NA	NA	6763.5	NA	NA	NA	NA	NA	6833	NA	NA	NA	NA	NA	7795	5675.62	NA	NA	NA
GRMZM5G848838		-1.22052	0.0589577	0.735534	PEG	59.8342	1312	NA	NA	NA	NA	NA	6763.5	NA	NA	NA	NA	NA	6833	NA	NA	NA	NA	NA	7795	5675.88	NA	NA	NA
GRMZM2G103983	x	-2.88676	0.000654495	0.0200614	PEG	89.2857	534	-0.88687	0.587008	1	PEG	44.0258	6869	-1.37015	0.230066	1	PEG	65.2452	6954.5	0.613734	0.760228	1	MEG	27.3609	8348	5676.38	GRMZM2G103983	Q9AT75	Aquaporin TIP3-2 (Tonoplast intrinsic protein 3-2)(ZmTIP3-2)(ZmTIP3;2)
GRMZM2G139467		NA	NA	NA	NA	NA	8184	NA	NA	NA	NA	NA	6763.5	NA	NA	NA	NA	NA	6833	5.64543	0.0499463	0.841769	MEG	96.9578	925.5	5676.5	GRMZM2G139467	NP_001146388	hypothetical protein LOC100279968
GRMZM2G301885		NA	NA	NA	NA	NA	8184	NA	NA	NA	NA	NA	6763.5	NA	NA	NA	NA	NA	6833	5.82219	0.0501606	0.841769	MEG	97.1345	925.5	5676.5	GRMZM2G301885	NP_001142160	hypothetical protein LOC100274325
GRMZM2G040039		-1.91405	0.0597307	0.743477	PEG	78.5573	1315	NA	NA	NA	NA	NA	6763.5	NA	NA	NA	NA	NA	6833	NA	NA	NA	NA	NA	7795	5676.62	NA	NA	NA
GRMZM2G042733		1.68917	0.0598143	0.743952	MEG	74.0483	1316	NA	NA	NA	NA	NA	6763.5	NA	NA	NA	NA	NA	6833	NA	NA	NA	NA	NA	7795	5676.88	NA	NA	NA
GRMZM2G702159		-1.22317	0.0472112	0.638031	PEG	59.9384	1211.5	0.0577588	0.969771	1	MEG	0.332499	6869	NA	NA	NA	NA	NA	6833	NA	NA	NA	NA	NA	7795	5677.12	GRMZM2G702159	NP_001152504	CAAX prenyl protease 1
GRMZM5G863645		2.39918	0.00482921	0.103461	MEG	85.1984	764	NA	NA	NA	NA	NA	6763.5	NA	NA	NA	NA	NA	6833	0.674982	0.668774	1	MEG	31.2998	8348	5677.12	GRMZM5G863645	NP_001140236	hypothetical protein LOC100272277
GRMZM2G372870		4.16374	0.00205471	0.0522687	MEG	94.5465	643.5	NA	NA	NA	NA	NA	6763.5	0.282695	0.829936	1	MEG	7.40025	6954.5	-0.371286	0.808283	1	PEG	12.1152	8348	5677.38	GRMZM2G372870	NP_001149102	dnaJ protein
GRMZM5G813892		NA	NA	NA	NA	NA	8184	-0.619733	0.65822	1	PEG	27.7493	6869	NA	NA	NA	NA	NA	6833	-4.73797	0.0363018	0.689044	PEG	95.7353	823.5	5677.38	GRMZM5G813892	NP_001169313	hypothetical protein LOC100383177
GRMZM2G411046		-1.91357	0.0599792	0.744265	PEG	78.5488	1319	NA	NA	NA	NA	NA	6763.5	NA	NA	NA	NA	NA	6833	NA	NA	NA	NA	NA	7795	5677.62	NA	NA	NA
GRMZM2G463953		NA	NA	NA	NA	NA	8184	0.810156	0.59584	1	MEG	39.6264	6869	2.65742	0.180161	1	MEG	87.5959	6954.5	6.22656	0.0241539	0.534603	MEG	97.4855	704.5	5678	GRMZM2G463953	NP_001143847	hypothetical protein LOC100276637
GRMZM2G052422		0.0872342	0.938375	1	MEG	0.755234	8952	NA	NA	NA	NA	NA	6763.5	1.58304	0.453972	1	MEG	71.4776	6954.5	7.25165	3.83762e-11	1.39136e-08	MEG	98.1339	43	5678.25	GRMZM2G052422	NP_001130227	hypothetical protein LOC100191321
GRMZM2G089288		-1.91294	0.0603037	0.74658	PEG	78.5376	1322	NA	NA	NA	NA	NA	6763.5	NA	NA	NA	NA	NA	6833	NA	NA	NA	NA	NA	7795	5678.38	GRMZM2G089288	NP_001151768	LOC100285403
GRMZM5G842990		-1.91286	0.0603449	0.74658	PEG	78.5362	1322	NA	NA	NA	NA	NA	6763.5	NA	NA	NA	NA	NA	6833	NA	NA	NA	NA	NA	7795	5678.38	NA	NA	NA
GRMZM2G091124		NA	NA	NA	NA	NA	8184	NA	NA	NA	NA	NA	6763.5	NA	NA	NA	NA	NA	6833	4.30523	0.0511124	0.854065	MEG	94.881	933	5678.38	GRMZM2G091124	NP_001142973	hypothetical protein LOC100275426
GRMZM6G257110		3.2318	0.00220041	0.0555807	MEG	91.2622	648	NA	NA	NA	NA	NA	6763.5	0.603368	0.786492	1	MEG	26.689	6954.5	0.250784	0.965633	1	MEG	5.91711	8348	5678.5	NA	NA	NA
GRMZM2G091320		-2.82683	0.00515192	0.109373	PEG	88.8777	771	NA	NA	NA	NA	NA	6763.5	NA	NA	NA	NA	NA	6833	-1.84137	0.679285	1	PEG	77.2242	8348	5678.88	NA	NA	NA
GRMZM2G076435		-1.76352	0.0051736	0.109691	PEG	75.6691	772	NA	NA	NA	NA	NA	6763.5	NA	NA	NA	NA	NA	6833	1.09061	0.376417	1	MEG	54.3262	8348	5679.12	NA	NA	NA
GRMZM2G050861	x	-1.20792	0.000745666	0.0223127	PEG	59.3342	547	-1.33378	0.191155	1	PEG	64.0155	6869	-0.812865	0.41778	1	PEG	39.7862	6954.5	-0.736983	0.297261	1	PEG	35.1972	8348	5679.62	GRMZM2G050861	NP_001142269	hypothetical protein LOC100274438
GRMZM2G001508		-2.59104	0.00278105	0.0680421	PEG	87.0357	669	4.7369	0.11537	1	MEG	95.7335	6869	NA	NA	NA	NA	NA	6833	-1.06643	0.844535	1	PEG	53.2113	8348	5679.75	GRMZM2G001508	NP_001148296	stem 28 kDa glycoprotein
GRMZM2G302293		NA	NA	NA	NA	NA	8184	NA	NA	NA	NA	NA	6763.5	NA	NA	NA	NA	NA	6833	5.65802	0.0516549	0.857594	MEG	96.9709	939	5679.88	GRMZM2G302293	NP_001142614	hypothetical protein LOC100274883
GRMZM2G417835		NA	NA	NA	NA	NA	8184	NA	NA	NA	NA	NA	6763.5	NA	NA	NA	NA	NA	6833	5.60879	0.0518703	0.85936	MEG	96.9191	941	5680.38	NA	NA	NA
GRMZM2G135366		-1.28583	0.03475	0.515207	PEG	62.3119	1104	0.424471	0.757701	1	MEG	15.2669	6869	-0.203805	0.913552	1	PEG	3.988	6954.5	NA	NA	NA	NA	NA	7795	5680.62	NA	NA	NA
GRMZM2G144196		1.78254	0.0619617	0.761772	MEG	76.062	1331	NA	NA	NA	NA	NA	6763.5	NA	NA	NA	NA	NA	6833	NA	NA	NA	NA	NA	7795	5680.62	GRMZM2G144196	NP_001105507	sigma-like factor6
GRMZM2G181637		NA	NA	NA	NA	NA	8184	NA	NA	NA	NA	NA	6763.5	NA	NA	NA	NA	NA	6833	3.57252	0.0524224	0.865747	MEG	92.7341	944	5681.12	GRMZM2G181637	NP_001132786	hypothetical protein LOC100194275
GRMZM2G006047		NA	NA	NA	NA	NA	8184	NA	NA	NA	NA	NA	6763.5	NA	NA	NA	NA	NA	6833	5.76316	0.0525122	0.866312	MEG	97.0772	945	5681.38	GRMZM2G006047	NP_001152425	LOC100286065
GRMZM2G449944		-1.2812	0.0624592	0.765219	PEG	62.1422	1335.5	NA	NA	NA	NA	NA	6763.5	NA	NA	NA	NA	NA	6833	NA	NA	NA	NA	NA	7795	5681.75	GRMZM2G449944	Q5GAS8	Putative caltractin
GRMZM2G049798		1.75281	0.0474128	0.638727	MEG	75.4441	1214.5	NA	NA	NA	NA	NA	6763.5	-0.385898	0.859299	1	PEG	12.9615	6954.5	NA	NA	NA	NA	NA	7795	5681.88	GRMZM2G049798	NP_001168355	hypothetical protein LOC100382123
GRMZM2G172795		1.45319	0.0626061	0.766445	MEG	67.8639	1337	NA	NA	NA	NA	NA	6763.5	NA	NA	NA	NA	NA	6833	NA	NA	NA	NA	NA	7795	5682.12	GRMZM2G172795	Q8S470	Regulatory protein
GRMZM2G046583		-2.60097	0.00308165	0.0740682	PEG	87.1218	681	-1.74326	0.259155	1	PEG	75.2412	6869	NA	NA	NA	NA	NA	6833	0.555453	0.800411	1	MEG	23.5782	8348	5682.75	GRMZM2G046583	NP_001152493	nicotinate phosphoribosyltransferase-like protein
GRMZM2G007151		2.63012	0.0031125	0.0746999	MEG	87.3698	682	-0.507417	0.863118	1	PEG	20.4754	6869	NA	NA	NA	NA	NA	6833	-0.446751	0.815111	1	PEG	16.6379	8348	5683	GRMZM2G007151	NP_001141208	hypothetical protein LOC100273295
GRMZM2G052920		NA	NA	NA	NA	NA	8184	NA	NA	NA	NA	NA	6763.5	NA	NA	NA	NA	NA	6833	5.55123	0.053273	0.86828	MEG	96.8569	951.5	5683	GRMZM2G052920	NP_001144486	hypothetical protein LOC100277463
GRMZM2G060290		NA	NA	NA	NA	NA	8184	NA	NA	NA	NA	NA	6763.5	NA	NA	NA	NA	NA	6833	5.55026	0.0531913	0.86828	MEG	96.8559	951.5	5683	GRMZM2G060290	NP_001146298	hypothetical protein LOC100279873
GRMZM2G069335		NA	NA	NA	NA	NA	8184	NA	NA	NA	NA	NA	6763.5	NA	NA	NA	NA	NA	6833	5.60786	0.0532428	0.86828	MEG	96.9182	951.5	5683	NA	NA	NA
GRMZM2G109515		NA	NA	NA	NA	NA	8184	NA	NA	NA	NA	NA	6763.5	NA	NA	NA	NA	NA	6833	5.55026	0.0531779	0.86828	MEG	96.8559	951.5	5683	GRMZM2G109515	NP_001146757	hypothetical protein LOC100280359
GRMZM2G163883		NA	NA	NA	NA	NA	8184	NA	NA	NA	NA	NA	6763.5	NA	NA	NA	NA	NA	6833	3.55839	0.0532998	0.86828	MEG	92.6805	951.5	5683	NA	NA	NA
GRMZM2G013688		-1.29642	0.063758	0.778218	PEG	62.6963	1341	NA	NA	NA	NA	NA	6763.5	NA	NA	NA	NA	NA	6833	NA	NA	NA	NA	NA	7795	5683.12	NA	NA	NA
GRMZM2G115047		-1.72855	0.00272718	0.0669242	PEG	74.9241	667	NA	NA	NA	NA	NA	6763.5	-0.740474	0.518735	1	PEG	35.4131	6954.5	-0.528617	0.537367	1	PEG	21.8405	8348	5683.25	GRMZM2G115047	NP_001140799	hypothetical protein LOC100272874
GRMZM2G163514		-1.19063	0.0495533	0.656221	PEG	58.6368	1236	1.02217	0.564585	1	MEG	51.0963	6869	NA	NA	NA	NA	NA	6833	NA	NA	NA	NA	NA	7795	5683.25	NA	NA	NA
GRMZM2G133082		-1.1785	0.0497751	0.658624	PEG	58.1391	1237	0.320406	0.872553	1	MEG	9.31023	6869	NA	NA	NA	NA	NA	6833	NA	NA	NA	NA	NA	7795	5683.5	NA	NA	NA
GRMZM2G316685		-1.52796	0.0645582	0.786227	PEG	70.0119	1344	NA	NA	NA	NA	NA	6763.5	NA	NA	NA	NA	NA	6833	NA	NA	NA	NA	NA	7795	5683.88	NA	NA	NA
GRMZM2G162537		0.918316	0.200729	1	MEG	45.7496	8952	NA	NA	NA	NA	NA	6763.5	1.39245	0.43514	1	MEG	65.974	6954.5	7.93394	8.04313e-09	1.89989e-06	MEG	98.4362	66	5684	GRMZM2G162537	NP_001140253	hypothetical protein LOC100272294
GRMZM2G046968		-1.37743	0.00280216	0.0683544	PEG	65.4854	671	NA	NA	NA	NA	NA	6763.5	-1.4499	0.308299	1	PEG	67.765	6954.5	-0.158039	0.88887	1	PEG	2.43678	8348	5684.25	GRMZM2G046968	NP_001148157	zinc finger C-x8-C-x5-C-x3-H type family protein
GRMZM2G108819		1.70949	0.0651675	0.792511	MEG	74.5051	1345.5	NA	NA	NA	NA	NA	6763.5	NA	NA	NA	NA	NA	6833	NA	NA	NA	NA	NA	7795	5684.25	NA	NA	NA
GRMZM2G147491		1.49027	0.0651711	0.792511	MEG	68.9528	1345.5	NA	NA	NA	NA	NA	6763.5	NA	NA	NA	NA	NA	6833	NA	NA	NA	NA	NA	7795	5684.25	GRMZM2G147491	NP_001132142	hypothetical protein LOC100193561
GRMZM2G098643		1.06097	0.145373	1	MEG	52.9558	8952	1.14594	0.624974	1	MEG	56.7695	6869	NA	NA	NA	NA	NA	6833	5.37579	5.01853e-08	9.20458e-06	MEG	96.6554	85	5684.75	GRMZM2G098643	Q0MWY2	Putative auxin efflux carrier
GRMZM2G043503		-2.03944	0.0653152	0.792615	PEG	80.6176	1348	NA	NA	NA	NA	NA	6763.5	NA	NA	NA	NA	NA	6833	NA	NA	NA	NA	NA	7795	5684.88	NA	NA	NA
GRMZM2G047889		1.70904	0.0653057	0.792615	MEG	74.4951	1348	NA	NA	NA	NA	NA	6763.5	NA	NA	NA	NA	NA	6833	NA	NA	NA	NA	NA	7795	5684.88	GRMZM2G047889	B4FTM2	Putative uncharacterized protein
GRMZM2G005991		NA	NA	NA	NA	NA	8184	NA	NA	NA	NA	NA	6763.5	NA	NA	NA	NA	NA	6833	5.54128	0.0535174	0.8691	MEG	96.846	959	5684.88	NA	NA	NA
GRMZM2G113036		NA	NA	NA	NA	NA	8184	NA	NA	NA	NA	NA	6763.5	NA	NA	NA	NA	NA	6833	5.54128	0.0536357	0.870114	MEG	96.846	961	5685.38	NA	NA	NA
AC233885.1_FG002		4.02138	0.00330871	0.0777803	MEG	94.1764	692	-0.455737	0.766612	1	PEG	17.1977	6869	NA	NA	NA	NA	NA	6833	-0.341296	0.924129	1	PEG	10.433	8348	5685.5	AC233885.1_FG002	NP_001168992	hypothetical protein LOC100382821
GRMZM2G166692		NA	NA	NA	NA	NA	8184	NA	NA	NA	NA	NA	6763.5	NA	NA	NA	NA	NA	6833	3.39335	0.0537452	0.870985	MEG	92.0095	962	5685.62	GRMZM2G166692	NP_001140205	hypothetical protein LOC100272233
GRMZM2G039867		NA	NA	NA	NA	NA	8184	NA	NA	NA	NA	NA	6763.5	NA	NA	NA	NA	NA	6833	5.54416	0.0541737	0.877017	MEG	96.8492	963	5685.88	NA	NA	NA
AC234526.1_FG005		2.33204	0.00615465	0.125847	MEG	84.4682	800.5	NA	NA	NA	NA	NA	6763.5	NA	NA	NA	NA	NA	6833	0.508447	0.843499	1	MEG	20.5415	8348	5686.25	NA	NA	NA
GRMZM2G015419		NA	NA	NA	NA	NA	8184	NA	NA	NA	NA	NA	6763.5	-0.326749	0.850963	1	PEG	9.64658	6954.5	5.85944	0.0382949	0.708206	MEG	97.1698	843	5686.25	GRMZM2G015419	NP_001105980	lipoxygenase
GRMZM5G857641		0.322154	0.835505	1	MEG	9.40252	8952	NA	NA	NA	NA	NA	6763.5	NA	NA	NA	NA	NA	6833	9.00041	3.5358e-05	0.00279813	MEG	98.7806	197	5686.38	NA	NA	NA
GRMZM2G102946		NA	NA	NA	NA	NA	8184	NA	NA	NA	NA	NA	6763.5	NA	NA	NA	NA	NA	6833	5.52395	0.0547659	0.883851	MEG	96.8268	965.5	5686.5	GRMZM2G102946	NP_001105737	Rho-related protein from plants 5
GRMZM2G426732		NA	NA	NA	NA	NA	8184	NA	NA	NA	NA	NA	6763.5	NA	NA	NA	NA	NA	6833	5.52395	0.0547156	0.883851	MEG	96.8268	965.5	5686.5	NA	NA	NA
GRMZM2G095254		NA	NA	NA	NA	NA	8184	NA	NA	NA	NA	NA	6763.5	NA	NA	NA	NA	NA	6833	5.62808	0.0549435	0.885801	MEG	96.9396	967	5686.88	GRMZM2G095254	NP_001145385	hypothetical protein LOC100278733
GRMZM2G086464		1.3032	0.0513977	0.672484	MEG	62.9399	1251	1.22523	0.416717	1	MEG	60.0192	6869	NA	NA	NA	NA	NA	6833	NA	NA	NA	NA	NA	7795	5687	GRMZM2G086464	NP_001140772	hypothetical protein LOC100272847
GRMZM2G037685		-0.264982	0.776613	1	PEG	6.56089	8952	NA	NA	NA	NA	NA	6763.5	NA	NA	NA	NA	NA	6833	6.59171	4.24272e-05	0.0033072	MEG	97.7503	200	5687.12	GRMZM2G037685	NP_001142861	hypothetical protein LOC100275255
GRMZM2G113241		NA	NA	NA	NA	NA	8184	NA	NA	NA	NA	NA	6763.5	NA	NA	NA	NA	NA	6833	5.70061	0.0555617	0.894842	MEG	97.0147	968	5687.12	GRMZM2G113241	NP_001144604	hypothetical protein LOC100277620
GRMZM2G099522		1.41441	0.105343	1	MEG	66.673	8952	2.8283	0.132343	1	MEG	88.888	6869	NA	NA	NA	NA	NA	6833	7.65853	1.11229e-07	1.80631e-05	MEG	98.3236	96	5687.5	GRMZM2G099522	B6T935	MADS-box transcription factor 1
GRMZM2G386281		2.32488	0.00633736	0.128219	MEG	84.3874	807.5	NA	NA	NA	NA	NA	6763.5	NA	NA	NA	NA	NA	6833	1.39391	0.393294	1	MEG	66.021	8348	5688	GRMZM2G386281	NM_001149293	hypothetical protein LOC100275121 (LOC100275121), mRNA
GRMZM2G139773		NA	NA	NA	NA	NA	8184	NA	NA	NA	NA	NA	6763.5	NA	NA	NA	NA	NA	6833	5.53675	0.0559457	0.897318	MEG	96.841	971.5	5688	GRMZM2G139773	NP_001152195	vacuolar protein-sorting protein bro1
GRMZM2G106233	x	-1.72019	0.00127124	0.0357521	PEG	74.7415	582	-1.60602	0.263684	1	PEG	72.0615	6869	-2.41316	0.162806	1	PEG	85.3444	6954.5	-0.714579	0.577604	1	PEG	33.8021	8348	5688.38	NA	NA	NA
GRMZM2G086430		-2.18792	0.00366223	0.0846868	PEG	82.7199	707	2.12082	0.294125	1	MEG	81.8112	6869	NA	NA	NA	NA	NA	6833	-1.8044	0.408934	1	PEG	76.5029	8348	5689.25	GRMZM2G086430	NP_001132268	hypothetical protein LOC100193704
GRMZM2G414503		NA	NA	NA	NA	NA	8184	NA	NA	NA	NA	NA	6763.5	NA	NA	NA	NA	NA	6833	5.4975	0.0570317	0.908196	MEG	96.7972	978	5689.62	NA	NA	NA
GRMZM2G107987	x	1.04809	0.00131605	0.0366346	MEG	52.3469	588	0.685521	0.481813	1	MEG	31.97	6869	0.349638	0.730218	1	MEG	10.893	6954.5	-0.000478423	0.999571	1	PEG	2.28888e-05	8348	5689.88	NA	NA	NA
GRMZM2G167283		-1.24834	0.0684146	0.818574	PEG	60.9123	1368	NA	NA	NA	NA	NA	6763.5	NA	NA	NA	NA	NA	6833	NA	NA	NA	NA	NA	7795	5689.88	GRMZM2G167283	NP_001141043	hypothetical protein LOC100273124
GRMZM2G172369	x	-1.00753	0.00133208	0.0370179	PEG	50.3752	589	-0.487134	0.580751	1	PEG	19.1788	6869	-0.330908	0.684109	1	PEG	9.86933	6954.5	-0.427942	0.593108	1	PEG	15.4788	8348	5690.12	GRMZM2G172369	B8A1C7	Putative uncharacterized protein
GRMZM2G423202		NA	NA	NA	NA	NA	8184	NA	NA	NA	NA	NA	6763.5	NA	NA	NA	NA	NA	6833	5.49748	0.0571187	0.908654	MEG	96.7972	980	5690.12	GRMZM2G423202	NM_001149792	hypothetical protein LOC100275793 (LOC100275793), mRNA
GRMZM2G164470		-1.92186	0.00685448	0.137479	PEG	78.6941	816.5	NA	NA	NA	NA	NA	6763.5	NA	NA	NA	NA	NA	6833	-1.84107	0.443291	1	PEG	77.2186	8348	5690.25	NA	NA	NA
GRMZM2G079013	x	-0.897134	0.00137152	0.0379298	PEG	44.5937	591	-0.525516	0.52352	1	PEG	21.6404	6869	-0.790686	0.316609	1	PEG	38.4685	6954.5	-0.840882	0.183717	1	PEG	41.4205	8348	5690.62	GRMZM2G079013	NP_001151541	LOC100285175
GRMZM2G123887	x	-0.947385	0.00137598	0.0379797	PEG	47.3001	593	-0.598461	0.456437	1	PEG	26.3707	6869	-0.87438	0.273288	1	PEG	43.328	6954.5	-0.602353	0.330924	1	PEG	26.6232	8348	5691.12	GRMZM2G123887	NP_001130578	hypothetical protein LOC100191677
AC202185.4_FG004		0.0429239	0.954439	1	MEG	0.183907	8952	NA	NA	NA	NA	NA	6763.5	-0.733195	0.601908	1	PEG	34.9625	6954.5	7.01543	1.06944e-07	1.75501e-05	MEG	98.0086	95	5691.25	AC202185.4_FG004	NP_001150191	hsp20/alpha crystallin family protein
GRMZM2G174221	x	-1.15294	0.00142027	0.0390706	PEG	57.068	595	-1.10044	0.149848	1	PEG	54.7708	6869	-1.12048	0.16623	1	PEG	55.6634	6954.5	-0.375319	0.554334	1	PEG	12.3471	8348	5691.62	GRMZM2G174221	NP_001148815	LOC100282432
GRMZM2G574887		1.10993	0.446509	1	MEG	55.196	8952	NA	NA	NA	NA	NA	6763.5	0.488118	0.886196	1	MEG	19.2414	6954.5	5.8773	1.15873e-07	1.86233e-05	MEG	97.1865	97	5691.75	NA	NA	NA
GRMZM2G124179		2.44615	0.0039349	0.0890676	MEG	85.6808	723.5	-0.574528	0.753249	1	PEG	24.8167	6869	NA	NA	NA	NA	NA	6833	0.361959	0.788897	1	MEG	11.5838	8348	5693.38	NA	NA	NA
GRMZM2G368411		NA	NA	NA	NA	NA	8184	NA	NA	NA	NA	NA	6763.5	NA	NA	NA	NA	NA	6833	5.63568	0.0587289	0.922038	MEG	96.9476	993	5693.38	NA	NA	NA
GRMZM2G077437		1.31197	0.0705862	0.835575	MEG	63.2524	1383	NA	NA	NA	NA	NA	6763.5	NA	NA	NA	NA	NA	6833	NA	NA	NA	NA	NA	7795	5693.62	NA	NA	NA
GRMZM2G337815	x	2.35511	0.00151071	0.0409391	MEG	84.7248	604	4.04571	0.0391904	1	MEG	94.2422	6869	3.95135	0.0419024	1	MEG	93.9807	6954.5	0.653069	0.771609	1	MEG	29.8983	8348	5693.88	NA	NA	NA
GRMZM2G136311	x	-2.95693	0.0015635	0.0422998	PEG	89.7367	605	-1.89337	0.198815	1	PEG	78.1891	6869	-1.87017	0.135712	1	PEG	77.7656	6954.5	-0.757974	0.505678	1	PEG	36.4888	8348	5694.12	GRMZM2G136311	NP_001145222	hypothetical protein LOC100278488
GRMZM2G109831		-1.70649	0.00420529	0.0945497	PEG	74.4384	728	-0.447519	0.687995	1	PEG	16.6857	6869	NA	NA	NA	NA	NA	6833	-0.727182	0.6706	1	PEG	34.589	8348	5694.5	GRMZM2G109831	NM_001136601	hypothetical protein LOC100191166 (LOC100191166), mRNA
GRMZM2G351330		NA	NA	NA	NA	NA	8184	NA	NA	NA	NA	NA	6763.5	NA	NA	NA	NA	NA	6833	5.54823	0.0590917	0.923087	MEG	96.8537	998	5694.62	NA	NA	NA
GRMZM2G394973		-1.89645	0.00802068	0.156849	PEG	78.2445	837	NA	NA	NA	NA	NA	6763.5	NA	NA	NA	NA	NA	6833	0.334144	0.855682	1	MEG	10.0438	8348	5695.38	NA	NA	NA
GRMZM2G095025		NA	NA	NA	NA	NA	8184	NA	NA	NA	NA	NA	6763.5	NA	NA	NA	NA	NA	6833	5.44085	0.0594421	0.923638	MEG	96.7323	1001.5	5695.5	NA	NA	NA
GRMZM2G465046		NA	NA	NA	NA	NA	8184	NA	NA	NA	NA	NA	6763.5	NA	NA	NA	NA	NA	6833	5.74576	0.0592487	0.923638	MEG	97.06	1001.5	5695.5	NA	NA	NA
GRMZM2G107406		3.97291	0.00380996	0.0866364	MEG	94.0419	717	NA	NA	NA	NA	NA	6763.5	0.180283	0.920869	1	MEG	3.1479	6954.5	-0.00596161	0.952998	1	PEG	0.00355395	8348	5695.75	NA	NA	NA
GRMZM5G838853		1.64072	0.0717697	0.842501	MEG	72.9141	1393.5	NA	NA	NA	NA	NA	6763.5	NA	NA	NA	NA	NA	6833	NA	NA	NA	NA	NA	7795	5696.25	NA	NA	NA
GRMZM2G703918	x	-0.952554	0.00168766	0.0448435	PEG	47.5715	616	-0.368339	0.704273	1	PEG	11.9465	6869	-0.509768	0.552122	1	PEG	20.6263	6954.5	-0.904861	0.337537	1	PEG	45.0179	8348	5696.88	NA	NA	NA
GRMZM2G037478		1.68523	0.0720163	0.843178	MEG	73.9584	1398	NA	NA	NA	NA	NA	6763.5	NA	NA	NA	NA	NA	6833	NA	NA	NA	NA	NA	7795	5697.38	NA	NA	NA
GRMZM2G317051	x	-1.53726	0.00181069	0.0477252	PEG	70.2661	621	-1.43921	0.233147	1	PEG	67.4408	6869	-1.19653	0.308973	1	PEG	58.8764	6954.5	-0.768306	0.569635	1	PEG	37.1185	8348	5698.12	NA	NA	NA
GRMZM2G000743		NA	NA	NA	NA	NA	8184	NA	NA	NA	NA	NA	6763.5	NA	NA	NA	NA	NA	6833	5.46072	0.0601996	0.927881	MEG	96.7553	1012	5698.12	GRMZM2G000743	NP_001149876	KNOX1 domain containing protein
GRMZM2G097802		NA	NA	NA	NA	NA	8184	NA	NA	NA	NA	NA	6763.5	NA	NA	NA	NA	NA	6833	6.05512	0.0604756	0.927881	MEG	97.345	1012	5698.12	GRMZM2G097802	NP_001147785	amino acid permease
GRMZM2G101142		NA	NA	NA	NA	NA	8184	NA	NA	NA	NA	NA	6763.5	NA	NA	NA	NA	NA	6833	5.75811	0.0600524	0.927881	MEG	97.0722	1012	5698.12	GRMZM2G101142	NP_001142013	hypothetical protein LOC100274166
GRMZM2G102790		NA	NA	NA	NA	NA	8184	NA	NA	NA	NA	NA	6763.5	NA	NA	NA	NA	NA	6833	5.44315	0.0605562	0.927881	MEG	96.735	1012	5698.12	NA	NA	NA
GRMZM2G109527		NA	NA	NA	NA	NA	8184	NA	NA	NA	NA	NA	6763.5	NA	NA	NA	NA	NA	6833	5.44317	0.0605124	0.927881	MEG	96.735	1012	5698.12	NA	NA	NA
GRMZM2G161313		NA	NA	NA	NA	NA	8184	NA	NA	NA	NA	NA	6763.5	NA	NA	NA	NA	NA	6833	5.46063	0.0603659	0.927881	MEG	96.7552	1012	5698.12	NA	NA	NA
GRMZM2G301194		-2.50756	0.00434203	0.0953931	PEG	86.2786	743	0.846948	0.621729	1	MEG	41.7698	6869	NA	NA	NA	NA	NA	6833	3.29169	0.144599	1	MEG	91.5506	8348	5698.25	GRMZM2G301194	NP_001167812	hypothetical protein LOC100381510
GRMZM2G447347		-1.68414	0.00429972	0.0953931	PEG	73.9335	743	0.235198	0.912032	1	MEG	5.24185	6869	NA	NA	NA	NA	NA	6833	0.295303	0.823721	1	MEG	8.02095	8348	5698.25	NA	NA	NA
GRMZM2G046782	x	1.03385	0.644758	1	MEG	51.6637	8952	-1.5289	0.518967	1	PEG	70.0378	6869	0.399091	0.89828	1	MEG	13.7391	6954.5	8.07293	4.03433e-16	3.31028e-13	MEG	98.4888	19	5698.62	GRMZM2G046782	C0PK52	Putative uncharacterized protein
GRMZM2G129448	x	-1.26807	0.00186854	0.0490919	PEG	61.6566	623	-1.23479	0.218666	1	PEG	60.3916	6869	-0.595268	0.612409	1	PEG	26.1635	6954.5	0.207801	0.882454	1	MEG	4.13936	8348	5698.62	GRMZM2G129448	NP_001141881	hypothetical protein LOC100274024
GRMZM2G090172	x	-1.02701	0.00188744	0.049509	PEG	51.3322	624	-1.25988	0.111225	1	PEG	61.3495	6869	-1.24296	0.157735	1	PEG	60.7066	6954.5	-1.11879	0.144104	1	PEG	55.5887	8348	5698.88	GRMZM2G090172	NP_001148554	LOC100282170
GRMZM2G181484	x	1.37419	0.00190901	0.0499147	MEG	65.3786	626	0.114639	0.911912	1	MEG	1.29716	6869	0.998749	0.314246	1	MEG	49.9374	6954.5	0.0198309	0.980368	1	MEG	0.0393111	8348	5699.38	GRMZM2G181484	NP_001144623	hypothetical protein LOC100277639
GRMZM5G894436	x	-0.994975	0.00191597	0.0500169	PEG	49.7481	627	-1.09643	0.257191	1	PEG	54.5898	6869	-1.00689	0.26852	1	PEG	50.3435	6954.5	-0.981053	0.214968	1	PEG	49.0437	8348	5699.62	NA	NA	NA
GRMZM2G346897	x	-0.762656	0.00196419	0.0511126	PEG	36.7747	629	-0.926072	0.114722	1	PEG	46.1674	6869	-0.648376	0.173111	1	PEG	29.5968	6954.5	-1.09576	0.0779435	1	PEG	54.5598	8348	5700.12	GRMZM2G346897	NP_001105747	22kD alpha zein4
GRMZM5G888791		1.23111	0.05604	0.712161	MEG	60.2484	1288	NA	NA	NA	NA	NA	6763.5	3.24403	0.0433681	1	MEG	91.3223	6954.5	NA	NA	NA	NA	NA	7795	5700.25	NA	NA	NA
GRMZM2G032163	x	-0.990369	0.00200942	0.0522066	PEG	49.5161	630	-0.222502	0.781906	1	PEG	4.71717	6869	-0.67735	0.441767	1	PEG	31.4507	6954.5	0.554214	0.421603	1	MEG	23.4979	8348	5700.38	NA	NA	NA
GRMZM2G152862		NA	NA	NA	NA	NA	8184	5.11655	0.0473515	1	MEG	96.3207	6869	NA	NA	NA	NA	NA	6833	5.75738	0.048688	0.829788	MEG	97.0715	915.5	5700.38	GRMZM2G152862	NP_001105137	Zea mays MADS29.
GRMZM2G361611	x	1.59585	0.24445	1	MEG	71.8052	8952	2.21528	0.177687	1	MEG	83.0723	6869	2.76886	0.131974	1	MEG	88.4614	6954.5	6.38004	5.38027e-14	2.89236e-11	MEG	97.6022	29	5701.12	GRMZM2G361611	NP_001152677	ocs element-binding factor 1
GRMZM2G015314		NA	NA	NA	NA	NA	8184	NA	NA	NA	NA	NA	6763.5	NA	NA	NA	NA	NA	6833	5.56776	0.062227	0.944614	MEG	96.875	1026	5701.62	GRMZM2G015314	NP_001169293	hypothetical protein LOC100383157
GRMZM2G428379		NA	NA	NA	NA	NA	8184	NA	NA	NA	NA	NA	6763.5	NA	NA	NA	NA	NA	6833	5.56783	0.0621881	0.944614	MEG	96.8751	1026	5701.62	NA	NA	NA
GRMZM2G046776	x	0.990429	0.00204041	0.0522174	MEG	49.5192	636	1.1789	0.120138	1	MEG	58.1557	6869	0.867573	0.265273	1	MEG	42.9446	6954.5	0.911782	0.200282	1	MEG	45.3954	8348	5701.88	GRMZM2G046776	NP_001168233	hypothetical protein LOC100381993
GRMZM2G004699		3.92276	0.00439433	0.0953931	MEG	93.898	743	NA	NA	NA	NA	NA	6763.5	3.10485	0.0884925	1	MEG	90.6016	6954.5	4.89044	0.0977732	1	MEG	95.9866	8348	5702.25	GRMZM2G004699	NP_001148984	xyloglucan endotransglucosylase/hydrolase
GRMZM2G102218		3.9229	0.00437805	0.0953931	MEG	93.8984	743	NA	NA	NA	NA	NA	6763.5	4.94766	0.0802444	1	MEG	96.0753	6954.5	1.02142	0.826867	1	MEG	51.0594	8348	5702.25	GRMZM2G102218	C4J928	DL related proteinPutative uncharacterized protein ;
GRMZM2G116671		3.9229	0.00437805	0.0953931	MEG	93.8984	743	NA	NA	NA	NA	NA	6763.5	1.18644	0.592845	1	MEG	58.4657	6954.5	-0.205169	0.904209	1	PEG	4.03939	8348	5702.25	GRMZM2G116671	NP_001145029	hypothetical protein LOC100278204
GRMZM2G433137		2.04158	0.0046236	0.0997089	MEG	80.6503	759	4.7369	0.11537	1	MEG	95.7335	6869	NA	NA	NA	NA	NA	6833	2.44847	0.240881	1	MEG	85.704	8348	5702.25	NA	NA	NA
GRMZM2G004880		NA	NA	NA	NA	NA	8184	NA	NA	NA	NA	NA	6763.5	NA	NA	NA	NA	NA	6833	2.59688	0.0628808	0.951759	MEG	87.0864	1030	5702.62	GRMZM2G004880	NP_001146034	hypothetical protein LOC100279565
GRMZM2G479703		0.92027	0.246769	1	MEG	45.8551	8952	NA	NA	NA	NA	NA	6763.5	NA	NA	NA	NA	NA	6833	8.38822	0.000236724	0.0140324	MEG	98.5987	263	5702.88	GRMZM2G479703	NP_001169171	hypothetical protein LOC100383021
GRMZM5G861357		-0.673145	0.395569	1	PEG	31.1827	8952	NA	NA	NA	NA	NA	6763.5	NA	NA	NA	NA	NA	6833	6.12747	0.000250275	0.0147237	MEG	97.4057	265	5703.38	GRMZM5G861357	NP_001169305	hypothetical protein LOC100383169
GRMZM2G156684		1.46605	0.0764339	0.878561	MEG	68.247	1424	NA	NA	NA	NA	NA	6763.5	NA	NA	NA	NA	NA	6833	NA	NA	NA	NA	NA	7795	5703.88	GRMZM2G156684	NP_001168316	hypothetical protein LOC100382082
AC234528.1_FG006		NA	NA	NA	NA	NA	8184	NA	NA	NA	NA	NA	6763.5	NA	NA	NA	NA	NA	6833	5.36198	0.0636284	0.957496	MEG	96.6388	1035	5703.88	NA	NA	NA
GRMZM2G127035		-1.0389	0.076933	0.88367	PEG	51.9073	1429	NA	NA	NA	NA	NA	6763.5	NA	NA	NA	NA	NA	6833	NA	NA	NA	NA	NA	7795	5705.12	GRMZM2G127035	NP_001143246	hypothetical protein LOC100275771
GRMZM2G159570		2.13008	0.0772076	0.88367	MEG	81.9405	1429	NA	NA	NA	NA	NA	6763.5	NA	NA	NA	NA	NA	6833	NA	NA	NA	NA	NA	7795	5705.12	NA	NA	NA
GRMZM2G405459		1.58577	0.0771147	0.88367	MEG	71.5477	1429	NA	NA	NA	NA	NA	6763.5	NA	NA	NA	NA	NA	6833	NA	NA	NA	NA	NA	7795	5705.12	NA	NA	NA
GRMZM2G133552		NA	NA	NA	NA	NA	8184	NA	NA	NA	NA	NA	6763.5	NA	NA	NA	NA	NA	6833	5.3622	0.0638009	0.957559	MEG	96.639	1040	5705.12	NA	NA	NA
GRMZM2G134846		NA	NA	NA	NA	NA	8184	NA	NA	NA	NA	NA	6763.5	NA	NA	NA	NA	NA	6833	5.36221	0.063778	0.957559	MEG	96.639	1040	5705.12	NA	NA	NA
GRMZM2G179677		NA	NA	NA	NA	NA	8184	NA	NA	NA	NA	NA	6763.5	0.0169529	0.980988	1	MEG	0.0287319	6954.5	5.63517	0.0489229	0.829932	MEG	96.947	919	5705.25	GRMZM2G179677	NP_001105683	LOC542697
GRMZM2G067522	x	-1.25608	0.00224343	0.0563198	PEG	61.2065	652	-1.49463	0.254069	1	PEG	69.0777	6869	-1.23366	0.381606	1	PEG	60.3475	6954.5	-1.02379	0.132259	1	PEG	51.1753	8348	5705.88	GRMZM2G067522	NP_001140753	hypothetical protein LOC100272828
GRMZM2G130354		1.69605	0.0116619	0.216912	MEG	74.2042	880	NA	NA	NA	NA	NA	6763.5	NA	NA	NA	NA	NA	6833	0.935222	0.600569	1	MEG	46.6564	8348	5706.12	GRMZM2G130354	NP_001130114	hypothetical protein LOC100191207
GRMZM2G028054	x	-1.2855	0.00240219	0.0601207	PEG	62.2997	654	-0.683249	0.591966	1	PEG	31.8257	6869	0.442059	0.762909	1	MEG	16.3471	6954.5	-0.864579	0.526582	1	PEG	42.7753	8348	5706.38	GRMZM2G028054	NP_001152014	transcription factor GAMYB
GRMZM5G833332		2.00389	0.00526351	0.111022	MEG	80.0622	776	0.673653	0.629828	1	MEG	31.2152	6869	NA	NA	NA	NA	NA	6833	2.00837	0.212947	1	MEG	80.1333	8348	5706.5	NA	NA	NA
GRMZM2G119745	x	-1.06847	0.00241339	0.0603091	PEG	53.3068	655	-0.650627	0.480662	1	PEG	29.7415	6869	-0.63991	0.464083	1	PEG	29.0521	6954.5	-1.08439	0.164634	1	PEG	54.042	8348	5706.62	GRMZM2G119745	NP_001146608	hypothetical protein LOC100280205
GRMZM2G165422		2.02926	0.00479088	0.102903	MEG	80.4607	762.5	NA	NA	NA	NA	NA	6763.5	2.69658	0.182536	1	MEG	87.9103	6954.5	2.24831	0.0788331	1	MEG	83.4845	8348	5707.12	GRMZM2G165422	NP_001169654	hypothetical protein LOC100383535
GRMZM2G164912		NA	NA	NA	NA	NA	8184	NA	NA	NA	NA	NA	6763.5	NA	NA	NA	NA	NA	6833	3.39189	0.0649015	0.960933	MEG	92.0032	1051.5	5708	GRMZM2G164912	NP_001145321	hypothetical protein LOC100278639
GRMZM2G010468		2.43367	0.00500309	0.106767	MEG	85.5549	767	NA	NA	NA	NA	NA	6763.5	1.34037	0.46988	1	MEG	64.2422	6954.5	1.63956	0.346125	1	MEG	72.8863	8348	5708.25	NA	NA	NA
GRMZM2G395721		-2.20008	0.0055652	0.116146	PEG	82.8777	784.5	-0.22474	0.891124	1	PEG	4.80797	6869	NA	NA	NA	NA	NA	6833	0.511318	0.744321	1	MEG	20.7259	8348	5708.62	GRMZM2G395721	C4J2B0	Putative uncharacterized protein
GRMZM2G027972		1.69409	0.0127193	0.233136	MEG	74.1598	892	NA	NA	NA	NA	NA	6763.5	NA	NA	NA	NA	NA	6833	2.3456	0.335929	1	MEG	84.6197	8348	5709.12	NA	NA	NA
GRMZM2G032551		NA	NA	NA	NA	NA	8184	NA	NA	NA	NA	NA	6763.5	NA	NA	NA	NA	NA	6833	5.35167	0.0651802	0.961505	MEG	96.6262	1059	5709.88	NA	NA	NA
GRMZM2G057841		NA	NA	NA	NA	NA	8184	NA	NA	NA	NA	NA	6763.5	NA	NA	NA	NA	NA	6833	5.41106	0.06556	0.961505	MEG	96.6974	1059	5709.88	NA	NA	NA
GRMZM2G364208		NA	NA	NA	NA	NA	8184	NA	NA	NA	NA	NA	6763.5	NA	NA	NA	NA	NA	6833	5.41109	0.0655269	0.961505	MEG	96.6975	1059	5709.88	GRMZM2G364208	NP_001142846	hypothetical protein LOC100275239
GRMZM2G480226		NA	NA	NA	NA	NA	8184	NA	NA	NA	NA	NA	6763.5	NA	NA	NA	NA	NA	6833	5.41111	0.0655043	0.961505	MEG	96.6975	1059	5709.88	NA	NA	NA
GRMZM2G080466	x	-0.451124	0.444821	1	PEG	16.9099	8952	1.3301	0.268994	1	MEG	63.8881	6869	0.556761	0.654452	1	MEG	23.6631	6954.5	6.2974	6.3697e-09	1.52775e-06	MEG	97.5404	65	5710.12	GRMZM2G080466	NP_001151153	LOC100284786
GRMZM2G352898		1.35019	0.0799158	0.903174	MEG	64.577	1449.5	NA	NA	NA	NA	NA	6763.5	NA	NA	NA	NA	NA	6833	NA	NA	NA	NA	NA	7795	5710.25	NA	NA	NA
GRMZM2G487629		-1.11718	0.0801202	0.903174	PEG	55.5177	1449.5	NA	NA	NA	NA	NA	6763.5	NA	NA	NA	NA	NA	6833	NA	NA	NA	NA	NA	7795	5710.25	NA	NA	NA
AC199526.5_FG003	x	2.16229	0.00278898	0.0681343	MEG	82.3804	670	2.90032	0.0984439	1	MEG	89.3751	6869	0.726032	0.704344	1	MEG	34.5174	6954.5	3.03222	0.101695	1	MEG	90.1906	8348	5710.38	AC199526.5_FG003	Q84N48	CRS2-associated factor 2, chloroplastic Precursor (Chloroplastic group IIA intron splicing facilitator CRS2-associated factor 2)
GRMZM2G077233	x	0.168789	0.790405	1	MEG	2.77006	8952	1.34794	0.300352	1	MEG	64.5006	6869	0.958085	0.450319	1	MEG	47.8604	6954.5	6.09509	9.91311e-09	2.27273e-06	MEG	97.3788	68	5710.88	GRMZM2G077233	NP_001152501	retrotransposon protein SINE subclass
GRMZM2G156620		-1.5495	0.01336	0.242975	PEG	70.5963	899	NA	NA	NA	NA	NA	6763.5	NA	NA	NA	NA	NA	6833	4.89044	0.0976943	1	MEG	95.9866	8348	5710.88	NA	NA	NA
GRMZM2G113205		1.19141	0.0619917	0.761772	MEG	58.6683	1331	NA	NA	NA	NA	NA	6763.5	-0.785215	0.583617	1	PEG	38.1403	6954.5	NA	NA	NA	NA	NA	7795	5711	GRMZM2G113205	NP_001130536	hypothetical protein LOC100191635
GRMZM2G034638		-1.48867	0.0138072	0.25055	PEG	68.9068	902	NA	NA	NA	NA	NA	6763.5	NA	NA	NA	NA	NA	6833	0.993299	0.632931	1	MEG	49.6638	8348	5711.62	GRMZM2G034638	NP_001142396	hypothetical protein LOC100274570
GRMZM2G135456		1.41293	0.0804522	0.905046	MEG	66.6264	1455	NA	NA	NA	NA	NA	6763.5	NA	NA	NA	NA	NA	6833	NA	NA	NA	NA	NA	7795	5711.62	NA	NA	NA
GRMZM2G590973		1.70861	0.0654357	0.793372	MEG	74.4857	1350	-0.523034	0.880566	1	PEG	21.4802	6869	NA	NA	NA	NA	NA	6833	NA	NA	NA	NA	NA	7795	5711.75	NA	NA	NA
GRMZM2G072219	x	1.26034	0.00304397	0.0732701	MEG	61.3671	680	1.25535	0.157469	1	MEG	61.1789	6869	0.981183	0.2352	1	MEG	49.0503	6954.5	0.776818	0.250929	1	MEG	37.6343	8348	5712.88	GRMZM2G072219	NP_001145627	hypothetical protein LOC100279113
GRMZM2G121360		1.04094	0.178533	1	MEG	52.0053	8952	NA	NA	NA	NA	NA	6763.5	3.05508	0.14621	1	MEG	90.3228	6954.5	9.14276	2.61699e-05	0.0022417	MEG	98.8178	181.5	5712.88	GRMZM2G121360	NM_001152969	hypothetical protein LOC100280024 (LOC100280024), mRNA
GRMZM5G877925		1.56693	0.0812561	0.911069	MEG	71.0587	1460	NA	NA	NA	NA	NA	6763.5	NA	NA	NA	NA	NA	6833	NA	NA	NA	NA	NA	7795	5712.88	NA	NA	NA
GRMZM2G357660	x	-0.994016	0.003164	0.0758248	PEG	49.6999	683	-0.792496	0.425589	1	PEG	38.5768	6869	-0.731299	0.419585	1	PEG	34.8449	6954.5	-1.36166	0.180568	1	PEG	64.963	8348	5713.62	GRMZM2G357660	NP_001159184	hypothetical protein LOC100304269
GRMZM2G036629	x	1.57245	0.00316961	0.0758483	MEG	71.203	684	0.129001	0.897707	1	MEG	1.6369	6869	-0.242011	0.828962	1	PEG	5.53288	6954.5	0.700826	0.592868	1	MEG	32.938	8348	5713.88	GRMZM2G036629	NP_001150528	metallothionein-like protein 1
GRMZM2G140107	x	0.219971	0.557647	1	MEG	4.61538	8952	0.604224	0.560335	1	MEG	26.7446	6869	0.663107	0.478509	1	MEG	30.5416	6954.5	4.39623	3.60491e-08	7.02508e-06	MEG	95.0804	80	5713.88	NA	NA	NA
GRMZM2G145221		2.11458	0.0148694	0.266799	MEG	81.7234	911.5	NA	NA	NA	NA	NA	6763.5	NA	NA	NA	NA	NA	6833	3.57771	0.104522	1	MEG	92.7536	8348	5714	NA	NA	NA
GRMZM2G032260	x	-1.09637	0.00322286	0.0768975	PEG	54.5873	686	-0.902445	0.272245	1	PEG	44.8856	6869	-0.791529	0.349817	1	PEG	38.519	6954.5	-0.915554	0.171791	1	PEG	45.6001	8348	5714.38	GRMZM2G032260	NP_001141468	hypothetical protein LOC100273578
GRMZM5G812538		1.82678	0.00633937	0.128219	MEG	76.9433	807.5	0.13518	0.918008	1	MEG	1.79457	6869	NA	NA	NA	NA	NA	6833	-0.552128	0.690715	1	PEG	23.3625	8348	5714.38	NA	NA	NA
GRMZM2G073465	x	-0.477734	0.381463	1	PEG	18.582	8952	0.179468	0.87747	1	MEG	3.12038	6869	0.494875	0.606391	1	MEG	19.6723	6954.5	3.78539	5.89524e-08	1.0564e-05	MEG	93.4765	87	5715.62	GRMZM2G073465	NP_001149658	cysteine protease 1
GRMZM2G120320	x	4.02138	0.00330871	0.0777803	MEG	94.1764	692	5.73365	0.0179258	1	MEG	97.0479	6869	1.72835	0.335135	1	MEG	74.9197	6954.5	0.521325	0.67785	1	MEG	21.37	8348	5715.88	GRMZM2G120320	NP_001146039	hypothetical protein LOC100279570
AC204530.4_FG006		1.31689	0.0831921	0.924432	MEG	63.4263	1473	NA	NA	NA	NA	NA	6763.5	NA	NA	NA	NA	NA	6833	NA	NA	NA	NA	NA	7795	5716.12	NA	NA	NA
GRMZM2G090435		NA	NA	NA	NA	NA	8184	NA	NA	NA	NA	NA	6763.5	NA	NA	NA	NA	NA	6833	5.42396	0.069039	0.992363	MEG	96.7126	1084.5	5716.25	GRMZM2G090435	Q8SA89	Putative uncharacterized protein Z195D10.15
GRMZM2G413887		NA	NA	NA	NA	NA	8184	NA	NA	NA	NA	NA	6763.5	NA	NA	NA	NA	NA	6833	3.49307	0.0691736	0.992363	MEG	92.4251	1084.5	5716.25	NA	NA	NA
GRMZM2G703783	x	2.04532	0.00337	0.0790261	MEG	80.7073	698	0.65044	0.799903	1	MEG	29.7295	6869	2.04038	0.33368	1	MEG	80.6319	6954.5	4.89044	0.0975788	1	MEG	95.9866	8348	5717.38	NA	NA	NA
GRMZM2G061232		-1.31307	0.0847689	0.936233	PEG	63.2913	1481	NA	NA	NA	NA	NA	6763.5	NA	NA	NA	NA	NA	6833	NA	NA	NA	NA	NA	7795	5718.12	NA	NA	NA
AC207205.3_FG004		2.33675	0.00631796	0.128219	MEG	84.5211	807.5	NA	NA	NA	NA	NA	6763.5	1.07183	0.580031	1	MEG	53.4627	6954.5	1.59512	0.547649	1	MEG	71.7865	8348	5718.38	NA	NA	NA
GRMZM2G097989	x	2.02275	0.00362621	0.0843094	MEG	80.3594	704	-0.580024	0.755306	1	PEG	25.1737	6869	0.245688	0.930454	1	MEG	5.69264	6954.5	1.05583	0.305612	1	MEG	52.7138	8348	5718.88	GRMZM2G097989	NP_001104998	glutathione transferase41
GRMZM2G120016		-2.08236	0.007601	0.150506	PEG	81.2602	826.5	0.447555	0.795978	1	MEG	16.6879	6869	NA	NA	NA	NA	NA	6833	-0.0500074	0.99809	1	PEG	0.24945	8348	5719.12	GRMZM2G120016	NP_001141165	hypothetical protein LOC100273251
GRMZM2G300924		1.76724	0.0676742	0.811899	MEG	75.7465	1364.5	NA	NA	NA	NA	NA	6763.5	2.01201	0.319261	1	MEG	80.1909	6954.5	NA	NA	NA	NA	NA	7795	5719.38	NA	NA	NA
GRMZM2G043396		NA	NA	NA	NA	NA	8184	NA	NA	NA	NA	NA	6763.5	NA	NA	NA	NA	NA	6833	5.25327	0.070518	0.998199	MEG	96.5031	1097	5719.38	GRMZM2G043396	NP_001143882	hypothetical protein LOC100276683
GRMZM2G079185		NA	NA	NA	NA	NA	8184	NA	NA	NA	NA	NA	6763.5	NA	NA	NA	NA	NA	6833	5.25327	0.0704995	0.998199	MEG	96.5031	1097	5719.38	GRMZM2G079185	NP_001170378	hypothetical protein LOC100384360
GRMZM2G107373		NA	NA	NA	NA	NA	8184	NA	NA	NA	NA	NA	6763.5	NA	NA	NA	NA	NA	6833	5.25327	0.070481	0.998199	MEG	96.5031	1097	5719.38	NA	NA	NA
GRMZM2G119168		NA	NA	NA	NA	NA	8184	NA	NA	NA	NA	NA	6763.5	NA	NA	NA	NA	NA	6833	5.25912	0.0700934	0.998199	MEG	96.5106	1097	5719.38	GRMZM2G119168	NP_001152652	DNA-binding protein
GRMZM2G162758		NA	NA	NA	NA	NA	8184	NA	NA	NA	NA	NA	6763.5	NA	NA	NA	NA	NA	6833	5.23446	0.0706231	0.998199	MEG	96.4788	1097	5719.38	GRMZM2G162758	NP_001137105	hypothetical protein LOC100217282
GRMZM2G325679	x	-1.17194	0.00365336	0.0846868	PEG	57.867	707	-0.893719	0.3037	1	PEG	44.4053	6869	-0.941885	0.387951	1	PEG	47.01	6954.5	-0.360758	0.644831	1	PEG	11.5159	8348	5719.62	NA	NA	NA
GRMZM2G108487		-1.80742	0.0170354	0.298219	PEG	76.563	935	NA	NA	NA	NA	NA	6763.5	NA	NA	NA	NA	NA	6833	-1.90208	0.539327	1	PEG	78.3452	8348	5719.88	GRMZM2G108487	NP_001130687	hypothetical protein LOC100191790
GRMZM2G427807		1.61391	0.0171363	0.299345	MEG	72.2585	937	NA	NA	NA	NA	NA	6763.5	NA	NA	NA	NA	NA	6833	0.729192	0.74455	1	MEG	34.714	8348	5720.38	NA	NA	NA
GRMZM2G040069	x	-1.77456	0.00370337	0.0852556	PEG	75.8981	711	-1.3424	0.252464	1	PEG	64.3118	6869	-1.83025	0.0717726	1	PEG	77.0106	6954.5	-0.68422	0.339231	1	PEG	31.8874	8348	5720.62	GRMZM2G040069	NP_001147196	deleted in split hand/splt foot protein 1
GRMZM2G087827		NA	NA	NA	NA	NA	8184	NA	NA	NA	NA	NA	6763.5	NA	NA	NA	NA	NA	6833	5.56054	0.0707757	0.999451	MEG	96.8671	1104	5721.12	GRMZM2G087827	NP_001147763	esterase
GRMZM2G092008		-1.07142	0.0876178	0.959925	PEG	53.4439	1493.5	NA	NA	NA	NA	NA	6763.5	NA	NA	NA	NA	NA	6833	NA	NA	NA	NA	NA	7795	5721.25	GRMZM2G092008	NP_001105959	LOC100037785
GRMZM2G401848	x	1.41254	0.539452	1	MEG	66.6141	8952	0.02101	0.998265	1	MEG	0.0441227	6869	0.413757	0.905369	1	MEG	14.6171	6954.5	6.9028	2.81992e-07	3.98914e-05	MEG	97.9444	110	5721.38	GRMZM2G401848	NP_001149128	peptidyl-prolyl cis-trans isomerase
GRMZM2G311233		0.235029	0.872631	1	MEG	5.23473	8952	NA	NA	NA	NA	NA	6763.5	5.00947	0.0523753	1	MEG	96.1678	6954.5	6.49542	8.16846e-05	0.00589566	MEG	97.6847	216	5721.5	NA	NA	NA
GRMZM2G166281	x	0.261787	0.593308	1	MEG	6.41368	8952	1.15683	0.328708	1	MEG	57.2329	6869	1.57075	0.113593	1	MEG	71.1589	6954.5	3.82674	3.11133e-07	4.33086e-05	MEG	93.6077	112	5721.88	GRMZM2G166281	NP_001148706	cysteine protease 1
GRMZM2G160702	x	-1.00838	0.00379311	0.0866364	PEG	50.4173	717	-0.539286	0.533963	1	PEG	22.5304	6869	-0.625355	0.4809	1	PEG	28.1128	6954.5	-0.415321	0.545988	1	PEG	14.7115	8348	5722.12	NA	NA	NA
GRMZM2G312877	x	-0.0206678	0.981228	1	PEG	0.0426977	8952	0.292648	0.792347	1	MEG	7.88866	6869	0.0984906	0.904615	1	MEG	0.960721	6954.5	3.98886	3.29269e-07	4.54274e-05	MEG	94.0867	113	5722.12	GRMZM2G312877	NP_001149571	lactoylglutathione lyase
GRMZM2G357620		2.09566	0.0174113	0.301894	MEG	81.4532	944	NA	NA	NA	NA	NA	6763.5	NA	NA	NA	NA	NA	6833	1.07214	0.388044	1	MEG	53.4772	8348	5722.12	NA	NA	NA
GRMZM2G175398		1.31101	0.153642	1	MEG	63.2184	8952	NA	NA	NA	NA	NA	6763.5	1.33587	0.449645	1	MEG	64.0875	6954.5	8.94743	8.67269e-05	0.00617385	MEG	98.7663	219	5722.25	NA	NA	NA
GRMZM2G174807	x	0.417461	0.500774	1	MEG	14.841	8952	3.46496	0.0609636	1	MEG	92.3112	6869	1.5164	0.272001	1	MEG	69.692	6954.5	4.32107	3.94902e-07	5.40046e-05	MEG	94.9165	114	5722.38	GRMZM2G174807	Q41870	Aquaporin PIP1-1 (Plasma membrane intrinsic protein 1-1)(ZmPIP1-1)(ZmPIP1;1)(ZmPIP1a)
GRMZM2G007939	x	0.049358	0.942541	1	MEG	0.243029	8952	0.372936	0.811935	1	MEG	12.2099	6869	0.249077	0.798114	1	MEG	5.84151	6954.5	4.21301	4.68255e-07	6.2394e-05	MEG	94.6665	117	5723.12	NA	NA	NA
GRMZM2G154549		-1.55031	0.0179572	0.309719	PEG	70.6182	948.5	NA	NA	NA	NA	NA	6763.5	NA	NA	NA	NA	NA	6833	-1.8868	0.280918	1	PEG	78.0703	8348	5723.25	GRMZM2G154549	NP_001145066	hypothetical protein LOC100278262
GRMZM2G128399	x	1.6549	0.00388468	0.0880671	MEG	73.2527	722	0.0345156	0.97419	1	MEG	0.118991	6869	-0.214097	0.880279	1	PEG	4.38287	6954.5	0.431145	0.765933	1	MEG	15.6748	8348	5723.38	GRMZM2G128399	NP_001130160	hypothetical protein LOC100191254
GRMZM2G159822		1.68555	0.0719056	0.842506	MEG	73.9657	1396.5	-0.931566	0.644268	1	PEG	46.4615	6869	NA	NA	NA	NA	NA	6833	NA	NA	NA	NA	NA	7795	5723.38	NA	NA	NA
GRMZM2G702991		1.0832	0.0962995	1	MEG	53.9876	8952	NA	NA	NA	NA	NA	6763.5	2.13898	0.210946	1	MEG	82.0635	6954.5	8.70565	9.26009e-05	0.00641622	MEG	98.6977	224.5	5723.62	GRMZM2G702991	NP_001168941	hypothetical protein LOC100382755
GRMZM2G122543	x	0.238149	0.700027	1	MEG	5.36708	8952	1.79019	0.27463	1	MEG	76.2175	6869	2.70376	0.0242692	1	MEG	87.9667	6954.5	7.38403	5.61093e-07	7.22928e-05	MEG	98.199	121	5724.12	NA	NA	NA
GRMZM2G068808	x	-1.05866	0.00396893	0.0894813	PEG	52.8471	726	-1.07148	0.358588	1	PEG	53.4465	6869	-1.11342	0.311669	1	PEG	55.3511	6954.5	-1.15219	0.482102	1	PEG	57.0362	8348	5724.38	NA	NA	NA
GRMZM2G118345		-0.341287	0.592265	1	PEG	10.4326	8952	NA	NA	NA	NA	NA	6763.5	-0.820963	0.740198	1	PEG	40.2622	6954.5	6.64964	0.000111646	0.00760071	MEG	97.7885	228.5	5724.62	GRMZM2G118345	NP_001147433	phenylalanine ammonia-lyase
GRMZM2G159431	x	-0.0670837	0.9808	1	PEG	0.448006	8952	2.50193	0.24031	1	MEG	86.2252	6869	1.15705	0.686831	1	MEG	57.2425	6954.5	9.79356	6.07781e-07	7.7035e-05	MEG	98.9682	123	5724.62	GRMZM2G159431	P56659	Homeobox protein knotted-1-like 1 Fragment
GRMZM2G073860	x	0.957657	0.327838	1	MEG	47.8381	8952	0.496447	0.747995	1	MEG	19.7728	6869	3.94195	0.0314147	1	MEG	93.9537	6954.5	4.15395	8.00561e-07	9.90535e-05	MEG	94.5221	126	5725.38	GRMZM2G073860	NP_001136973	hypothetical protein LOC100217133
GRMZM2G157306	x	-1.77596	0.0042294	0.0947014	PEG	75.927	730.5	-2.75399	0.0359581	1	PEG	88.3511	6869	-2.0177	0.0732593	1	PEG	80.2805	6954.5	-1.56709	0.114115	1	PEG	71.0629	8348	5725.5	GRMZM2G157306	NP_001131609	hypothetical protein LOC100192961
GRMZM2G080247		1.55609	0.0904965	0.979013	MEG	70.7723	1513	NA	NA	NA	NA	NA	6763.5	NA	NA	NA	NA	NA	6833	NA	NA	NA	NA	NA	7795	5726.12	GRMZM2G080247	NP_001170728	hypothetical protein LOC100384815
GRMZM2G458728	x	0.674842	0.349647	1	MEG	31.2909	8952	5.5825	0.0220676	1	MEG	96.891	6869	2.51402	0.206175	1	MEG	86.3393	6954.5	9.72688	1.41888e-06	0.000171476	MEG	98.9541	129	5726.12	NA	NA	NA
GRMZM2G520811		-0.507828	0.585245	1	PEG	20.5018	8952	NA	NA	NA	NA	NA	6763.5	NA	NA	NA	NA	NA	6833	8.12822	0.00144277	0.0630049	MEG	98.509	356.5	5726.25	GRMZM2G520811	NM_001137931	hypothetical protein LOC100192731 (LOC100192731), mRNA
GRMZM2G088469	x	0.263276	0.754152	1	MEG	6.48211	8952	0.526879	0.745691	1	MEG	21.7284	6869	0.493557	0.604609	1	MEG	19.5882	6954.5	5.06288	1.63759e-06	0.000196384	MEG	96.2452	130	5726.38	GRMZM2G088469	NP_001144628	hypothetical protein LOC100277646
GRMZM2G128605		1.55529	0.0908078	0.980437	MEG	70.7509	1516	NA	NA	NA	NA	NA	6763.5	NA	NA	NA	NA	NA	6833	NA	NA	NA	NA	NA	7795	5726.88	NA	NA	NA
GRMZM2G118628		1.86851	0.0193889	0.329054	MEG	77.735	964.5	NA	NA	NA	NA	NA	6763.5	NA	NA	NA	NA	NA	6833	2.72129	0.197977	1	MEG	88.1029	8348	5727.25	NA	NA	NA
GRMZM2G051689	x	0.289932	0.589613	1	MEG	7.75421	8952	-0.420506	0.782818	1	PEG	15.0257	6869	0.258267	0.827532	1	MEG	6.25309	6954.5	3.60856	2.13197e-06	0.000248041	MEG	92.8682	134	5727.38	GRMZM2G051689	NP_001132747	hypothetical protein LOC100194234
GRMZM2G332660		1.82498	0.00876911	0.170063	MEG	76.9082	844	NA	NA	NA	NA	NA	6763.5	2.17209	0.245339	1	MEG	82.5113	6954.5	-0.0872675	0.952739	1	PEG	0.755806	8348	5727.5	NA	NA	NA
GRMZM2G108267		2.03731	0.019429	0.329206	MEG	80.5848	966	NA	NA	NA	NA	NA	6763.5	NA	NA	NA	NA	NA	6833	0.950687	0.569178	1	MEG	47.4736	8348	5727.62	GRMZM2G108267	NP_001145361	hypothetical protein LOC100278697
GRMZM2G013448	x	0.185838	0.758991	1	MEG	3.3383	8952	0.518655	0.623651	1	MEG	21.198	6869	-0.0939902	0.939772	1	PEG	0.87568	6954.5	3.67661	2.26704e-06	0.000259877	MEG	93.1118	136	5727.88	GRMZM2G013448	NP_001149427	1-aminocyclopropane-1-carboxylate oxidase 1
GRMZM2G074107		1.93484	0.00886749	0.171564	MEG	78.9191	846	NA	NA	NA	NA	NA	6763.5	0.449306	0.771119	1	MEG	16.7967	6954.5	2.9696	0.153356	1	MEG	89.8152	8348	5728	GRMZM2G074107	NP_001150147	DNA binding protein
GRMZM2G403162		-1.04043	0.0914384	0.983354	PEG	51.9807	1521	NA	NA	NA	NA	NA	6763.5	NA	NA	NA	NA	NA	6833	NA	NA	NA	NA	NA	7795	5728.12	NA	NA	NA
GRMZM2G160151		-1.22838	0.00997579	0.189205	PEG	60.1421	863	-0.716063	0.572644	1	PEG	33.8951	6869	NA	NA	NA	NA	NA	6833	-0.756557	0.688131	1	PEG	36.4021	8348	5728.25	NA	NA	NA
GRMZM2G176568		-0.703174	0.423034	1	PEG	33.0859	8952	NA	NA	NA	NA	NA	6763.5	NA	NA	NA	NA	NA	6833	7.69874	0.0016032	0.0684763	MEG	98.3408	365	5728.38	NA	NA	NA
GRMZM2G000587	x	-1.47376	0.00429172	0.0953931	PEG	68.4739	743	-0.539549	0.663258	1	PEG	22.5475	6869	-0.823394	0.449494	1	PEG	40.4045	6954.5	-0.870708	0.408798	1	PEG	43.1214	8348	5728.62	GRMZM2G000587	NP_001137113	hypothetical protein LOC100217291
GRMZM2G117230		1.51832	0.0916788	0.985291	MEG	69.7455	1523	NA	NA	NA	NA	NA	6763.5	NA	NA	NA	NA	NA	6833	NA	NA	NA	NA	NA	7795	5728.62	GRMZM2G117230	NP_001147214	alanine aminotransferase 2
GRMZM2G400907	x	-1.15522	0.00426951	0.0953931	PEG	57.1651	743	-0.985727	0.276812	1	PEG	49.2813	6869	-1.18004	0.193164	1	PEG	58.2028	6954.5	-1.24135	0.093035	1	PEG	60.6448	8348	5728.62	NA	NA	NA
GRMZM2G412674		-1.49414	0.019945	0.335864	PEG	69.0639	972	NA	NA	NA	NA	NA	6763.5	NA	NA	NA	NA	NA	6833	-0.438138	0.813852	1	PEG	16.1049	8348	5729.12	GRMZM2G412674	NP_001147489	kelch motif family protein
GRMZM2G005552	x	0.446836	0.435456	1	MEG	16.6432	8952	2.3811	0.193329	1	MEG	85.0067	6869	0.653063	0.668255	1	MEG	29.8979	6954.5	3.688	4.74692e-06	0.00050688	MEG	93.1513	146	5730.38	GRMZM2G005552	NP_001105062	legumin-like protein
GRMZM2G054361		2.02698	0.0212534	0.355701	MEG	80.4254	978	NA	NA	NA	NA	NA	6763.5	NA	NA	NA	NA	NA	6833	0.242718	0.903755	1	MEG	5.56344	8348	5730.62	GRMZM2G054361	NP_001137094	hypothetical protein LOC100217270
GRMZM2G069569		1.55659	0.0934522	0.997993	MEG	70.7856	1532	NA	NA	NA	NA	NA	6763.5	NA	NA	NA	NA	NA	6833	NA	NA	NA	NA	NA	7795	5730.88	GRMZM2G069569	NP_001145598	hypothetical protein LOC100279074
GRMZM2G116271		1.55655	0.0934704	0.997993	MEG	70.7844	1532	NA	NA	NA	NA	NA	6763.5	NA	NA	NA	NA	NA	6833	NA	NA	NA	NA	NA	7795	5730.88	NA	NA	NA
GRMZM2G310552		1.55658	0.0934547	0.997993	MEG	70.7854	1532	NA	NA	NA	NA	NA	6763.5	NA	NA	NA	NA	NA	6833	NA	NA	NA	NA	NA	7795	5730.88	NA	NA	NA
GRMZM2G050108	x	-0.135408	0.819291	1	PEG	1.80052	8952	0.0547823	0.962091	1	MEG	0.299212	6869	0.886009	0.59741	1	MEG	43.978	6954.5	3.65728	6.10694e-06	0.000638975	MEG	93.0438	148.5	5731	GRMZM2G050108	NM_001157873	nicotianamine synthase 3 (LOC100284978), mRNA
GRMZM5G844703	x	-0.0677356	0.913853	1	PEG	0.456716	8952	-0.0696923	0.971828	1	PEG	0.483355	6869	0.883272	0.605018	1	MEG	43.8256	6954.5	4.95688	6.48387e-06	0.000673891	MEG	96.0893	150	5731.38	GRMZM5G844703	NP_001140351	hypothetical protein LOC100272399
AC205057.3_FG002	x	-2.26973	0.00440944	0.0955944	PEG	83.7443	755	-1.28169	0.432031	1	PEG	62.1602	6869	-2.54888	0.089458	1	PEG	86.661	6954.5	-1.77617	0.217583	1	PEG	75.9312	8348	5731.62	AC205057.3_FG002	NP_001136825	hypothetical protein LOC100216973
GRMZM2G356034		-1.3192	0.0112149	0.209311	PEG	63.5076	877	-0.456629	0.697882	1	PEG	17.2535	6869	NA	NA	NA	NA	NA	6833	0.0633633	0.959665	1	MEG	0.399886	8348	5731.75	GRMZM2G356034	NP_001170076	hypothetical protein LOC100383993
GRMZM2G055704	x	0.60405	0.362562	1	MEG	26.7333	8952	1.37524	0.265348	1	MEG	65.4133	6869	1.64627	0.189335	1	MEG	73.0472	6954.5	4.20104	7.37854e-06	0.000756786	MEG	94.6377	152	5731.88	NA	NA	NA
GRMZM2G307241		-1.45941	0.011264	0.209989	PEG	68.0499	878	-1.57265	0.181352	1	PEG	71.2084	6869	NA	NA	NA	NA	NA	6833	-1.81794	0.148952	1	PEG	76.7707	8348	5732	NA	NA	NA
GRMZM2G023520	x	2.69753	0.00451728	0.0975446	MEG	87.9178	758	0.162401	0.832798	1	MEG	2.56963	6869	0.191603	0.782766	1	MEG	3.54118	6954.5	4.18861	0.124757	1	MEG	94.6076	8348	5732.38	GRMZM2G023520	NP_001144246	hypothetical protein LOC100277114
GRMZM2G366373		1.23259	0.116168	1	MEG	60.3062	8952	NA	NA	NA	NA	NA	6763.5	5.27592	0.0364801	1	MEG	96.532	6954.5	8.45956	0.000218492	0.0131011	MEG	98.6219	260	5732.5	GRMZM2G366373	NP_001159169	hypothetical protein LOC100304254
GRMZM2G459642		-1.48122	0.0100604	0.190589	PEG	68.6914	864	NA	NA	NA	NA	NA	6763.5	-0.93014	0.518638	1	PEG	46.3853	6954.5	-0.696585	0.69429	1	PEG	32.6704	8348	5732.5	NA	NA	NA
GRMZM2G059428	x	2.13891	0.00473726	0.102026	MEG	82.0626	760	0.660058	0.742438	1	MEG	30.3465	6869	-1.09607	0.482134	1	PEG	54.5736	6954.5	1.50462	0.332096	1	MEG	69.3617	8348	5732.88	NA	NA	NA
GRMZM2G091648		NA	NA	NA	NA	NA	8184	NA	NA	NA	NA	NA	6763.5	6.35839	0.00861439	0.619601	MEG	97.5862	190	NA	NA	NA	NA	NA	7795	5733.12	GRMZM2G091648	NP_001159049	hypothetical protein LOC100304075
GRMZM2G018926		1.49887	0.0224925	0.372253	MEG	69.1987	988.5	NA	NA	NA	NA	NA	6763.5	NA	NA	NA	NA	NA	6833	1.5521	0.331682	1	MEG	70.6659	8348	5733.25	NA	NA	NA
GRMZM2G103840		1.98028	0.010474	0.197738	MEG	79.6811	867	NA	NA	NA	NA	NA	6763.5	-1.43648	0.651806	1	PEG	67.3572	6954.5	4.87359	0.10464	1	MEG	95.9599	8348	5733.25	GRMZM2G103840	NP_001151039	ATPUP5
GRMZM2G071154	x	0.0496624	0.884153	1	MEG	0.246029	8952	0.59563	0.505258	1	MEG	26.187	6869	0.584595	0.457118	1	MEG	25.4706	6954.5	3.11494	1.22632e-05	0.00119489	MEG	90.6567	160	5733.88	GRMZM2G071154	NP_001130162	hypothetical protein LOC100191256
GRMZM2G034684	x	-1.03228	0.0049726	0.106255	PEG	51.588	766	-0.872522	0.325377	1	PEG	43.2236	6869	-0.146958	0.870231	1	PEG	2.11402	6954.5	-0.968787	0.177882	1	PEG	48.415	8348	5734.38	GRMZM2G034684	NP_001136444	hypothetical protein LOC100216550
GRMZM2G368765		2.21137	0.0110326	0.206851	MEG	83.0225	872.5	NA	NA	NA	NA	NA	6763.5	1.58563	0.411388	1	MEG	71.5442	6954.5	1.38027	0.387521	1	MEG	65.5784	8348	5734.62	NA	NA	NA
GRMZM5G805387	x	0.11235	0.83496	1	MEG	1.24652	8952	1.54476	0.225177	1	MEG	70.4692	6869	0.392984	0.766325	1	MEG	13.3776	6954.5	3.69856	1.2816e-05	0.00121092	MEG	93.1877	163.5	5734.75	GRMZM5G805387	Q9AR50	Putative MADS-domain transcription factor
GRMZM2G086138		-1.42492	0.0126596	0.232822	PEG	67.0009	890	-0.983873	0.416329	1	PEG	49.1872	6869	NA	NA	NA	NA	NA	6833	-1.14798	0.580434	1	PEG	56.8568	8348	5735	GRMZM2G086138	NP_001145775	hypothetical protein LOC100279282
GRMZM2G310410	x	-1.9315	0.0051093	0.108731	PEG	78.8615	769.5	-1.51745	0.286623	1	PEG	69.7212	6869	-1.12998	0.482582	1	PEG	56.0799	6954.5	-0.0927241	0.989848	1	PEG	0.852446	8348	5735.25	GRMZM2G310410	NP_001169722	hypothetical protein LOC100383603
GRMZM2G098594		1.7319	0.02305	0.378417	MEG	74.9968	997	NA	NA	NA	NA	NA	6763.5	NA	NA	NA	NA	NA	6833	-0.637753	0.709012	1	PEG	28.9131	8348	5735.38	GRMZM2G098594	NP_001106045	putative growth-regulating factor 14
GRMZM2G474039		1.28875	0.0796637	0.902378	MEG	62.4185	1444.5	-0.348741	0.826123	1	PEG	10.8432	6869	NA	NA	NA	NA	NA	6833	NA	NA	NA	NA	NA	7795	5735.38	GRMZM2G474039	NM_001151715	hypothetical protein LOC100278436 (LOC100278436), mRNA
GRMZM2G478599		-1.7842	0.0234537	0.383507	PEG	76.0958	1000	NA	NA	NA	NA	NA	6763.5	NA	NA	NA	NA	NA	6833	-0.947379	0.668042	1	PEG	47.2998	8348	5736.12	NA	NA	NA
GRMZM2G145655		1.4722	0.023611	0.385694	MEG	68.428	1002	NA	NA	NA	NA	NA	6763.5	NA	NA	NA	NA	NA	6833	1.03153	0.678046	1	MEG	51.5516	8348	5736.62	GRMZM2G145655	NP_001170576	hypothetical protein LOC100384603
GRMZM2G030465	x	0.368501	0.523267	1	MEG	11.9558	8952	0.682487	0.544093	1	MEG	31.7774	6869	1.06878	0.4814	1	MEG	53.3211	6954.5	3.50486	1.52746e-05	0.00138448	MEG	92.4722	172	5736.88	GRMZM2G030465	NP_001147838	IAA9 - auxin-responsive Aux/IAA family member
GRMZM2G460544	x	-1.65693	0.00532903	0.112115	PEG	73.3008	777.5	-0.0387962	0.973513	1	PEG	0.150288	6869	1.1449	0.563308	1	MEG	56.725	6954.5	-0.200015	0.91712	1	PEG	3.8467	8348	5737.25	GRMZM2G460544	B7ZYE2	Putative uncharacterized protein
GRMZM2G459874	x	-1.39293	0.00535277	0.11247	PEG	65.9893	779	-1.10108	0.254382	1	PEG	54.7999	6869	-1.06696	0.4387	1	PEG	53.2362	6954.5	-0.651126	0.415762	1	PEG	29.7736	8348	5737.62	NA	NA	NA
GRMZM2G322506	x	-0.202199	0.876197	1	PEG	3.92787	8952	0.784614	0.654969	1	MEG	38.1043	6869	1.56773	0.414657	1	MEG	71.0796	6954.5	4.34649	1.75724e-05	0.00156127	MEG	94.9728	175.5	5737.75	NA	NA	NA
GRMZM2G088088	x	-0.773999	0.00543777	0.114109	PEG	37.4638	780	-0.647667	0.379381	1	PEG	29.5513	6869	-1.02295	0.228251	1	PEG	51.1344	6954.5	-0.62583	0.35966	1	PEG	28.1435	8348	5737.88	GRMZM2G088088	NM_001138557	hypothetical protein LOC100193437 (LOC100193437), mRNA
GRMZM2G158807	x	0.255772	0.580472	1	MEG	6.14025	8952	0.495811	0.645458	1	MEG	19.7321	6869	0.361684	0.705363	1	MEG	11.5682	6954.5	3.03331	1.80781e-05	0.0015923	MEG	90.197	177	5738.12	NA	NA	NA
GRMZM2G111770	x	2.05531	0.00545864	0.114254	MEG	80.8587	781.5	0.680179	0.6792	1	MEG	31.6306	6869	2.8042	0.100231	1	MEG	88.7178	6954.5	0.446412	0.720933	1	MEG	16.6169	8348	5738.25	NA	NA	NA
GRMZM5G877108	x	2.32183	0.00545328	0.114254	MEG	84.3527	781.5	0.261608	0.938156	1	MEG	6.4055	6869	2.28361	0.221961	1	MEG	83.9096	6954.5	0.958013	0.808661	1	MEG	47.8566	8348	5738.25	GRMZM5G877108	NP_001146637	hypothetical protein LOC100280236
GRMZM2G479529		-1.55738	0.0124015	0.22859	PEG	70.8066	888	NA	NA	NA	NA	NA	6763.5	-0.753647	0.638911	1	PEG	36.2238	6954.5	-0.267071	0.843458	1	PEG	6.65782	8348	5738.5	GRMZM2G479529	NP_001132829	hypothetical protein LOC100194319
GRMZM5G882427		1.68362	0.0140461	0.254322	MEG	73.9215	904	2.04407	0.316282	1	MEG	80.6883	6869	NA	NA	NA	NA	NA	6833	0.624729	0.686642	1	MEG	28.0724	8348	5738.5	GRMZM5G882427	NP_001147723	transferase
GRMZM2G128688	x	-0.878152	0.00555018	0.116022	PEG	43.5395	783	-0.914628	0.263267	1	PEG	45.5499	6869	-1.4301	0.0922065	1	PEG	67.1613	6954.5	-0.458923	0.459701	1	PEG	17.3971	8348	5738.62	GRMZM2G128688	NP_001168864	hypothetical protein LOC100382669
GRMZM2G154799		1.64957	0.01252	0.230514	MEG	73.1261	889	NA	NA	NA	NA	NA	6763.5	-2.16498	0.221517	1	PEG	82.4165	6954.5	2.52254	0.306188	1	MEG	86.4189	8348	5738.75	GRMZM2G154799	NM_001138343	hypothetical protein LOC100193188 (LOC100193188), mRNA
GRMZM2G035282	x	2.56911	0.00557031	0.116146	MEG	86.8427	784.5	-0.975675	0.484336	1	PEG	48.769	6869	-0.0677512	0.965744	1	PEG	0.456924	6954.5	0.727425	0.735669	1	MEG	34.6041	8348	5739	GRMZM2G035282	NP_001151399	indole-3-acetate beta-glucosyltransferase
GRMZM2G406108		1.26321	0.339007	1	MEG	61.4746	8952	NA	NA	NA	NA	NA	6763.5	-2.76703	0.151183	1	PEG	88.4479	6954.5	8.15678	0.000408975	0.0222157	MEG	98.5192	287	5739.25	GRMZM2G406108	B6TGJ8	UPF0497 membrane protein 9
GRMZM2G057037	x	-1.49264	0.0055927	0.116465	PEG	69.0208	786	-0.909731	0.345524	1	PEG	45.2837	6869	-0.790566	0.510337	1	PEG	38.4613	6954.5	-1.81133	0.241709	1	PEG	76.6406	8348	5739.38	GRMZM2G057037	NP_001150199	LOC100283829
GRMZM2G379898		NA	NA	NA	NA	NA	8184	7.38667	0.00351351	0.318975	MEG	98.2002	149	NA	NA	NA	NA	NA	6833	NA	NA	NA	NA	NA	7795	5740.25	NA	NA	NA
GRMZM2G700655	x	-1.86268	0.00564545	0.116872	PEG	77.6265	790.5	-1.73461	0.49341	1	PEG	75.0553	6869	-3.67838	0.0484062	1	PEG	93.1179	6954.5	-1.48715	0.355358	1	PEG	68.863	8348	5740.5	NA	NA	NA
GRMZM2G046952	x	0.715523	0.765081	1	MEG	33.8613	8952	-1.102	0.697486	1	PEG	54.8411	6869	0.420382	0.807345	1	MEG	15.0181	6954.5	5.38383	2.87521e-05	0.00238428	MEG	96.6651	188	5740.88	GRMZM2G046952	NP_001147663	FIP1
GRMZM2G074645		-1.50024	0.0255367	0.409388	PEG	69.2376	1021	NA	NA	NA	NA	NA	6763.5	NA	NA	NA	NA	NA	6833	-0.229995	0.940998	1	PEG	5.02403	8348	5741.38	GRMZM2G074645	NP_001168681	hypothetical protein LOC100382470
GRMZM2G085469	x	-1.62383	0.00582515	0.119932	PEG	72.5035	795	-0.937094	0.377762	1	PEG	46.756	6869	-0.896125	0.606531	1	PEG	44.5381	6954.5	0.739923	0.792172	1	MEG	35.3791	8348	5741.62	GRMZM2G085469	NP_001145047	hypothetical protein LOC100278233
GRMZM2G055143	x	2.36641	0.00583986	0.120084	MEG	84.8482	796	-0.326419	0.846214	1	PEG	9.629	6869	-0.60075	0.701341	1	PEG	26.5193	6954.5	-0.0466367	0.971221	1	PEG	0.217026	8348	5741.88	GRMZM2G055143	NP_001142871	hypothetical protein LOC100275270
GRMZM2G341934	x	-0.12846	0.759835	1	PEG	1.62342	8952	1.7696	0.109712	1	MEG	75.7957	6869	1.13261	0.217993	1	MEG	56.1941	6954.5	6.85091	3.17242e-05	0.00257594	MEG	97.9138	192	5741.88	GRMZM2G341934	NP_001130801	hypothetical protein LOC100191905
AC194402.2_FG004		-1.41346	0.0258431	0.413128	PEG	66.6428	1023.5	NA	NA	NA	NA	NA	6763.5	NA	NA	NA	NA	NA	6833	1.31497	0.594457	1	MEG	63.3586	8348	5742	NA	NA	NA
GRMZM2G147221		NA	NA	NA	NA	NA	8184	NA	NA	NA	NA	NA	6763.5	6.05189	0.0148491	0.88615	MEG	97.3422	226	NA	NA	NA	NA	NA	7795	5742.12	GRMZM2G147221	NP_001150774	cellulase containing protein
GRMZM2G139460		1.70803	0.0656168	0.794644	MEG	74.4726	1351.5	0.538321	0.751831	1	MEG	22.4679	6869	-1.26209	0.598105	1	PEG	61.4326	6954.5	NA	NA	NA	NA	NA	7795	5742.5	NA	NA	NA
GRMZM2G143703	x	-0.476814	0.412662	1	PEG	18.5238	8952	0.569195	0.670662	1	MEG	24.4703	6869	1.06123	0.519668	1	MEG	52.9679	6954.5	9.05268	3.43049e-05	0.00274264	MEG	98.7945	195	5742.62	GRMZM2G143703	NP_001148225	catalytic/ hydrolase
GRMZM2G121700	x	0.179731	0.736423	1	MEG	3.12925	8952	0.847385	0.480565	1	MEG	41.7949	6869	0.753899	0.400455	1	MEG	36.2393	6954.5	2.80919	3.49499e-05	0.00277994	MEG	88.7533	196	5742.88	GRMZM2G121700	NP_001140318	hypothetical protein LOC100272363
GRMZM2G382537	x	-1.75705	0.00615859	0.125847	PEG	75.5336	800.5	-1.47874	0.345585	1	PEG	68.6193	6869	0.173819	0.894713	1	MEG	2.93269	6954.5	-0.368521	0.912747	1	PEG	11.9569	8348	5743	NA	NA	NA
GRMZM2G105991		0.116236	0.93924	1	MEG	1.33308	8952	NA	NA	NA	NA	NA	6763.5	NA	NA	NA	NA	NA	6833	7.43615	0.00362397	0.132313	MEG	98.2237	427	5743.88	GRMZM2G105991	NP_001146271	hypothetical protein LOC100279846
GRMZM2G170253		0.189078	0.803019	1	MEG	3.45166	8952	NA	NA	NA	NA	NA	6763.5	-0.154203	0.918545	1	PEG	2.32264	6954.5	5.01478	0.000525293	0.0265887	MEG	96.1756	308	5744.5	GRMZM2G170253	NP_001143880	hypothetical protein LOC100276681
GRMZM2G170982		-1.32777	0.0273083	0.432284	PEG	63.8071	1034	NA	NA	NA	NA	NA	6763.5	NA	NA	NA	NA	NA	6833	0.495694	0.756941	1	MEG	19.7246	8348	5744.62	NA	NA	NA
GRMZM2G161641	x	-0.38598	0.5376	1	PEG	12.9663	8952	0.664123	0.721746	1	MEG	30.6066	6869	-0.174759	0.903029	1	PEG	2.96357	6954.5	5.7585	5.51371e-05	0.00421366	MEG	97.0726	204	5744.88	NA	NA	NA
GRMZM2G145461		NA	NA	NA	NA	NA	8184	NA	NA	NA	NA	NA	6763.5	6.00918	0.0167366	0.961021	MEG	97.3053	238	NA	NA	NA	NA	NA	7795	5745.12	GRMZM2G145461	NP_001142232	hypothetical protein LOC100274400
GRMZM2G180622	x	-1.60156	0.00638549	0.128875	PEG	71.9495	811	-0.468853	0.63901	1	PEG	18.0209	6869	-0.459894	0.684312	1	PEG	17.4578	6954.5	-0.0605702	0.957461	1	PEG	0.365534	8348	5745.62	GRMZM2G180622	NP_001149929	sarcoplasmic reticulum histidine-rich calcium-binding protein
GRMZM2G171852	x	-0.117184	0.916315	1	PEG	1.35461	8952	1.32191	0.372247	1	MEG	63.6025	6869	-1.23488	0.564137	1	PEG	60.395	6954.5	6.59597	6.88139e-05	0.00510862	MEG	97.7532	209.5	5746.25	GRMZM2G171852	NP_001142794	hypothetical protein LOC100275168
GRMZM2G180328		-0.42778	0.468532	1	PEG	15.4688	8952	NA	NA	NA	NA	NA	6763.5	2.41034	0.145778	1	MEG	85.3152	6954.5	8.0518	0.000671045	0.0332114	MEG	98.481	315	5746.25	GRMZM2G180328	NP_001136644	hypothetical protein LOC100216773
GRMZM2G308219	x	-1.49887	0.00671815	0.135089	PEG	69.1987	814	-1.58193	0.233856	1	PEG	71.4489	6869	-1.14842	0.42839	1	PEG	56.8753	6954.5	-2.27577	0.11167	1	PEG	83.8165	8348	5746.38	NA	NA	NA
GRMZM5G874955		0.149313	0.814932	1	MEG	2.18083	8952	NA	NA	NA	NA	NA	6763.5	1.10339	0.55552	1	MEG	54.9036	6954.5	4.89741	0.000679019	0.0334997	MEG	95.9975	316	5746.5	GRMZM5G874955	NP_001170122	hypothetical protein LOC100384044
GRMZM2G073770	x	0.521566	0.299382	1	MEG	21.3855	8952	0.211526	0.853878	1	MEG	4.28271	6869	0.0513593	0.952597	1	MEG	0.263084	6954.5	3.31112	6.97654e-05	0.00515471	MEG	91.6412	211	5746.62	GRMZM2G073770	NP_001148614	LOC100282230
GRMZM2G330684	x	1.17465	0.00686217	0.137479	MEG	57.9799	816.5	1.12443	0.29884	1	MEG	55.8373	6869	0.93483	0.279759	1	MEG	46.6356	6954.5	1.25582	0.253789	1	MEG	61.1965	8348	5747	NA	NA	NA
GRMZM2G106344	x	-0.0961615	0.924777	1	PEG	0.916231	8952	0.297364	0.794729	1	MEG	8.12416	6869	0.693117	0.540284	1	MEG	32.4512	6954.5	3.15892	7.3187e-05	0.00535674	MEG	90.8915	213	5747.12	GRMZM2G106344	NP_001131397	hypothetical protein LOC100192725
GRMZM2G317900	x	0.625676	0.266068	1	MEG	28.1336	8952	0.994021	0.482863	1	MEG	49.7002	6869	0.0351445	0.982442	1	MEG	0.123361	6954.5	6.50937	7.58206e-05	0.00552357	MEG	97.6944	214	5747.38	NA	NA	NA
GRMZM2G175065	x	-1.1484	0.00715187	0.142933	PEG	56.8746	819	-0.57885	0.551303	1	PEG	25.0974	6869	-0.728021	0.45611	1	PEG	34.6412	6954.5	-1.35751	0.163763	1	PEG	64.8239	8348	5747.62	GRMZM2G175065	NP_001148582	protein ABIL1
GRMZM5G878558		1.34836	0.145403	1	MEG	64.5148	8952	NA	NA	NA	NA	NA	6763.5	-1.69817	0.625697	1	PEG	74.252	6954.5	5.06291	0.000777833	0.037777	MEG	96.2453	321	5747.75	GRMZM5G878558	NP_001169343	hypothetical protein LOC100383210
GRMZM2G072973		-1.29838	0.0290468	0.45366	PEG	62.7672	1048	NA	NA	NA	NA	NA	6763.5	NA	NA	NA	NA	NA	6833	-0.766539	0.711462	1	PEG	37.0111	8348	5748.12	NA	NA	NA
GRMZM2G101036		-1.46275	0.0173595	0.301315	PEG	68.1491	943	-1.026	0.45012	1	PEG	51.2833	6869	NA	NA	NA	NA	NA	6833	-0.38334	0.815292	1	PEG	12.8122	8348	5748.25	GRMZM2G101036	NP_001152454	F-box domain containing protein
GRMZM2G155252	x	2.00029	0.00736173	0.14659	MEG	80.0046	821.5	-0.501189	0.703883	1	PEG	20.0761	6869	-2.08198	0.172823	1	PEG	81.2546	6954.5	0.0753616	0.949784	1	MEG	0.56473	8348	5748.25	GRMZM2G155252	NP_001143265	hypothetical protein LOC100275794
GRMZM2G334584		-1.34098	0.0176579	0.305846	PEG	64.2631	945	-0.383578	0.85659	1	PEG	12.8261	6869	NA	NA	NA	NA	NA	6833	0.907285	0.608478	1	MEG	45.1504	8348	5748.75	GRMZM2G334584	Q5BMB3	RXO1 disease resistance protein
GRMZM2G426336	x	-0.282825	0.669821	1	PEG	7.40656	8952	0.350224	0.787823	1	MEG	10.9256	6869	2.24087	0.229443	1	MEG	83.3928	6954.5	3.30641	8.82933e-05	0.00622848	MEG	91.6194	221	5749.12	GRMZM2G426336	NP_001130439	hypothetical protein LOC100191536
GRMZM2G488465		-2.21122	0.0166908	0.292814	PEG	83.0206	933	NA	NA	NA	NA	NA	6763.5	-3.59944	0.0558121	1	PEG	92.8346	6954.5	-1.54197	0.46394	1	PEG	70.3938	8348	5749.75	NA	NA	NA
GRMZM2G020281	x	-0.863735	0.00767643	0.151749	PEG	42.7275	828	-0.820664	0.301089	1	PEG	40.2446	6869	-1.00369	0.203213	1	PEG	50.184	6954.5	-1.10644	0.0750792	1	PEG	55.0401	8348	5749.88	GRMZM2G020281	NP_001149396	tobamovirus multiplication-like protein
GRMZM2G084812		1.85914	0.0179942	0.310031	MEG	77.5603	950	1.0783	0.467663	1	MEG	53.7622	6869	NA	NA	NA	NA	NA	6833	2.18791	0.366649	1	MEG	82.7197	8348	5750	GRMZM2G084812	NP_001147121	fasciclin-like arabinogalactan protein 8
GRMZM2G042539	x	-1.63266	0.00772446	0.151991	PEG	72.7192	831	-0.00736274	0.995039	1	PEG	0.0054207	6869	-0.22793	0.867359	1	PEG	4.93864	6954.5	-1.2103	0.474526	1	PEG	59.4292	8348	5750.62	NA	NA	NA
GRMZM2G093020		0.498428	0.534116	1	MEG	19.8994	8952	NA	NA	NA	NA	NA	6763.5	NA	NA	NA	NA	NA	6833	7.25711	0.00441183	0.151499	MEG	98.1366	454	5750.62	GRMZM2G093020	NP_001167665	light-inducible protein CPRF-2
GRMZM2G309152	x	-1.81224	0.00772586	0.151991	PEG	76.6586	831	-1.63448	0.212122	1	PEG	72.7633	6869	-1.63607	0.1545	1	PEG	72.8018	6954.5	-1.18292	0.253578	1	PEG	58.3212	8348	5750.62	GRMZM2G309152	NP_001132336	hypothetical protein LOC100193778
GRMZM2G174975		-0.642818	0.31595	1	PEG	29.2393	8952	2.39596	0.22173	1	MEG	85.1645	6869	NA	NA	NA	NA	NA	6833	5.13741	0.0012359	0.0552084	MEG	96.3494	349	5750.75	GRMZM2G174975	NP_001136917	hypothetical protein LOC100217075
GRMZM2G144581	x	-0.115865	0.887173	1	PEG	1.32469	8952	-0.228853	0.880729	1	PEG	4.97671	6869	0.14978	0.900456	1	MEG	2.19418	6954.5	6.55995	0.000111504	0.00760071	MEG	97.729	228.5	5751	GRMZM2G144581	NP_001143639	hypothetical protein LOC100276360
GRMZM2G160560	x	2.05062	0.00776215	0.152522	MEG	80.7879	833	-0.0199277	0.986833	1	PEG	0.0396954	6869	0.377163	0.79336	1	MEG	12.4537	6954.5	-0.927769	0.39571	1	PEG	46.2584	8348	5751.12	GRMZM2G160560	NP_001152126	transmembrane protein PFT27
GRMZM2G047791	x	1.48304	0.00783829	0.153833	MEG	68.7442	834	1.39072	0.260566	1	MEG	65.9179	6869	2.34289	0.180758	1	MEG	84.5897	6954.5	0.799892	0.543969	1	MEG	39.018	8348	5751.38	NA	NA	NA
GRMZM5G814904	x	0.127146	0.857214	1	MEG	1.59089	8952	0.765575	0.545913	1	MEG	36.9525	6869	1.28393	0.126308	1	MEG	62.2423	6954.5	2.866	0.000115705	0.00777518	MEG	89.1469	232	5751.88	GRMZM5G814904	NM_001112577	flavonoid O-methyltransferase (LOC100125646), mRNA
GRMZM2G061704	x	-0.350823	0.599814	1	PEG	10.9589	8952	0.617585	0.677409	1	MEG	27.6102	6869	0.37361	0.827156	1	MEG	12.2487	6954.5	5.61047	0.000121388	0.00808731	MEG	96.9209	234	5752.38	NA	NA	NA
GRMZM2G019317	x	0.113489	0.843737	1	MEG	1.27161	8952	-0.424051	0.73608	1	PEG	15.2413	6869	-0.241085	0.830154	1	PEG	5.49292	6954.5	4.93582	0.000125134	0.00826627	MEG	96.0571	236	5752.88	GRMZM2G019317	NP_001146634	hypothetical protein LOC100280233
AC233961.1_FG001	x	-1.59262	0.00852382	0.165895	PEG	71.723	841	-1.79788	0.130179	1	PEG	76.3727	6869	-1.38508	0.20004	1	PEG	65.7353	6954.5	-1.33164	0.118184	1	PEG	63.9415	8348	5753.12	AC233961.1_FG001	NP_001146568	hypothetical protein LOC100280164
GRMZM2G383408	x	-0.360897	0.459847	1	PEG	11.5237	8952	0.00567782	0.995637	1	MEG	0.00322366	6869	-0.242151	0.847635	1	PEG	5.53893	6954.5	3.59209	0.0001301	0.00852211	MEG	92.8074	237.5	5753.25	GRMZM2G383408	NP_001130980	hypothetical protein LOC100192085
GRMZM2G161233	x	1.88228	0.00864473	0.168049	MEG	77.988	842	-0.438602	0.881996	1	PEG	16.1335	6869	0.709843	0.66895	1	MEG	33.5052	6954.5	0.926859	0.454781	1	MEG	46.2096	8348	5753.38	NA	NA	NA
GRMZM2G404443		-0.436386	0.527716	1	PEG	15.9969	8952	NA	NA	NA	NA	NA	6763.5	NA	NA	NA	NA	NA	6833	7.28452	0.0049195	0.164935	MEG	98.1504	465	5753.38	NA	NA	NA
GRMZM2G429396		2.22159	0.0313168	0.479507	MEG	83.1521	1069	NA	NA	NA	NA	NA	6763.5	NA	NA	NA	NA	NA	6833	1.74681	0.319028	1	MEG	75.3168	8348	5753.38	GRMZM2G429396	NP_001147410	hsp20/alpha crystallin family protein
GRMZM2G138800	x	-0.66691	0.00870115	0.168945	PEG	30.7848	843	-0.841772	0.240855	1	PEG	41.4719	6869	-0.739119	0.326052	1	PEG	35.3293	6954.5	-0.9064	0.155827	1	PEG	45.102	8348	5753.62	GRMZM2G138800	NP_001149575	LOC100283201
GRMZM2G149905		-1.7594	0.0314081	0.480456	PEG	75.5829	1070	NA	NA	NA	NA	NA	6763.5	NA	NA	NA	NA	NA	6833	1.63761	0.464822	1	MEG	72.839	8348	5753.62	GRMZM2G149905	NP_001169584	hypothetical protein LOC100383465
GRMZM2G148881	x	-1.13522	0.00878467	0.170163	PEG	56.3076	845	-0.519751	0.602963	1	PEG	21.2686	6869	-0.634612	0.523091	1	PEG	28.7105	6954.5	-1.11243	0.280725	1	PEG	55.3074	8348	5754.12	GRMZM2G148881	NP_001136958	hypothetical protein LOC100217118
GRMZM2G424509		-1.1007	0.0722682	0.844919	PEG	54.7827	1399.5	-0.717551	0.671855	1	PEG	33.9882	6869	-1.58157	0.3566	1	PEG	71.4397	6954.5	NA	NA	NA	NA	NA	7795	5754.5	GRMZM2G424509	NP_001149391	LOC100283017
GRMZM2G118690	x	-1.10867	0.00889701	0.171932	PEG	55.1398	847	-0.768075	0.483453	1	PEG	37.1045	6869	-1.16564	0.238705	1	PEG	57.6042	6954.5	-0.805013	0.440337	1	PEG	39.3221	8348	5754.62	GRMZM2G118690	NP_001141822	hypothetical protein LOC100273963
GRMZM2G176175	x	-1.67613	0.00898439	0.173251	PEG	73.7492	848.5	-1.73058	0.201651	1	PEG	74.9682	6869	-2.12991	0.15763	1	PEG	81.9381	6954.5	-1.57504	0.153124	1	PEG	71.2707	8348	5755	GRMZM2G176175	NP_001139539	sister of indeterminate spikelet 1
GRMZM2G154523		NA	NA	NA	NA	NA	8184	5.82653	0.0153138	0.991149	MEG	97.1386	209	NA	NA	NA	NA	NA	6833	NA	NA	NA	NA	NA	7795	5755.25	GRMZM2G154523	NP_001151190	LOC100284823
GRMZM2G143568	x	-0.876402	0.00910962	0.175213	PEG	43.4415	851	-1.02189	0.180958	1	PEG	51.0824	6869	-1.27642	0.166549	1	PEG	61.9663	6954.5	-0.714216	0.469518	1	PEG	33.7794	8348	5755.62	GRMZM2G143568	NP_001170496	hypothetical protein LOC100384498
GRMZM2G159926	x	-0.0918621	0.868057	1	PEG	0.836804	8952	0.813769	0.546387	1	MEG	39.8395	6869	0.289417	0.815432	1	MEG	7.72882	6954.5	5.15839	0.000163718	0.0103334	MEG	96.378	247	5755.62	GRMZM2G159926	NP_001149781	LOC100283408
GRMZM2G031572	x	-0.884879	0.00913118	0.175421	PEG	43.9151	852	-0.787116	0.452649	1	PEG	38.2545	6869	-0.501193	0.518314	1	PEG	20.0764	6954.5	-0.397809	0.5649	1	PEG	13.663	8348	5755.88	GRMZM2G031572	NP_001149727	prolyl carboxypeptidase like protein
GRMZM6G107785		-1.40542	0.0727886	0.84808	PEG	66.389	1405	2.68227	0.182616	1	MEG	87.7968	6869	2.81108	0.148204	1	MEG	88.7668	6954.5	NA	NA	NA	NA	NA	7795	5755.88	NA	NA	NA
GRMZM2G060507		2.12258	0.0326482	0.495202	MEG	81.8358	1079.5	NA	NA	NA	NA	NA	6763.5	NA	NA	NA	NA	NA	6833	3.55205	0.107345	1	MEG	92.6563	8348	5756	NA	NA	NA
AC210517.3_FG003	x	1.45282	0.115922	1	MEG	67.8527	8952	0.224998	0.918928	1	MEG	4.81846	6869	0.19347	0.927921	1	MEG	3.60803	6954.5	4.70708	0.00017211	0.0107759	MEG	95.6816	249	5756.12	AC210517.3_FG003	NP_001131972	hypothetical protein LOC100193370
GRMZM2G146047	x	-1.54513	0.00933335	0.178886	PEG	70.479	854	-1.37623	0.258334	1	PEG	65.4457	6869	-1.76704	0.284265	1	PEG	75.7425	6954.5	-0.921101	0.358999	1	PEG	45.8999	8348	5756.38	NA	NA	NA
GRMZM2G033829	x	-0.960936	0.00939543	0.179865	PEG	48.0087	855	-1.64838	0.0906366	1	PEG	73.0978	6869	-1.51149	0.124282	1	PEG	69.555	6954.5	-0.994901	0.197775	1	PEG	49.7444	8348	5756.62	GRMZM2G033829	NP_001105757	protein disulfide isomerase
GRMZM2G077002	x	-1.44283	0.00950658	0.18178	PEG	67.5509	856	-1.31853	0.269381	1	PEG	63.4838	6869	-1.54517	0.364797	1	PEG	70.4801	6954.5	-0.816022	0.407298	1	PEG	39.9721	8348	5756.88	GRMZM2G077002	NP_001149109	GATA transcription factor 29
GRMZM2G031447		1.69596	0.0191016	0.325005	MEG	74.2021	962	NA	NA	NA	NA	NA	6763.5	-1.02674	0.525723	1	PEG	51.319	6954.5	2.56337	0.209495	1	MEG	86.7915	8348	5757	GRMZM2G031447	NP_001149748	LOC100283375
GRMZM2G066219		1.14367	0.513081	1	MEG	56.6723	8952	NA	NA	NA	NA	NA	6763.5	NA	NA	NA	NA	NA	6833	5.05442	0.00552484	0.179442	MEG	96.2331	480	5757.12	NA	NA	NA
GRMZM2G429113	x	-1.58061	0.0096837	0.184951	PEG	71.4149	857	-1.22376	0.309207	1	PEG	59.9614	6869	-1.7246	0.245426	1	PEG	74.838	6954.5	-1.33747	0.298381	1	PEG	64.1426	8348	5757.12	GRMZM2G429113	NP_001140676	hypothetical protein LOC100272751
GRMZM5G802854		-1.46255	0.0329719	0.497864	PEG	68.1431	1084	NA	NA	NA	NA	NA	6763.5	NA	NA	NA	NA	NA	6833	2.39759	0.247229	1	MEG	85.1818	8348	5757.12	GRMZM5G802854	NP_001148820	exosome complex exonuclease RRP40
GRMZM2G155889	x	-1.01145	0.0097119	0.185273	PEG	50.5693	858	-0.638153	0.498725	1	PEG	28.9389	6869	-0.22775	0.837613	1	PEG	4.93123	6954.5	-0.291497	0.74363	1	PEG	7.83157	8348	5757.38	GRMZM2G155889	NP_001151949	RNA binding protein
GRMZM2G053338	x	0.558551	0.271085	1	MEG	23.7793	8952	0.552967	0.65499	1	MEG	23.417	6869	0.999551	0.274097	1	MEG	49.9776	6954.5	2.44728	0.000187766	0.0114795	MEG	85.6921	255	5757.62	GRMZM2G053338	NP_001151752	indole-3-acetic acid-amido synthetase GH3.8
GRMZM2G058414		0.180866	0.808892	1	MEG	3.16764	8952	NA	NA	NA	NA	NA	6763.5	NA	NA	NA	NA	NA	6833	4.69864	0.00564136	0.182466	MEG	95.6667	482	5757.62	GRMZM2G058414	NM_001176989	hypothetical protein LOC100384455 (LOC100384455), mRNA
GRMZM5G866918	x	-1.01977	0.00975098	0.185794	PEG	50.9786	859.5	-0.949302	0.261363	1	PEG	47.4009	6869	-0.890265	0.370325	1	PEG	44.2142	6954.5	-1.02696	0.171275	1	PEG	51.33	8348	5757.75	GRMZM5G866918	NP_001144416	hypothetical protein LOC100277354
GRMZM2G086614		-1.31456	0.0332666	0.500466	PEG	63.344	1087	NA	NA	NA	NA	NA	6763.5	NA	NA	NA	NA	NA	6833	2.22323	0.187677	1	MEG	83.1727	8348	5757.88	NA	NA	NA
GRMZM2G165521	x	1.91428	0.00979965	0.186296	MEG	78.5613	861	0.441775	0.771867	1	MEG	16.3295	6869	0.333946	0.866413	1	MEG	10.0331	6954.5	0.36382	0.751831	1	MEG	11.6892	8348	5758.12	NA	NA	NA
AC209987.4_FG002	x	2.25465	0.00983811	0.18681	MEG	83.562	862	5.43656	0.0497665	1	MEG	96.7273	6869	1.88897	0.338768	1	MEG	78.1096	6954.5	1.9903	0.345128	1	MEG	79.8439	8348	5758.38	AC209987.4_FG002	NP_001141481	hypothetical protein LOC100273592
AC234520.1_FG003		-0.308033	0.688094	1	PEG	8.66616	8952	NA	NA	NA	NA	NA	6763.5	NA	NA	NA	NA	NA	6833	7.09558	0.00586717	0.187822	MEG	98.0525	486.5	5758.75	NA	NA	NA
GRMZM2G087259	x	2.55673	0.0101712	0.192465	MEG	86.7319	865	0.265394	0.869913	1	MEG	6.57993	6869	-1.57535	0.401198	1	PEG	71.2788	6954.5	0.214022	0.886137	1	MEG	4.37994	8348	5759.12	GRMZM2G087259	NP_001147028	carbonic anhydrase
GRMZM2G396553	x	0.016784	0.962782	1	MEG	0.0281624	8952	0.64167	0.633006	1	MEG	29.1655	6869	0.562434	0.515401	1	MEG	24.0313	6954.5	2.92448	0.000224403	0.013404	MEG	89.5316	261	5759.12	NA	NA	NA
AC233922.1_FG005	x	-0.722134	0.0104335	0.197201	PEG	34.2744	866	-0.746097	0.361681	1	PEG	35.7599	6869	-0.717108	0.383816	1	PEG	33.9604	6954.5	-0.50194	0.42981	1	PEG	20.1242	8348	5759.38	AC233922.1_FG005	B7ZXD5	Putative uncharacterized protein
GRMZM2G121427		1.58187	0.0338245	0.506069	MEG	71.4474	1094	NA	NA	NA	NA	NA	6763.5	NA	NA	NA	NA	NA	6833	0.160562	0.933951	1	MEG	2.51322	8348	5759.62	NA	NA	NA
GRMZM2G022799		1.00555	0.102746	1	MEG	50.2765	8952	NA	NA	NA	NA	NA	6763.5	1.65585	0.347306	1	MEG	73.2751	6954.5	4.20571	0.00166932	0.0703371	MEG	94.649	369.5	5759.88	GRMZM2G022799	NM_001152659	hypothetical protein LOC100279695 (LOC100279695), mRNA
GRMZM2G098884	x	1.65484	0.0107445	0.20261	MEG	73.2513	868	-0.896605	0.521762	1	PEG	44.5646	6869	-0.0718622	0.936938	1	PEG	0.513764	6954.5	-0.182187	0.873686	1	PEG	3.21256	8348	5759.88	GRMZM2G098884	NP_001149078	LOC100282699
GRMZM2G155962		-2.17556	0.0225199	0.372329	PEG	82.5574	990	-0.4438	0.772367	1	PEG	16.4549	6869	NA	NA	NA	NA	NA	6833	-0.211606	0.926381	1	PEG	4.28578	8348	5760	GRMZM2G155962	NP_001144686	hypothetical protein LOC100277718
GRMZM2G051943	x	-1.49069	0.0108071	0.203556	PEG	68.9649	869	0.730572	0.776817	1	MEG	34.7997	6869	2.22452	0.223803	1	MEG	83.1891	6954.5	1.39306	0.700368	1	MEG	65.9935	8348	5760.12	GRMZM2G051943	P29022	Endochitinase A Precursor (EC 3.2.1.14)(Seed chitinase A)
GRMZM2G360234		0.538049	0.537636	1	MEG	22.4504	8952	NA	NA	NA	NA	NA	6763.5	NA	NA	NA	NA	NA	6833	7.07523	0.00622808	0.197349	MEG	98.0415	492	5760.12	GRMZM2G360234	NP_001143006	hypothetical protein LOC100275469
GRMZM2G093090		-1.20792	0.0924457	0.989635	PEG	59.3344	1529	NA	NA	NA	NA	NA	6763.5	0.180898	0.903353	1	MEG	3.16872	6954.5	NA	NA	NA	NA	NA	7795	5760.5	GRMZM2G093090	Q9ATL3	Aquaporin TIP4-4 (Tonoplast intrinsic protein 4-4)(ZmTIP4-4)(ZmTIP4;4)
GRMZM2G428628	x	1.86432	0.0110001	0.206716	MEG	77.6572	871	0.253291	0.843128	1	MEG	6.02883	6869	0.946985	0.567318	1	MEG	47.2791	6954.5	0.382735	0.83436	1	MEG	12.777	8348	5760.62	NA	NA	NA
GRMZM2G058032	x	0.22469	0.454687	1	MEG	4.80593	8952	0.250405	0.795171	1	MEG	5.90029	6869	0.0151481	0.983462	1	MEG	0.0229411	6954.5	2.70774	0.000284031	0.0165225	MEG	87.9979	268	5760.88	GRMZM2G058032	NP_001149523	LOC100283149
GRMZM2G127115		-1.34592	0.29223	1	PEG	64.4317	8952	NA	NA	NA	NA	NA	6763.5	NA	NA	NA	NA	NA	6833	7.04803	0.00645974	0.203449	MEG	98.0266	495	5760.88	NA	NA	NA
GRMZM2G079470		0.003926	0.995742	1	MEG	0.00154132	8952	NA	NA	NA	NA	NA	6763.5	NA	NA	NA	NA	NA	6833	3.51208	0.00651504	0.204365	MEG	92.5008	497	5761.38	GRMZM2G079470	NM_001148573	hypothetical protein LOC100274201 (LOC100274201), mRNA
GRMZM2G154290		-1.49546	0.0213932	0.357337	PEG	69.1014	979.5	NA	NA	NA	NA	NA	6763.5	1.60565	0.284336	1	MEG	72.0523	6954.5	0.134711	0.910504	1	MEG	1.78235	8348	5761.38	NA	NA	NA
GRMZM2G115658	x	1.84119	0.0110939	0.207526	MEG	77.2208	874.5	-0.121622	0.929393	1	PEG	1.45763	6869	-0.124077	0.936518	1	PEG	1.51616	6954.5	0.87606	0.541196	1	MEG	43.4223	8348	5761.5	GRMZM2G115658	NP_001130901	hypothetical protein LOC100192005
GRMZM2G034563		1.55611	0.0936527	0.999288	MEG	70.7729	1534	NA	NA	NA	NA	NA	6763.5	-2.11835	0.491188	1	PEG	81.7765	6954.5	NA	NA	NA	NA	NA	7795	5761.75	GRMZM2G034563	NP_001144444	hypothetical protein LOC100277405
GRMZM2G161154	x	0.0399102	0.948553	1	MEG	0.159029	8952	0.286052	0.861577	1	MEG	7.56368	6869	0.347239	0.799876	1	MEG	10.7601	6954.5	2.58717	0.00029066	0.0166595	MEG	87.0019	271.5	5761.75	GRMZM2G161154	NP_001148019	metallothionein-like protein type 2
GRMZM2G095873		-1.06719	0.126891	1	PEG	53.2471	8952	NA	NA	NA	NA	NA	6763.5	NA	NA	NA	NA	NA	6833	4.11951	0.00655922	0.204926	MEG	94.4353	499	5761.88	GRMZM2G095873	NP_001151286	protein binding protein
GRMZM2G014441	x	0.218261	0.795336	1	MEG	4.54716	8952	-0.486945	0.783355	1	PEG	19.1668	6869	-0.0925653	0.949976	1	PEG	0.849554	6954.5	8.26324	0.000309784	0.017626	MEG	98.5566	274	5762.38	GRMZM2G014441	NP_001144037	hypothetical protein LOC100276861
GRMZM2G153675	x	2.50339	0.0116816	0.217031	MEG	86.2391	881	-0.100582	0.972077	1	PEG	1.00153	6869	0.230875	0.958501	1	MEG	5.06058	6954.5	2.63261	0.266432	1	MEG	87.3907	8348	5763.12	GRMZM2G153675	NP_001141275	hypothetical protein LOC100273364
GRMZM2G111593		0.4574	0.512608	1	MEG	17.3017	8952	NA	NA	NA	NA	NA	6763.5	1.9009	0.329816	1	MEG	78.3242	6954.5	4.99249	0.00211277	0.0860002	MEG	96.1427	383	5763.25	GRMZM2G111593	NM_001154380	kelch motif family protein (LOC100281462), mRNA
GRMZM2G092590		-1.46486	0.0354936	0.523859	PEG	68.2118	1109	NA	NA	NA	NA	NA	6763.5	NA	NA	NA	NA	NA	6833	-1.69158	0.262446	1	PEG	74.1028	8348	5763.38	GRMZM2G092590	NP_001144204	hypothetical protein LOC100277065
GRMZM2G008773		0.747067	0.500376	1	MEG	35.8196	8952	-0.170465	0.910759	1	PEG	2.82377	6869	NA	NA	NA	NA	NA	6833	4.32052	0.00292032	0.113819	MEG	94.9153	400	5763.5	GRMZM2G008773	NP_001150468	lysM domain containing protein
GRMZM2G026746		-1.67058	0.0356114	0.525124	PEG	73.6206	1110	NA	NA	NA	NA	NA	6763.5	NA	NA	NA	NA	NA	6833	0.0940009	0.954337	1	MEG	0.875877	8348	5763.62	NA	NA	NA
GRMZM2G149238	x	-1.02425	0.0117708	0.217946	PEG	51.198	884	-1.91499	0.0840245	1	PEG	78.5738	6869	-0.800018	0.56859	1	PEG	39.0255	6954.5	-0.903521	0.418117	1	PEG	44.9446	8348	5763.88	GRMZM2G149238	P50158	TATA-box-binding protein 1 (TATA-box factor 1)(TATA-binding factor 1)(TATA sequence-binding protein 1)(TBP-1)(Transcription initiation factor TFIID TBP-1 subunit)
GRMZM2G137582	x	1.68207	0.0121372	0.224223	MEG	73.8859	886	0.0975348	0.94812	1	MEG	0.942338	6869	-0.380527	0.818478	1	PEG	12.6486	6954.5	1.049	0.559564	1	MEG	52.3902	8348	5764.38	GRMZM2G137582	NP_001147557	LOC100281166
GRMZM2G366659		-1.51021	0.0358633	0.527412	PEG	69.519	1113	NA	NA	NA	NA	NA	6763.5	NA	NA	NA	NA	NA	6833	-0.227217	0.894536	1	PEG	4.90931	8348	5764.38	NA	NA	NA
GRMZM2G034551	x	-1.6173	0.0123066	0.227096	PEG	72.3426	887	-0.748724	0.579397	1	PEG	35.9216	6869	0.508252	0.773562	1	MEG	20.529	6954.5	0.912394	0.485073	1	MEG	45.4287	8348	5764.62	GRMZM2G034551	NP_001149623	ZIP zinc/iron transport family protein
GRMZM2G414727	x	0.333538	0.754775	1	MEG	10.011	8952	1.05485	0.615708	1	MEG	52.6674	6869	1.19032	0.378957	1	MEG	58.6241	6954.5	4.03747	0.000402801	0.0220339	MEG	94.22	285	5765.12	GRMZM2G414727	NM_001156710	SAUR56 - auxin-responsive SAUR family member (LOC100283812), mRNA
GRMZM2G422670		0.0261075	0.991942	1	MEG	0.0681139	8952	NA	NA	NA	NA	NA	6763.5	0.47035	0.777709	1	MEG	18.1153	6954.5	4.96427	0.00238841	0.0952308	MEG	96.1004	390.5	5765.12	NA	NA	NA
GRMZM2G301271		0.529639	0.668831	1	MEG	21.9066	8952	NA	NA	NA	NA	NA	6763.5	NA	NA	NA	NA	NA	6833	7.17986	0.00739954	0.224434	MEG	98.0971	514	5765.62	GRMZM2G301271	NP_001151329	cationic amino acid transporter
GRMZM2G127478	x	-1.76137	0.0127002	0.233136	PEG	75.6242	892	-1.81095	0.377789	1	PEG	76.6329	6869	0.654647	0.775666	1	MEG	29.9996	6954.5	-0.37327	0.852031	1	PEG	12.2292	8348	5765.88	NA	NA	NA
GRMZM2G146313		-1.51637	0.0365998	0.534123	PEG	69.6914	1121.5	NA	NA	NA	NA	NA	6763.5	NA	NA	NA	NA	NA	6833	-0.529693	0.673681	1	PEG	21.91	8348	5766.5	GRMZM2G146313	NP_001168579	hypothetical protein LOC100382363
GRMZM2G031568		0.0995196	0.856768	1	MEG	0.980701	8952	-0.938711	0.486808	1	PEG	46.8418	6869	NA	NA	NA	NA	NA	6833	5.3231	0.00320843	0.121112	MEG	96.5911	412.5	5766.62	NA	NA	NA
GRMZM2G134888		2.04115	0.0249678	0.401446	MEG	80.6437	1018	1.20766	0.40504	1	MEG	59.324	6869	NA	NA	NA	NA	NA	6833	-1.24488	0.72136	1	PEG	60.7801	8348	5767	GRMZM2G134888	NP_001150669	amino acid permease
GRMZM2G050159		0.192214	0.849161	1	MEG	3.56299	8952	NA	NA	NA	NA	NA	6763.5	1.11593	0.429831	1	MEG	55.4624	6954.5	7.87441	0.00279878	0.109518	MEG	98.4129	398.5	5767.12	GRMZM2G050159	NP_001148205	membrane protein
GRMZM2G068316		-1.23788	0.0367801	0.535336	PEG	60.511	1124.5	NA	NA	NA	NA	NA	6763.5	NA	NA	NA	NA	NA	6833	-2.12481	0.319992	1	PEG	81.8671	8348	5767.25	NA	NA	NA
GRMZM2G386276	x	-1.07795	0.0133513	0.242975	PEG	53.7458	899	-0.875845	0.523914	1	PEG	43.4103	6869	-0.981486	0.452892	1	PEG	49.0657	6954.5	-1.12625	0.0961144	1	PEG	55.9166	8348	5767.62	NA	NA	NA
GRMZM2G043932	x	-0.242753	0.814258	1	PEG	5.56496	8952	0.173448	0.900403	1	MEG	2.92055	6869	-0.431414	0.753331	1	PEG	15.6913	6954.5	2.73546	0.000447942	0.0234138	MEG	88.2113	295.5	5767.75	GRMZM2G043932	NP_001151013	metal ion binding protein
GRMZM2G430807	x	-0.653635	0.78319	1	PEG	29.9346	8952	-0.523228	0.885145	1	PEG	21.4927	6869	1.8109	0.514014	1	MEG	76.632	6954.5	4.83374	0.000443485	0.0234138	MEG	95.8958	295.5	5767.75	GRMZM2G430807	NP_001148444	metallothionein-like protein type 2
GRMZM2G393897		-1.34189	0.023781	0.386926	PEG	64.2944	1005.5	NA	NA	NA	NA	NA	6763.5	2.6721	0.201744	1	MEG	87.7151	6954.5	-0.18347	0.865905	1	PEG	3.25652	8348	5767.88	GRMZM2G393897	NP_001130522	hypothetical protein LOC100191621
GRMZM2G074489	x	-1.33336	0.0137826	0.250382	PEG	64.0009	901	-0.803768	0.484717	1	PEG	39.2483	6869	-1.40642	0.321121	1	PEG	66.4207	6954.5	0.0319445	0.978539	1	MEG	0.101941	8348	5768.12	NA	NA	NA
AC204502.4_FG006		-1.38373	0.0373803	0.541931	PEG	65.6913	1128.5	NA	NA	NA	NA	NA	6763.5	NA	NA	NA	NA	NA	6833	1.49505	0.459776	1	MEG	69.0897	8348	5768.25	NA	NA	NA
GRMZM5G802365		-1.20722	0.0375604	0.544061	PEG	59.3064	1130	NA	NA	NA	NA	NA	6763.5	NA	NA	NA	NA	NA	6833	0.930255	0.628052	1	MEG	46.3915	8348	5768.62	NA	NA	NA
GRMZM2G047626		0.673262	0.341178	1	MEG	31.1902	8952	NA	NA	NA	NA	NA	6763.5	NA	NA	NA	NA	NA	6833	6.9231	0.00832858	0.246512	MEG	97.9562	526.5	5768.75	GRMZM2G047626	NM_001147118	hypothetical protein LOC100272660 (LOC100272660), mRNA
GRMZM2G026459		-1.83706	0.0377497	0.546319	PEG	77.1417	1131	NA	NA	NA	NA	NA	6763.5	NA	NA	NA	NA	NA	6833	-0.740511	0.699843	1	PEG	35.4154	8348	5768.88	NA	NA	NA
GRMZM2G066614	x	-1.19766	0.0142047	0.256909	PEG	58.9218	905	-1.01596	0.308905	1	PEG	50.7918	6869	0.0334422	0.976216	1	MEG	0.111713	6954.5	-0.565654	0.584363	1	PEG	24.2404	8348	5769.12	GRMZM2G066614	NP_001141343	hypothetical protein LOC100273434
GRMZM2G055037		-1.38589	0.024097	0.390128	PEG	65.7617	1011	NA	NA	NA	NA	NA	6763.5	4.88655	0.0599007	1	MEG	95.9804	6954.5	3.25173	0.106516	1	MEG	91.3597	8348	5769.25	GRMZM2G055037	NP_001152349	ubiquitin-protein ligase/ zinc ion binding protein
GRMZM2G119894	x	0.150265	0.719632	1	MEG	2.20811	8952	0.107744	0.945972	1	MEG	1.14756	6869	1.11321	0.372421	1	MEG	55.3419	6954.5	8.19451	0.000484086	0.0249073	MEG	98.5326	303	5769.62	NA	NA	NA
GRMZM2G131554	x	-2.02425	0.0145617	0.262785	PEG	80.3829	907	0.498441	0.801346	1	MEG	19.9002	6869	-0.908238	0.622306	1	PEG	45.2024	6954.5	-0.995414	0.756378	1	PEG	49.7701	8348	5769.62	GRMZM2G131554	NP_001146310	hypothetical protein LOC100279886
GRMZM2G085460		1.77044	0.038854	0.559826	MEG	75.813	1136	NA	NA	NA	NA	NA	6763.5	NA	NA	NA	NA	NA	6833	0.0601658	0.958652	1	MEG	0.360687	8348	5770.12	NA	NA	NA
GRMZM2G428216	x	-1.18379	0.0146642	0.264052	PEG	58.3569	909	-0.398464	0.72597	1	PEG	13.7019	6869	-0.113082	0.899401	1	PEG	1.26262	6954.5	0.784471	0.419138	1	MEG	38.0956	8348	5770.12	GRMZM2G428216	NP_001143921	hypothetical protein LOC100276732
GRMZM2G094900		1.39017	0.0391311	0.563323	MEG	65.9003	1137	NA	NA	NA	NA	NA	6763.5	NA	NA	NA	NA	NA	6833	-1.14952	0.798231	1	PEG	56.9226	8348	5770.38	NA	NA	NA
GRMZM2G033630		-1.65029	0.0391725	0.563423	PEG	73.1432	1138	NA	NA	NA	NA	NA	6763.5	NA	NA	NA	NA	NA	6833	-0.384136	0.849767	1	PEG	12.8586	8348	5770.62	GRMZM2G033630	NP_001151874	LOC100285510
GRMZM2G417402	x	-1.27481	0.0148571	0.266799	PEG	61.9069	911.5	-0.933455	0.351523	1	PEG	46.5623	6869	-1.17774	0.33586	1	PEG	58.1076	6954.5	-1.4079	0.195633	1	PEG	66.4676	8348	5770.75	NA	NA	NA
GRMZM2G054900		1.81639	0.0392723	0.563867	MEG	76.7402	1139.5	NA	NA	NA	NA	NA	6763.5	NA	NA	NA	NA	NA	6833	0.0663353	0.975412	1	MEG	0.438109	8348	5771	NA	NA	NA
GRMZM2G405185	x	-1.64771	0.0149563	0.267838	PEG	73.0817	914	-1.08674	0.396198	1	PEG	54.1495	6869	-0.744082	0.537914	1	PEG	35.6358	6954.5	-1.27723	0.0968546	1	PEG	61.9963	8348	5771.38	NA	NA	NA
GRMZM2G044359		1.19086	0.13008	1	MEG	58.6459	8952	NA	NA	NA	NA	NA	6763.5	1.9141	0.307526	1	MEG	78.5582	6954.5	7.65373	0.00335009	0.125548	MEG	98.3216	416	5771.5	GRMZM2G044359	NP_001147893	LOC100281503
GRMZM2G091054	x	0.598615	0.0149908	0.268164	MEG	26.3807	915	0.399379	0.509415	1	MEG	13.7562	6869	0.394012	0.51874	1	MEG	13.4383	6954.5	0.502957	0.435759	1	MEG	20.1893	8348	5771.62	GRMZM2G091054	B4FFB8	5a2 proteinAL-9 proteinPutative uncharacterized protein ;;
GRMZM2G023346		1.16558	0.13725	1	MEG	57.6016	8952	NA	NA	NA	NA	NA	6763.5	NA	NA	NA	NA	NA	6833	6.90803	0.00903587	0.261353	MEG	97.9475	539	5771.88	GRMZM2G023346	NP_001146359	hypothetical protein LOC100279937
GRMZM2G089596	x	-0.358835	0.678007	1	PEG	11.4074	8952	0.866974	0.514232	1	MEG	42.9108	6869	-1.03549	0.429657	1	PEG	51.743	6954.5	3.06647	0.000616549	0.0308077	MEG	90.3876	312	5771.88	GRMZM2G089596	NP_001132848	hypothetical protein LOC100194340
GRMZM2G075140		2.14429	0.0396854	0.567807	MEG	82.1364	1143.5	NA	NA	NA	NA	NA	6763.5	NA	NA	NA	NA	NA	6833	2.04542	0.224562	1	MEG	80.7088	8348	5772	NA	NA	NA
GRMZM2G092125	x	0.00782582	0.985107	1	MEG	0.00612397	8952	0.466593	0.674422	1	MEG	17.8786	6869	0.457529	0.571545	1	MEG	17.3098	6954.5	3.01802	0.000640529	0.0319037	MEG	90.1073	313	5772.12	GRMZM2G092125	Q9ATM8	Aquaporin PIP2-2 (Plasma membrane intrinsic protein 2-2)(ZmPIP2-2)(ZmPIP2;2)
GRMZM2G377487	x	-1.34319	0.0153015	0.272827	PEG	64.3388	918	-0.547061	0.636895	1	PEG	23.034	6869	-0.597908	0.790313	1	PEG	26.3348	6954.5	0.653076	0.714918	1	MEG	29.8988	8348	5772.38	NA	NA	NA
GRMZM2G117572		-1.55028	0.040283	0.57535	PEG	70.6174	1146	NA	NA	NA	NA	NA	6763.5	NA	NA	NA	NA	NA	6833	4.87215	0.0997328	1	MEG	95.9576	8348	5772.62	GRMZM2G117572	P69388	Cytochrome b559 subunit alpha (PSII reaction center subunit V)
GRMZM2G169391		-1.39366	0.0831089	0.924135	PEG	66.0129	1472	-0.883599	0.582361	1	PEG	43.8438	6869	-3.14023	0.106117	1	PEG	90.7928	6954.5	NA	NA	NA	NA	NA	7795	5772.62	NA	NA	NA
GRMZM2G079452	x	-3.0841	0.015484	0.275481	PEG	90.4867	920	-0.852229	0.709918	1	PEG	42.0724	6869	-1.82875	0.383709	1	PEG	76.9815	6954.5	0.685313	0.712648	1	MEG	31.9568	8348	5772.88	GRMZM2G079452	NP_001143511	hypothetical protein LOC100276194
GRMZM2G428040	x	2.09284	0.0156241	0.277369	MEG	81.4126	921.5	0.0682997	0.96309	1	MEG	0.464319	6869	0.990293	0.589272	1	MEG	49.5123	6954.5	-1.21144	0.520749	1	PEG	59.4746	8348	5773.25	GRMZM2G428040	NP_001142643	hypothetical protein LOC100274923
GRMZM2G330436	x	-1.4636	0.0158253	0.280334	PEG	68.1744	924	-0.455698	0.669285	1	PEG	17.1953	6869	-1.39858	0.293592	1	PEG	66.1708	6954.5	-0.685393	0.637379	1	PEG	31.9619	8348	5773.88	GRMZM2G330436	NP_001143585	hypothetical protein LOC100276289
GRMZM2G463227	x	-1.31589	0.0158745	0.280902	PEG	63.3908	925	-0.709385	0.552561	1	PEG	33.4765	6869	-0.835709	0.50779	1	PEG	41.1214	6954.5	-1.5817	0.22537	1	PEG	71.443	8348	5774.12	GRMZM2G463227	NP_001131411	hypothetical protein LOC100192740
GRMZM2G059029	x	-0.137086	0.850306	1	PEG	1.8446	8952	-1.20893	0.331295	1	PEG	59.3745	6869	0.658319	0.676874	1	MEG	30.235	6954.5	3.24163	0.000781904	0.0378568	MEG	91.3105	322	5774.38	GRMZM2G059029	NP_001168608	hypothetical protein LOC100382392
GRMZM2G126079		-1.56481	0.0290517	0.45366	PEG	71.0029	1048	-0.230677	0.888683	1	PEG	5.05233	6869	NA	NA	NA	NA	NA	6833	-1.31384	0.534702	1	PEG	63.3187	8348	5774.5	GRMZM2G126079	NP_001141785	hypothetical protein LOC100273921
GRMZM2G048175		1.94892	0.0270698	0.428924	MEG	79.1592	1033	NA	NA	NA	NA	NA	6763.5	2.70428	0.0637341	1	MEG	87.9708	6954.5	2.14421	0.28689	1	MEG	82.1354	8348	5774.75	GRMZM2G048175	NP_001144736	hypothetical protein LOC100277782
GRMZM2G072939	x	-0.667842	0.0160074	0.282318	PEG	30.8443	928.5	0.628847	0.417078	1	MEG	28.3385	6869	-0.397419	0.628621	1	PEG	13.6399	6954.5	-1.20221	0.082046	1	PEG	59.1053	8348	5775	GRMZM2G072939	NP_001168964	hypothetical protein LOC100382789
GRMZM2G040890		-0.895276	0.271504	1	PEG	44.4913	8952	NA	NA	NA	NA	NA	6763.5	NA	NA	NA	NA	NA	6833	6.81524	0.010157	0.286862	MEG	97.8924	552	5775.12	NA	NA	NA
GRMZM5G811593	x	-0.12594	0.812302	1	PEG	1.56133	8952	0.19193	0.881309	1	MEG	3.55284	6869	-0.166153	0.883982	1	PEG	2.68652	6954.5	4.87562	0.000810612	0.0387651	MEG	95.9631	326	5775.38	GRMZM5G811593	NP_001105925	low affinity nitrate transporter
GRMZM2G157027	x	-1.54492	0.0161845	0.284541	PEG	70.4734	931	0.486456	0.767136	1	MEG	19.1357	6869	0.38856	0.822693	1	MEG	13.1174	6954.5	0.165638	0.882904	1	MEG	2.67034	8348	5775.62	GRMZM2G157027	NP_001132102	hypothetical protein LOC100193518
GRMZM2G077127	x	-0.126139	0.781706	1	PEG	1.56618	8952	0.164749	0.90788	1	MEG	2.64249	6869	-0.0201912	0.979987	1	PEG	0.0407519	6954.5	2.59999	0.000836767	0.0397719	MEG	87.1133	328	5775.88	GRMZM2G077127	NP_001150635	LOC100284268
GRMZM5G872068	x	0.662843	0.304113	1	MEG	30.5247	8952	0.313939	0.783131	1	MEG	8.97155	6869	0.548	0.546674	1	MEG	23.0949	6954.5	3.70714	0.000850649	0.0403089	MEG	93.2171	329	5776.12	GRMZM5G872068	P38561	Glutamine synthetase root isozyme 3 (EC 6.3.1.2)(GS112)(Glutamate--ammonia ligase)
GRMZM2G011526		-0.000408566	0.990665	1	PEG	1.66926e-05	8952	NA	NA	NA	NA	NA	6763.5	NA	NA	NA	NA	NA	6833	6.7872	0.0106407	0.297826	MEG	97.8753	557	5776.38	NA	NA	NA
GRMZM2G167718	x	-1.38767	0.0167531	0.293592	PEG	65.8194	934	-1.68216	0.280001	1	PEG	73.888	6869	-1.35651	0.385521	1	PEG	64.7902	6954.5	-2.04635	0.170388	1	PEG	80.7231	8348	5776.38	GRMZM2G167718	NP_001142282	hypothetical protein LOC100274451
GRMZM2G181376	x	0.407827	0.247229	1	MEG	14.2604	8952	-0.078431	0.923074	1	PEG	0.611382	6869	0.0643591	0.938339	1	MEG	0.412501	6954.5	2.4072	0.000880241	0.0413342	MEG	85.2824	332	5776.88	GRMZM2G181376	NP_001145959	hypothetical protein LOC100279485
GRMZM2G037469	x	-1.30094	0.0172455	0.300932	PEG	62.8591	938	-1.05709	0.380143	1	PEG	52.7732	6869	-2.69255	0.0436735	1	PEG	87.8785	6954.5	-0.260149	0.794757	1	PEG	6.33875	8348	5777.38	GRMZM2G037469	NP_001151473	galactosylgalactosylxylosylprotein 3-beta-glucuronosyltransferase 1
GRMZM2G077789		-1.67481	0.042181	0.590443	PEG	73.7188	1166	NA	NA	NA	NA	NA	6763.5	NA	NA	NA	NA	NA	6833	1.56196	0.373905	1	MEG	70.9278	8348	5777.62	GRMZM2G077789	NP_001170687	hypothetical protein LOC100384757
AC149818.2_FG006	x	-1.74862	0.017284	0.300962	PEG	75.3553	939.5	-1.94183	0.0630462	1	PEG	79.0387	6869	-2.02265	0.0432436	1	PEG	80.358	6954.5	-0.560251	0.542077	1	PEG	23.8896	8348	5777.75	AC149818.2_FG006	NP_001132906	hypothetical protein LOC100194405
GRMZM5G875655	x	-1.12601	0.0172788	0.300962	PEG	55.9062	939.5	-0.70724	0.480079	1	PEG	33.3417	6869	-0.359165	0.755186	1	PEG	11.426	6954.5	-0.858695	0.429367	1	PEG	42.4413	8348	5777.75	GRMZM5G875655	NP_001142962	hypothetical protein LOC100275413
GRMZM2G179147		0.220182	0.731913	1	MEG	4.62383	8952	NA	NA	NA	NA	NA	6763.5	2.07428	0.302421	1	MEG	81.1415	6954.5	3.68453	0.00406364	0.142045	MEG	93.1393	446	5779	GRMZM2G179147	NP_001169802	hypothetical protein LOC100383693
GRMZM2G016923		-2.20271	0.0311328	0.477294	PEG	82.9116	1067.5	0.0117887	0.984943	1	MEG	0.0138954	6869	NA	NA	NA	NA	NA	6833	0.289416	0.880306	1	MEG	7.7288	8348	5779.38	GRMZM2G016923	C4JAY3	Putative uncharacterized protein
GRMZM2G416388	x	0.0988041	0.725857	1	MEG	0.966787	8952	0.505407	0.524158	1	MEG	20.3464	6869	0.151153	0.846224	1	MEG	2.23369	6954.5	2.47082	0.00108103	0.0488498	MEG	85.9253	345	5780.12	GRMZM2G416388	NP_001150216	CBS domain protein
GRMZM2G173084	x	-1.37108	0.0181974	0.313201	PEG	65.276	951	-1.07432	0.345288	1	PEG	53.5781	6869	-1.84744	0.222333	1	PEG	77.3398	6954.5	-0.261584	0.905371	1	PEG	6.40439	8348	5780.62	NA	NA	NA
GRMZM2G078379		-1.22893	0.0434111	0.602689	PEG	60.1637	1178.5	NA	NA	NA	NA	NA	6763.5	NA	NA	NA	NA	NA	6833	0.62451	0.773505	1	MEG	28.0582	8348	5780.75	NA	NA	NA
GRMZM5G876160	x	-1.86803	0.0183245	0.315059	PEG	77.7259	952	-1.34215	0.253718	1	PEG	64.3032	6869	-2.24725	0.120784	1	PEG	83.4714	6954.5	-1.55332	0.284726	1	PEG	70.6985	8348	5780.88	NA	NA	NA
GRMZM2G107609	x	-0.784008	0.0184215	0.316319	PEG	38.0678	953.5	-0.958728	0.265221	1	PEG	47.8939	6869	-0.611167	0.46335	1	PEG	27.1946	6954.5	-0.333079	0.701801	1	PEG	9.98629	8348	5781.25	GRMZM2G107609	C4JA82	Putative uncharacterized protein
GRMZM2G155321	x	0.955872	0.0184365	0.316319	MEG	47.745	953.5	0.961598	0.398799	1	MEG	48.0431	6869	0.710921	0.441608	1	MEG	33.5729	6954.5	1.29961	0.197558	1	MEG	62.8112	8348	5781.25	GRMZM2G155321	NP_001136662	hypothetical protein LOC100216791
GRMZM2G162749		0.547981	0.352939	1	MEG	23.0937	8952	NA	NA	NA	NA	NA	6763.5	-0.379698	0.785764	1	PEG	12.6004	6954.5	3.58714	0.00447367	0.152948	MEG	92.7889	456	5781.5	GRMZM2G162749	NP_001131653	hypothetical protein LOC100193013
GRMZM2G154664	x	-0.850635	0.0185154	0.31734	PEG	41.9812	955	-1.35441	0.216203	1	PEG	64.7196	6869	-0.844555	0.51467	1	PEG	41.6322	6954.5	1.02334	0.367213	1	MEG	51.1532	8348	5781.62	GRMZM2G154664	NP_001168420	hypothetical protein LOC100382190
GRMZM2G388823		0.0418352	0.977248	1	MEG	0.174712	8952	NA	NA	NA	NA	NA	6763.5	NA	NA	NA	NA	NA	6833	3.98385	0.0124866	0.336792	MEG	94.0727	578	5781.62	GRMZM2G388823	NP_001144993	hypothetical protein LOC100278153
AC212754.3_FG004		-1.71613	0.0306576	0.471903	PEG	74.6522	1061	NA	NA	NA	NA	NA	6763.5	-0.34689	0.895533	1	PEG	10.7408	6954.5	-1.2985	0.567034	1	PEG	62.7714	8348	5781.75	NA	NA	NA
GRMZM2G370175	x	2.18404	0.0185471	0.317413	MEG	82.6691	956.5	0.435324	0.830516	1	MEG	15.9315	6869	-0.0386937	0.979058	1	PEG	0.149497	6954.5	-0.942788	0.578381	1	PEG	47.0577	8348	5782	NA	NA	NA
GRMZM5G883741	x	-1.27083	0.0185584	0.317413	PEG	61.759	956.5	-0.72905	0.474157	1	PEG	34.7051	6869	-0.860217	0.516865	1	PEG	42.5279	6954.5	0.310127	0.771995	1	MEG	8.77402	8348	5782	NA	NA	NA
GRMZM2G009223	x	-0.166013	0.747247	1	PEG	2.68212	8952	0.0826494	0.941696	1	MEG	0.678458	6869	0.692229	0.610413	1	MEG	32.395	6954.5	2.29465	0.00131569	0.0579424	MEG	84.0394	353.5	5782.25	GRMZM2G009223	NP_001147439	glucose-6-phosphate/phosphate translocator 2
GRMZM2G172657		-0.950348	0.115887	1	PEG	47.4559	8952	NA	NA	NA	NA	NA	6763.5	NA	NA	NA	NA	NA	6833	4.7574	0.0127825	0.342847	MEG	95.7686	580.5	5782.25	GRMZM2G172657	NP_001169599	hypothetical protein LOC100383480
GRMZM2G008687	x	1.63661	0.018727	0.319962	MEG	72.815	958	-0.24937	0.863825	1	PEG	5.85446	6869	0.0649691	0.962595	1	MEG	0.420324	6954.5	0.350012	0.849299	1	MEG	10.9138	8348	5782.38	GRMZM2G008687	NP_001132856	hypothetical protein LOC100194349
GRMZM2G042107		1.43275	0.115582	1	MEG	67.2428	8952	NA	NA	NA	NA	NA	6763.5	3.0142	0.120617	1	MEG	90.0847	6954.5	5.18324	0.00479347	0.162457	MEG	96.4114	459.5	5782.38	GRMZM2G042107	NP_001169178	hypothetical protein LOC100383028
GRMZM2G156301	x	2.03963	0.018765	0.320276	MEG	80.6205	959	-0.226564	0.926341	1	PEG	4.88251	6869	-0.638373	0.834608	1	PEG	28.9531	6954.5	-1.66696	0.358643	1	PEG	73.5362	8348	5782.62	NA	NA	NA
GRMZM2G159285	x	0.699202	0.229468	1	MEG	32.8356	8952	2.79331	0.0593726	1	MEG	88.6397	6869	2.49922	0.10225	1	MEG	86.1995	6954.5	3.95978	0.00137977	0.0605932	MEG	94.0048	355	5782.62	GRMZM2G159285	NP_001150629	LOC100284262
GRMZM2G169820	x	0.0947729	0.894214	1	MEG	0.890194	8952	0.915548	0.459886	1	MEG	45.5998	6869	0.469728	0.721503	1	MEG	18.0761	6954.5	2.85944	0.00144236	0.0630049	MEG	89.1025	356.5	5783	NA	NA	NA
GRMZM2G001296	x	-0.916067	0.019005	0.323698	PEG	45.6279	961	-0.713428	0.461482	1	PEG	33.73	6869	-1.00513	0.272684	1	PEG	50.2558	6954.5	-0.675346	0.468771	1	PEG	31.3231	8348	5783.12	GRMZM2G001296	NP_001145332	hypothetical protein LOC100278657
GRMZM2G025459		1.51617	0.0441478	0.608127	MEG	69.6857	1188.5	NA	NA	NA	NA	NA	6763.5	NA	NA	NA	NA	NA	6833	-0.917071	0.554257	1	PEG	45.6822	8348	5783.25	GRMZM2G025459	NP_001152166	SNF1-related protein kinase regulatory subunit beta-1
GRMZM2G178887	x	-1.44996	0.0193246	0.328459	PEG	67.7667	963	-0.614743	0.742639	1	PEG	27.4262	6869	-0.741322	0.61399	1	PEG	35.4655	6954.5	-0.813093	0.689933	1	PEG	39.7996	8348	5783.62	NA	NA	NA
GRMZM2G063133		0.692909	0.373903	1	MEG	32.4381	8952	NA	NA	NA	NA	NA	6763.5	NA	NA	NA	NA	NA	6833	3.36055	0.0130604	0.345691	MEG	91.8655	589	5784.38	GRMZM2G063133	NP_001147735	BGGP Beta-1-3-galactosyl-O-glycosyl-glycoprotein
GRMZM2G011592	x	0.300583	0.49873	1	MEG	8.28632	8952	-0.686589	0.563247	1	PEG	32.0377	6869	1.19536	0.27966	1	MEG	58.8287	6954.5	2.15548	0.00157201	0.067514	MEG	82.2887	363	5784.62	GRMZM2G011592	NP_001131004	hypothetical protein LOC100192109
GRMZM2G007277		-1.1886	0.0455678	0.622187	PEG	58.5538	1198	NA	NA	NA	NA	NA	6763.5	NA	NA	NA	NA	NA	6833	0.765522	0.59618	1	MEG	36.9493	8348	5785.62	GRMZM2G007277	NP_001146670	hypothetical protein LOC100280270
GRMZM2G072926		-1.60398	0.0455736	0.622187	PEG	72.0103	1198	NA	NA	NA	NA	NA	6763.5	NA	NA	NA	NA	NA	6833	1.45347	0.545947	1	MEG	67.8723	8348	5785.62	NA	NA	NA
GRMZM2G097683		-0.213262	0.88385	1	PEG	4.3502	8952	NA	NA	NA	NA	NA	6763.5	-0.423738	0.845282	1	PEG	15.2222	6954.5	7.27181	0.00527079	0.173724	MEG	98.144	473	5785.75	NA	NA	NA
GRMZM2G150688	x	1.79001	0.111936	1	MEG	76.2139	8952	3.77197	0.0336075	1	MEG	93.433	6869	0.92504	0.288504	1	MEG	46.112	6954.5	7.65329	0.00164694	0.0697712	MEG	98.3214	368	5785.88	GRMZM2G150688	NP_001151087	LOC100284720
GRMZM2G045241	x	-1.48321	0.0200109	0.336628	PEG	68.7493	973	-1.33273	0.414227	1	PEG	63.979	6869	-1.41365	0.38101	1	PEG	66.6491	6954.5	0.614439	0.787174	1	MEG	27.4066	8348	5786.12	GRMZM2G045241	NP_001140217	hypothetical protein LOC100272250
GRMZM2G388915	x	-0.990362	0.0203411	0.341831	PEG	49.5158	974	-0.792961	0.464255	1	PEG	38.6046	6869	0.0188535	0.988096	1	MEG	0.0355327	6954.5	-0.420483	0.709588	1	PEG	15.0242	8348	5786.38	NA	NA	NA
GRMZM5G874840		1.49555	0.0338908	0.506136	MEG	69.104	1095.5	0.401898	0.789238	1	MEG	13.9061	6869	NA	NA	NA	NA	NA	6833	0.682343	0.750953	1	MEG	31.7682	8348	5786.38	GRMZM5G874840	NP_001150447	LOC100284077
GRMZM2G455128		1.77425	0.0459065	0.625123	MEG	75.8918	1202	NA	NA	NA	NA	NA	6763.5	NA	NA	NA	NA	NA	6833	-0.0742421	0.963817	1	PEG	0.548167	8348	5786.62	GRMZM2G455128	NP_001150589	amino acid transport protein
GRMZM2G049185		1.88725	0.0328668	0.497194	MEG	78.0785	1082	NA	NA	NA	NA	NA	6763.5	0.762052	0.752939	1	MEG	36.7378	6954.5	2.01554	0.38785	1	MEG	80.2466	8348	5787	GRMZM2G049185	NP_001130879	hypothetical protein LOC100191983
GRMZM2G131912	x	1.44808	0.0213948	0.357337	MEG	67.7101	979.5	1.06445	0.494069	1	MEG	53.119	6869	1.44712	0.309644	1	MEG	67.681	6954.5	1.13358	0.322572	1	MEG	56.2362	8348	5787.75	GRMZM2G131912	NP_001147553	pectate lyase 8
GRMZM2G300135		-1.62461	0.0466971	0.633255	PEG	72.5226	1207	NA	NA	NA	NA	NA	6763.5	NA	NA	NA	NA	NA	6833	1.62448	0.232869	1	MEG	72.5195	8348	5787.88	GRMZM2G300135	NM_001111402	physical impedance induced protein2 (piip2), mRNA
GRMZM2G001915		-1.34028	0.0345789	0.51394	PEG	64.2389	1102	0.36296	0.793934	1	MEG	11.6405	6869	NA	NA	NA	NA	NA	6833	-0.308359	0.849495	1	PEG	8.68289	8348	5788	GRMZM2G001915	NP_001142022	hypothetical protein LOC100274176
GRMZM2G089056	x	0.671046	0.309795	1	MEG	31.0489	8952	1.47362	0.439093	1	MEG	68.4699	6869	-0.369735	0.823541	1	PEG	12.0264	6954.5	7.6346	0.00186228	0.0770105	MEG	98.3133	377	5788.12	NA	NA	NA
GRMZM2G104078	x	1.78164	0.0219026	0.365445	MEG	76.0436	981	-0.22976	0.889923	1	PEG	5.01428	6869	-2.71052	0.125134	1	PEG	88.0195	6954.5	-0.287282	0.864235	1	PEG	7.62387	8348	5788.12	GRMZM2G104078	NP_001149204	ANAC044
GRMZM2G059740		-0.287914	0.738716	1	PEG	7.65491	8952	NA	NA	NA	NA	NA	6763.5	NA	NA	NA	NA	NA	6833	6.63528	0.014506	0.372568	MEG	97.7791	607	5788.88	GRMZM2G059740	NP_001140706	hypothetical protein LOC100272781
GRMZM2G160958	x	-0.865347	0.0223407	0.371198	PEG	42.8188	985	-0.805163	0.333973	1	PEG	39.331	6869	-1.04359	0.253839	1	PEG	52.1319	6954.5	-0.920647	0.229218	1	PEG	45.8755	8348	5789.12	GRMZM2G160958	NP_001150985	beta 1, 3 galactosyltransferase
GRMZM2G700446		-2.73618	0.0334868	0.502394	PEG	88.2168	1091	NA	NA	NA	NA	NA	6763.5	-2.24089	0.519009	1	PEG	83.3931	6954.5	-0.159898	0.955649	1	PEG	2.49299	8348	5789.25	NA	NA	NA
GRMZM2G011588	x	0.222483	0.662316	1	MEG	4.71639	8952	1.60751	0.244073	1	MEG	72.0989	6869	1.01697	0.391677	1	MEG	50.8411	6954.5	2.90132	0.00209474	0.0854896	MEG	89.3817	382	5789.38	GRMZM2G011588	NP_001147963	BEL1-related homeotic protein 30
GRMZM2G113409	x	-1.03154	0.022477	0.372253	PEG	51.552	988.5	-0.472045	0.653935	1	PEG	18.2222	6869	-0.81681	0.419745	1	PEG	40.0184	6954.5	-0.651403	0.517167	1	PEG	29.7913	8348	5790	GRMZM2G113409	NP_001105216	LOC542114
GRMZM2G342856		-1.67045	0.0357094	0.526096	PEG	73.6175	1111	0.623799	0.733115	1	MEG	28.0123	6869	NA	NA	NA	NA	NA	6833	-0.0389343	0.982452	1	PEG	0.151358	8348	5790.25	GRMZM2G342856	NP_001150788	N-acetyltransferase
GRMZM2G103382	x	1.27397	0.0226121	0.373476	MEG	61.8758	991	2.07291	0.131379	1	MEG	81.1212	6869	1.27007	0.472573	1	MEG	61.731	6954.5	1.64516	0.209008	1	MEG	73.0207	8348	5790.62	GRMZM2G103382	NP_001159159	hypothetical protein LOC100304242
GRMZM2G399136		-1.44967	0.0478067	0.641	PEG	67.758	1218.5	NA	NA	NA	NA	NA	6763.5	NA	NA	NA	NA	NA	6833	1.2655	0.558393	1	MEG	61.5607	8348	5790.75	GRMZM2G399136	NP_001147752	chaperone protein dnaJ 11
GRMZM2G070659	x	-0.703739	0.797956	1	PEG	33.1215	8952	0.260662	0.899702	1	MEG	6.36219	6869	-0.403097	0.767197	1	PEG	13.9775	6954.5	4.35034	0.00228901	0.0919732	MEG	94.9813	388	5790.88	GRMZM2G070659	NP_001104972	hypersensitive induced reaction3
GRMZM2G116386		1.72981	0.0359743	0.528571	MEG	74.9514	1114	0.10369	0.936008	1	MEG	1.06373	6869	NA	NA	NA	NA	NA	6833	-0.838843	0.521795	1	PEG	41.3028	8348	5791	GRMZM2G116386	NP_001168047	hypothetical protein LOC100381776
GRMZM2G330650	x	-0.831274	0.0228612	0.376451	PEG	40.864	994	-0.718913	0.404241	1	PEG	34.0733	6869	-0.29533	0.725262	1	PEG	8.02229	6954.5	-0.935738	0.196803	1	PEG	46.6839	8348	5791.38	GRMZM2G330650	NP_001141304	hypothetical protein LOC100273395
GRMZM2G095689	x	0.71271	0.328183	1	MEG	33.6851	8952	0.414693	0.767802	1	MEG	14.6736	6869	-0.86525	0.604757	1	PEG	42.8133	6954.5	3.36608	0.00238273	0.0952308	MEG	91.89	390.5	5791.5	GRMZM2G095689	NP_001143818	hypothetical protein LOC100276596
GRMZM2G017520		0.357211	0.658577	1	MEG	11.316	8952	NA	NA	NA	NA	NA	6763.5	NA	NA	NA	NA	NA	6833	4.12551	0.0155126	0.390698	MEG	94.4506	619	5791.88	GRMZM2G017520	NP_001147101	LOC100280710
GRMZM2G077401	x	-1.04383	0.0230148	0.378219	PEG	52.1435	996	-0.373334	0.699926	1	PEG	12.2328	6869	0.334552	0.737775	1	MEG	10.0659	6954.5	-0.459616	0.536194	1	PEG	17.4404	8348	5791.88	GRMZM2G077401	NP_001130562	hypothetical protein LOC100191661
GRMZM2G155709	x	-0.732294	0.0231816	0.380197	PEG	34.9066	998	-1.29155	0.104458	1	PEG	62.5202	6869	-0.983019	0.234282	1	PEG	49.1438	6954.5	-1.02177	0.104476	1	PEG	51.0769	8348	5792.38	NA	NA	NA
GRMZM2G056099	x	-1.00875	0.0234472	0.383507	PEG	50.4355	1000	-1.49373	0.149231	1	PEG	69.0519	6869	-0.649797	0.499005	1	PEG	29.6882	6954.5	-1.08455	0.321003	1	PEG	54.0494	8348	5792.88	GRMZM2G056099	NP_001137124	hypothetical protein LOC100217305
GRMZM2G092525		0.133556	0.841757	1	MEG	1.75246	8952	3.65492	0.039747	1	MEG	93.0355	6869	NA	NA	NA	NA	NA	6833	3.93166	0.00775148	0.232395	MEG	93.9239	519.5	5793.38	GRMZM2G092525	C0HDT5	Putative uncharacterized protein
GRMZM2G034453	x	-0.731602	0.0237248	0.386823	PEG	34.8637	1003.5	-0.47884	0.563821	1	PEG	18.6521	6869	-0.647219	0.507342	1	PEG	29.5225	6954.5	-0.580922	0.431636	1	PEG	25.232	8348	5793.75	GRMZM2G034453	NP_001168604	hypothetical protein LOC100382388
GRMZM2G334336		1.49901	0.0492589	0.654471	MEG	69.2026	1231.5	NA	NA	NA	NA	NA	6763.5	NA	NA	NA	NA	NA	6833	-0.373875	0.858399	1	PEG	12.2639	8348	5794	NA	NA	NA
GRMZM5G817173	x	0.807953	0.454032	1	MEG	39.4962	8952	0.30343	0.876997	1	MEG	8.43077	6869	0.157354	0.939253	1	MEG	2.41621	6954.5	3.9315	0.00302272	0.117224	MEG	93.9234	402	5794.38	GRMZM5G817173	NP_001140730	hypothetical protein LOC100272805
GRMZM2G420723	x	-1.30875	0.0239169	0.388751	PEG	63.1381	1007	1.22837	0.50106	1	MEG	60.1416	6869	0.117153	0.938471	1	MEG	1.35389	6954.5	-0.479842	0.753899	1	PEG	18.7156	8348	5794.62	GRMZM2G420723	NP_001169164	hypothetical protein LOC100383014
GRMZM2G076152	x	0.980571	0.0240485	0.389729	MEG	49.0191	1009	0.613574	0.494301	1	MEG	27.3506	6869	1.077	0.394952	1	MEG	53.702	6954.5	1.22325	0.0933357	1	MEG	59.9413	8348	5795.12	GRMZM2G076152	NP_001168079	hypothetical protein LOC100381813
GRMZM2G031028	x	-0.320923	0.881433	1	PEG	9.33749	8952	-0.266263	0.842548	1	PEG	6.62026	6869	0.272497	0.842174	1	MEG	6.91221	6954.5	2.93749	0.0031042	0.119198	MEG	89.6146	406	5795.38	GRMZM2G031028	NM_001156976	plastid-lipid-associated protein 2 (LOC100284078), mRNA
GRMZM2G070520	x	1.23686	0.0245773	0.397119	MEG	60.4716	1013	1.35289	0.277496	1	MEG	64.6682	6869	3.68812	0.065217	1	MEG	93.1517	6954.5	0.720611	0.521277	1	MEG	34.1794	8348	5796.12	NA	NA	NA
GRMZM2G173277	x	-0.571647	0.0246702	0.397979	PEG	24.6296	1014.5	-0.380794	0.556135	1	PEG	12.6641	6869	-0.204739	0.794871	1	PEG	4.02316	6954.5	-0.227153	0.727098	1	PEG	4.90668	8348	5796.5	GRMZM2G173277	NP_001130457	hypothetical protein LOC100191555
GRMZM2G396292	x	-0.898637	0.0246792	0.397979	PEG	44.6765	1014.5	-1.08706	0.268534	1	PEG	54.1641	6869	-0.843537	0.356112	1	PEG	41.5736	6954.5	-0.575648	0.458171	1	PEG	24.8895	8348	5796.5	GRMZM2G396292	C4IYZ1	Putative uncharacterized protein
GRMZM2G166049	x	0.647079	0.024707	0.398035	MEG	29.5135	1016	0.394786	0.629181	1	MEG	13.484	6869	0.264925	0.735659	1	MEG	6.55823	6954.5	0.226505	0.733494	1	MEG	4.88007	8348	5796.88	GRMZM2G166049	NP_001140637	hypothetical protein LOC100272712
GRMZM2G148056		0.0566768	0.929652	1	MEG	0.320197	8952	NA	NA	NA	NA	NA	6763.5	NA	NA	NA	NA	NA	6833	-6.08606	0.01736	0.423319	PEG	97.3712	639.5	5797	GRMZM2G148056	NP_001149732	two-component response regulator ARR3
GRMZM2G127386	x	-0.730973	0.0248032	0.399192	PEG	34.8246	1017	-0.61671	0.411177	1	PEG	27.5536	6869	-0.811525	0.304724	1	PEG	39.7072	6954.5	-0.914327	0.174067	1	PEG	45.5336	8348	5797.12	GRMZM2G127386	NP_001150321	nitrilase-associated protein
GRMZM2G100246	x	-0.895911	0.0250005	0.401578	PEG	44.5263	1019	-1.0195	0.262542	1	PEG	50.9656	6869	-0.855071	0.41487	1	PEG	42.2348	6954.5	-0.430794	0.587038	1	PEG	15.6533	8348	5797.62	GRMZM2G100246	NP_001132471	hypothetical protein LOC100193927
GRMZM2G134450		2.14427	0.0396762	0.567807	MEG	82.1362	1143.5	-0.487369	0.745	1	PEG	19.1938	6869	NA	NA	NA	NA	NA	6833	2.07692	0.281679	1	MEG	81.1804	8348	5798.38	GRMZM2G134450	NP_001145820	hypothetical protein LOC100279327
GRMZM2G057243	x	-1.7043	0.0259179	0.413878	PEG	74.3895	1025	-0.380678	0.77849	1	PEG	12.6573	6869	-2.25172	0.221325	1	PEG	83.5262	6954.5	0.877043	0.571611	1	MEG	43.4774	8348	5799.12	GRMZM2G057243	NP_001105815	white cap1
GRMZM5G813143		-2.00673	0.0515869	0.67437	PEG	80.1073	1252.5	NA	NA	NA	NA	NA	6763.5	NA	NA	NA	NA	NA	6833	-1.63152	0.775285	1	PEG	72.6914	8348	5799.25	GRMZM5G813143	NP_001132584	hypothetical protein LOC100194055
GRMZM2G118731	x	-0.706136	0.0260278	0.415226	PEG	33.2723	1026	-0.918709	0.250767	1	PEG	45.7708	6869	-0.883532	0.332368	1	PEG	43.8401	6954.5	-0.580029	0.37776	1	PEG	25.174	8348	5799.38	GRMZM2G118731	NP_001136581	hypothetical protein LOC100216704
GRMZM2G012992	x	-1.56375	0.0260774	0.415614	PEG	70.975	1027	-1.96509	0.0768593	1	PEG	79.4305	6869	-2.46373	0.121917	1	PEG	85.8557	6954.5	-0.977434	0.442621	1	PEG	48.859	8348	5799.62	GRMZM2G012992	NP_001144528	hypothetical protein LOC100277522
GRMZM2G146475	x	0.891102	0.35109	1	MEG	44.2606	8952	0.555497	0.746691	1	MEG	23.5811	6869	1.26338	0.573209	1	MEG	61.481	6954.5	7.34507	0.00354728	0.130738	MEG	98.1802	423	5799.62	GRMZM2G146475	B8A2B5	Putative uncharacterized protein
GRMZM2G157727		0.241025	0.74812	1	MEG	5.49034	8952	NA	NA	NA	NA	NA	6763.5	0.895472	0.675582	1	MEG	44.5021	6954.5	3.70999	0.0083958	0.247447	MEG	93.2268	528.5	5799.62	GRMZM2G157727	NM_001176833	hypothetical protein LOC100384268 (LOC100384268), mRNA
GRMZM2G428579	x	-1.31528	0.026531	0.422022	PEG	63.3694	1029	-0.506874	0.736574	1	PEG	20.4405	6869	-0.52967	0.754477	1	PEG	21.9086	6954.5	-1.07629	0.388216	1	PEG	53.6694	8348	5800.12	GRMZM2G428579	NP_001167980	hypothetical protein LOC100381697
AC213884.3_FG002	x	1.56289	0.0270216	0.428576	MEG	70.9524	1032	0.137548	0.933656	1	MEG	1.85682	6869	-0.904975	0.553839	1	PEG	45.0241	6954.5	0.113634	0.943915	1	MEG	1.27481	8348	5800.88	NA	NA	NA
GRMZM2G045720		0.996422	0.191229	1	MEG	49.8208	8952	NA	NA	NA	NA	NA	6763.5	NA	NA	NA	NA	NA	6833	6.44312	0.0184463	0.437713	MEG	97.6478	657	5801.38	GRMZM2G045720	NP_001147586	eukaryotic peptide chain release factor subunit 1-1
GRMZM2G458095		0.0735616	0.914484	1	MEG	0.538219	8952	NA	NA	NA	NA	NA	6763.5	-0.430963	0.892052	1	PEG	15.6637	6954.5	4.49834	0.00874826	0.25445	MEG	95.2908	536	5801.5	GRMZM2G458095	NP_001141756	hypothetical protein LOC100273892
GRMZM2G101875	x	-0.338588	0.765753	1	PEG	10.2851	8952	3.14081	0.0444602	1	MEG	90.7959	6869	2.29401	0.208342	1	MEG	84.0319	6954.5	4.09284	0.00377589	0.136194	MEG	94.3666	433	5802.12	GRMZM2G101875	NP_001145763	hypothetical protein LOC100279270
GRMZM2G074053	x	-0.769489	0.0276524	0.436287	PEG	37.1904	1037.5	-0.53119	0.572324	1	PEG	22.0068	6869	-0.721063	0.371478	1	PEG	34.2075	6954.5	0.628089	0.346821	1	MEG	28.2895	8348	5802.25	GRMZM2G074053	NP_001149493	amino acid transport protein
GRMZM5G834837	x	1.47888	0.0276678	0.436287	MEG	68.6235	1037.5	3.29808	0.0465399	1	MEG	91.5806	6869	1.05625	0.733894	1	MEG	52.7334	6954.5	1.68249	0.0985815	1	MEG	73.8957	8348	5802.25	GRMZM5G834837	NP_001141055	hypothetical protein LOC100273136
GRMZM2G340282		1.37775	0.0529639	0.685307	MEG	65.4957	1265	NA	NA	NA	NA	NA	6763.5	NA	NA	NA	NA	NA	6833	-2.47516	0.266111	1	PEG	85.9678	8348	5802.38	NA	NA	NA
AC213621.5_FG004	x	-1.10223	0.0277111	0.43655	PEG	54.8516	1039	-0.803488	0.60229	1	PEG	39.2316	6869	-0.699453	0.636609	1	PEG	32.8514	6954.5	-1.33645	0.341036	1	PEG	64.1074	8348	5802.62	NA	NA	NA
GRMZM2G079034		0.747117	0.27499	1	MEG	35.8227	8952	NA	NA	NA	NA	NA	6763.5	NA	NA	NA	NA	NA	6833	6.66041	0.0193114	0.454781	MEG	97.7955	662	5802.62	GRMZM2G079034	NP_001144867	hypothetical protein LOC100277961
GRMZM2G148087		1.28721	0.053336	0.689033	MEG	62.3621	1267	NA	NA	NA	NA	NA	6763.5	NA	NA	NA	NA	NA	6833	0.543644	0.731759	1	MEG	22.8126	8348	5802.88	GRMZM2G148087	NM_001152322	LOC100279301 (TIDP2949), mRNA
GRMZM2G047592	x	-1.14142	0.0277935	0.437007	PEG	56.5754	1040.5	-0.897741	0.364769	1	PEG	44.6271	6869	-0.801181	0.473663	1	PEG	39.0946	6954.5	-1.08652	0.334486	1	PEG	54.1397	8348	5803	GRMZM2G047592	NP_001141616	hypothetical protein LOC100273735
GRMZM2G075974	x	-0.344129	0.2577	1	PEG	10.5885	8952	-0.654883	0.476085	1	PEG	30.0147	6869	-0.0999795	0.894598	1	PEG	0.989697	6954.5	2.10847	0.00385533	0.136818	MEG	81.6367	438.5	5803.5	GRMZM2G075974	NP_001151007	LOC100284640
GRMZM2G441347	x	0.667208	0.54926	1	MEG	30.8038	8952	2.39346	0.260325	1	MEG	85.1382	6869	0.173869	0.971907	1	MEG	2.93433	6954.5	4.44166	0.00386144	0.136818	MEG	95.1757	438.5	5803.5	GRMZM2G441347	NP_001170258	hypothetical protein LOC100384215
GRMZM5G803318	x	0.499841	0.245992	1	MEG	19.9898	8952	1.20454	0.228594	1	MEG	59.1988	6869	1.3484	0.17116	1	MEG	64.5161	6954.5	2.57592	0.00383876	0.136818	MEG	86.9031	438.5	5803.5	GRMZM5G803318	NP_001130792	hypothetical protein LOC100191896
GRMZM2G046321		1.73823	0.0539577	0.69487	MEG	75.1333	1271	NA	NA	NA	NA	NA	6763.5	NA	NA	NA	NA	NA	6833	-0.0835868	0.960198	1	PEG	0.693827	8348	5803.88	NA	NA	NA
GRMZM2G147390	x	-0.27603	0.748568	1	PEG	7.07984	8952	2.64337	0.171918	1	MEG	87.4803	6869	5.17327	0.0404077	1	MEG	96.398	6954.5	7.42455	0.00388786	0.137442	MEG	98.2182	441	5804.12	GRMZM2G147390	NP_001144188	hypothetical protein LOC100277048
GRMZM2G149824	x	-1.10969	0.0288151	0.451335	PEG	55.1853	1045	-0.200308	0.892927	1	PEG	3.85756	6869	-1.35184	0.2359	1	PEG	64.6325	6954.5	-0.131516	0.952643	1	PEG	1.70023	8348	5804.12	NA	NA	NA
GRMZM2G088524	x	0.0488857	0.945309	1	MEG	0.238411	8952	0.481416	0.638572	1	MEG	18.8154	6869	0.705631	0.541438	1	MEG	33.2406	6954.5	2.35294	0.00390958	0.137897	MEG	84.7009	442	5804.38	GRMZM2G088524	NP_001136714	hypothetical protein LOC100216850
GRMZM5G841142	x	-1.18557	0.028961	0.453188	PEG	58.4298	1046	-0.946772	0.408727	1	PEG	47.2679	6869	-1.78226	0.105049	1	PEG	76.0561	6954.5	-0.599235	0.416415	1	PEG	26.4209	8348	5804.38	GRMZM5G841142	NP_001150415	thioredoxin reductase 2
GRMZM2G000158	x	0.739437	0.174828	1	MEG	35.349	8952	0.759347	0.452964	1	MEG	36.5727	6869	0.419796	0.691245	1	MEG	14.9825	6954.5	3.39995	0.00394872	0.138963	MEG	92.038	443	5804.62	GRMZM2G000158	NP_001149050	IAA20 - auxin-responsive Aux/IAA family member
GRMZM2G047152		0.108013	0.87012	1	MEG	1.15323	8952	NA	NA	NA	NA	NA	6763.5	NA	NA	NA	NA	NA	6833	6.41055	0.0202607	0.471439	MEG	97.6244	670	5804.62	NA	NA	NA
GRMZM2G411159	x	-1.05051	0.0290744	0.45366	PEG	52.4617	1048	-1.47527	0.175586	1	PEG	68.5179	6869	-0.910577	0.452504	1	PEG	45.3298	6954.5	-0.473976	0.634839	1	PEG	18.3442	8348	5804.88	GRMZM2G411159	NP_001168546	hypothetical protein LOC100382326
GRMZM2G127123		0.447538	0.49065	1	MEG	16.6868	8952	NA	NA	NA	NA	NA	6763.5	-0.91473	0.511164	1	PEG	45.5554	6954.5	4.02167	0.0101349	0.286756	MEG	94.1772	551	5805.25	GRMZM2G127123	NP_001146370	hypothetical protein LOC100279948
GRMZM2G017666		-1.29931	0.0415463	0.588684	PEG	62.8005	1155.5	NA	NA	NA	NA	NA	6763.5	2.14564	0.351066	1	MEG	82.1548	6954.5	1.45769	0.428368	1	MEG	67.9986	8348	5805.38	NA	NA	NA
GRMZM2G110579	x	-1.02856	0.029138	0.45422	PEG	51.4075	1050	-1.28077	0.279111	1	PEG	62.1267	6869	-0.187388	0.867386	1	PEG	3.39231	6954.5	-0.482526	0.601376	1	PEG	18.8859	8348	5805.38	GRMZM2G110579	NP_001145903	hypothetical protein LOC100279420
GRMZM2G083655	x	-0.852929	0.0293131	0.456081	PEG	42.1125	1051.5	-0.766454	0.540004	1	PEG	37.006	6869	-0.867201	0.33815	1	PEG	42.9236	6954.5	-0.148751	0.851424	1	PEG	2.16478	8348	5805.75	NA	NA	NA
GRMZM2G025458		-0.353877	0.88161	1	PEG	11.1292	8952	-0.763818	0.821212	1	PEG	36.8455	6869	NA	NA	NA	NA	NA	6833	7.42459	0.0114847	0.314356	MEG	98.2183	569.5	5805.88	NA	NA	NA
GRMZM2G126808	x	-0.84989	0.144301	1	PEG	41.9385	8952	0.530403	0.735152	1	MEG	21.9559	6869	1.15463	0.40012	1	MEG	57.1399	6954.5	2.95647	0.00413561	0.143915	MEG	89.7338	448	5805.88	GRMZM2G126808	NP_001132073	hypothetical protein LOC100193486
GRMZM2G168760		-1.23446	0.0417031	0.589461	PEG	60.3786	1157.5	NA	NA	NA	NA	NA	6763.5	0.119966	0.932728	1	MEG	1.41877	6954.5	-0.404235	0.870192	1	PEG	14.0455	8348	5805.88	NA	NA	NA
GRMZM2G113250	x	-1.95088	0.0295087	0.458687	PEG	79.1924	1053	0.125594	0.953765	1	MEG	1.55289	6869	0.0495604	0.973886	1	MEG	0.245022	6954.5	0.548368	0.651619	1	MEG	23.1188	8348	5806.12	NA	NA	NA
GRMZM2G126545		1.79853	0.0417406	0.589482	MEG	76.3857	1159	NA	NA	NA	NA	NA	6763.5	-2.77907	0.0951428	1	PEG	88.5364	6954.5	-0.944303	0.716434	1	PEG	47.1377	8348	5806.25	GRMZM2G126545	NP_001105290	LOC542207
GRMZM2G150806	x	-2.79012	0.0296808	0.460926	PEG	88.6166	1054	-2.00242	0.25908	1	PEG	80.0387	6869	-3.28036	0.0641137	1	PEG	91.4971	6954.5	-3.31207	0.103285	1	PEG	91.6456	8348	5806.38	GRMZM2G150806	NP_001145791	hypothetical protein LOC100279298
AC149829.2_FG002	x	0.580123	0.0298775	0.463101	MEG	25.1801	1056	0.0627524	0.933454	1	MEG	0.392241	6869	0.211787	0.732042	1	MEG	4.29281	6954.5	-0.115947	0.878205	1	PEG	1.32653	8348	5806.88	AC149829.2_FG002	B6T2S1	Putative uncharacterized protein
GRMZM2G178415	x	-0.467787	0.432909	1	PEG	17.9538	8952	0.470742	0.692494	1	MEG	18.14	6869	0.569892	0.659613	1	MEG	24.5156	6954.5	3.29844	0.00429521	0.148147	MEG	91.5823	452	5806.88	GRMZM2G178415	Q43260	Glutamate dehydrogenase (GDH)(EC 1.4.1.3)
GRMZM2G028914		-1.08216	0.0555968	0.708178	PEG	53.9398	1285	NA	NA	NA	NA	NA	6763.5	NA	NA	NA	NA	NA	6833	-0.802011	0.702449	1	PEG	39.1439	8348	5807.38	NA	NA	NA
GRMZM2G042818		-0.280642	0.743598	1	PEG	7.30096	8952	NA	NA	NA	NA	NA	6763.5	NA	NA	NA	NA	NA	6833	6.46075	0.0209832	0.480365	MEG	97.6603	681	5807.38	GRMZM2G042818	NP_001150290	3-hydroxyisobutyryl-CoA hydrolase/ catalytic
GRMZM2G368126		1.35483	0.0420064	0.590443	MEG	64.7338	1166	NA	NA	NA	NA	NA	6763.5	0.438935	0.855021	1	MEG	16.1541	6954.5	-0.693651	0.696036	1	PEG	32.485	8348	5808	NA	NA	NA
GRMZM2G472453		0.572583	0.47206	1	MEG	24.6904	8952	NA	NA	NA	NA	NA	6763.5	0.698846	0.713258	1	MEG	32.8131	6954.5	6.9369	0.0111974	0.310619	MEG	97.9642	562	5808	NA	NA	NA
GRMZM2G053869		1.93117	0.0439793	0.60676	MEG	78.8557	1184	0.676837	0.729971	1	MEG	31.418	6869	NA	NA	NA	NA	NA	6833	0.299778	0.812609	1	MEG	8.24569	8348	5808.5	GRMZM2G053869	NP_001145351	hypothetical protein LOC100278681
GRMZM2G075921		1.77841	0.0439517	0.60676	MEG	75.9773	1184	-0.945951	0.625217	1	PEG	47.2246	6869	NA	NA	NA	NA	NA	6833	1.19889	0.490061	1	MEG	58.9717	8348	5808.5	NA	NA	NA
GRMZM2G030216		-0.885412	0.494943	1	PEG	43.9448	8952	-1.08997	0.510826	1	PEG	54.2971	6869	NA	NA	NA	NA	NA	6833	5.09502	0.012799	0.342847	MEG	96.2907	580.5	5808.62	GRMZM2G030216	C4J4Q1	Putative uncharacterized protein
GRMZM5G812860		-1.09744	0.0567143	0.718446	PEG	54.6356	1291.5	NA	NA	NA	NA	NA	6763.5	NA	NA	NA	NA	NA	6833	1.54103	0.521675	1	MEG	70.3683	8348	5809	NA	NA	NA
GRMZM2G029850	x	-0.355306	0.723412	1	PEG	11.2092	8952	0.641934	0.723239	1	MEG	29.1824	6869	1.96651	0.360985	1	MEG	79.4541	6954.5	7.21263	0.00487052	0.164095	MEG	98.114	462	5809.38	GRMZM2G029850	NP_001144028	hypothetical protein LOC100276850
GRMZM2G079949	x	0.373699	0.470635	1	MEG	12.2538	8952	0.739971	0.608876	1	MEG	35.3821	6869	0.00841696	0.993156	1	MEG	0.00708403	6954.5	2.2581	0.00487338	0.164095	MEG	83.6039	462	5809.38	GRMZM2G079949	NP_001149797	LOC100283424
GRMZM2G096759	x	-1.26657	0.0310081	0.476117	PEG	61.6006	1066	-0.249636	0.847533	1	PEG	5.86624	6869	-0.0936182	0.947016	1	PEG	0.868823	6954.5	1.12976	0.577339	1	MEG	56.0703	8348	5809.38	GRMZM2G096759	C4J9J6	Putative uncharacterized protein
GRMZM2G001288		0.72783	0.650418	1	MEG	34.6293	8952	NA	NA	NA	NA	NA	6763.5	2.28134	0.261799	1	MEG	83.8827	6954.5	6.9255	0.0114299	0.313718	MEG	97.9576	568	5809.5	NA	NA	NA
GRMZM2G035809		-1.17178	0.11994	1	PEG	57.8605	8952	-0.103498	0.966587	1	PEG	1.05983	6869	NA	NA	NA	NA	NA	6833	4.70892	0.0128744	0.342957	MEG	95.6848	585	5809.75	GRMZM2G035809	NP_001147649	serine/threonine-protein kinase SAPK1
GRMZM2G521844	x	-1.16053	0.0311431	0.477294	PEG	57.3892	1067.5	-0.540971	0.619278	1	PEG	22.6395	6869	-1.60265	0.314254	1	PEG	71.9768	6954.5	-0.989941	0.43017	1	PEG	49.4945	8348	5809.75	GRMZM2G521844	NP_001170065	hypothetical protein LOC100383981
GRMZM2G130953	x	-0.139184	0.885511	1	PEG	1.90041	8952	1.35818	0.280141	1	MEG	64.8462	6869	0.812329	0.548165	1	MEG	39.7546	6954.5	2.93928	0.00496833	0.166215	MEG	89.6259	466	5810.38	GRMZM2G130953	NP_001132766	hypothetical protein LOC100194253
GRMZM2G111975		0.00236517	0.997779	1	MEG	0.0005594	8952	NA	NA	NA	NA	NA	6763.5	NA	NA	NA	NA	NA	6833	6.32522	0.0223674	0.502929	MEG	97.5615	693.5	5810.5	NA	NA	NA
GRMZM5G848542		1.96564	0.0433181	0.602404	MEG	79.4397	1177	NA	NA	NA	NA	NA	6763.5	-0.0121885	0.971667	1	PEG	0.0148539	6954.5	-1.19469	0.811352	1	PEG	58.8018	8348	5810.75	NA	NA	NA
AC197146.3_FG002		1.91456	0.0575111	0.724667	MEG	78.5662	1299	NA	NA	NA	NA	NA	6763.5	NA	NA	NA	NA	NA	6833	2.56359	0.283885	1	MEG	86.7934	8348	5810.88	AC197146.3_FG002	Q9SQB0	R2R3MYB-domain protein Fragment
GRMZM2G114675	x	0.971573	0.149239	1	MEG	48.5584	8952	1.46618	0.454357	1	MEG	68.2507	6869	1.41929	0.223927	1	MEG	66.8256	6954.5	3.86329	0.00507565	0.169037	MEG	93.7206	468	5810.88	GRMZM2G114675	NP_001168629	hypothetical protein LOC100382415
GRMZM2G029058	x	-0.927239	0.0318235	0.484872	PEG	46.23	1074.5	-0.0727117	0.943612	1	PEG	0.525919	6869	0.208358	0.863317	1	MEG	4.16066	6954.5	0.125209	0.89522	1	MEG	1.54354	8348	5811.5	GRMZM2G029058	NP_001130545	hypothetical protein LOC100191644
GRMZM2G042146	x	-1.90642	0.0317977	0.484872	PEG	78.4224	1074.5	-0.217994	0.893368	1	PEG	4.53656	6869	2.12015	0.248751	1	MEG	81.8017	6954.5	-0.182242	0.879252	1	PEG	3.21446	8348	5811.5	GRMZM2G042146	B4FRG8	Putative uncharacterized protein
GRMZM2G060349	x	-0.969202	0.0319041	0.484872	PEG	48.4364	1074.5	-0.28018	0.816814	1	PEG	7.27872	6869	-0.749142	0.630609	1	PEG	35.9472	6954.5	-1.1066	0.402746	1	PEG	55.0473	8348	5811.5	GRMZM2G060349	NP_001168465	hypothetical protein LOC100382240
GRMZM2G010363		-0.439979	0.474658	1	PEG	16.2185	8952	-0.542692	0.770884	1	PEG	22.751	6869	NA	NA	NA	NA	NA	6833	2.66706	0.0134095	0.353073	MEG	87.6744	592.5	5811.62	GRMZM2G010363	NP_001136689	hypothetical protein LOC100216821
GRMZM2G079200		0.373846	0.609768	1	MEG	12.2623	8952	NA	NA	NA	NA	NA	6763.5	NA	NA	NA	NA	NA	6833	3.30652	0.0228791	0.51101	MEG	91.62	698	5811.62	GRMZM2G079200	NP_001140514	hypothetical protein LOC100272577
GRMZM2G017186	x	0.0919516	0.829887	1	MEG	0.838422	8952	0.301371	0.787866	1	MEG	8.32622	6869	0.207972	0.827375	1	MEG	4.1459	6954.5	2.51754	0.00522967	0.172734	MEG	86.3723	471.5	5811.75	GRMZM2G017186	NP_001104913	LOC541703
GRMZM2G046618		1.77843	0.0439832	0.60676	MEG	75.9779	1184	NA	NA	NA	NA	NA	6763.5	0.321486	0.915232	1	MEG	9.36721	6954.5	1.66939	0.368757	1	MEG	73.5929	8348	5812.5	GRMZM2G046618	C0PD62	Putative uncharacterized protein
GRMZM2G388576	x	-0.435655	0.874853	1	PEG	15.9519	8952	-0.702598	0.591996	1	PEG	33.0497	6869	-1.95529	0.274766	1	PEG	79.2666	6954.5	-4.29718	0.00531015	0.174285	PEG	94.8628	474.5	5812.5	NA	NA	NA
GRMZM5G801949		-0.280678	0.743646	1	PEG	7.30271	8952	NA	NA	NA	NA	NA	6763.5	1.31737	0.477519	1	MEG	63.4431	6954.5	6.68597	0.0127599	0.342847	MEG	97.8119	580.5	5812.62	GRMZM5G801949	NP_001148007	sugar carrier protein C
GRMZM2G163912	x	-0.585834	0.0326746	0.495202	PEG	25.551	1079.5	-0.529724	0.490444	1	PEG	21.9121	6869	-0.0332669	0.967648	1	PEG	0.110546	6954.5	-0.656794	0.307507	1	PEG	30.1373	8348	5812.75	GRMZM2G163912	NP_001149188	seed specific protein Bn15D14A
GRMZM2G058472	x	-0.176653	0.773637	1	PEG	3.02619	8952	-0.419653	0.783536	1	PEG	14.9738	6869	-0.520755	0.712616	1	PEG	21.3333	6954.5	3.69531	0.00548028	0.178366	MEG	93.1765	479	5813.62	GRMZM2G058472	NP_001152387	LOC100286027
GRMZM2G082037		1.6865	0.0586829	0.733223	MEG	73.9874	1310	NA	NA	NA	NA	NA	6763.5	NA	NA	NA	NA	NA	6833	2.10933	0.157226	1	MEG	81.649	8348	5813.62	GRMZM2G082037	NP_001140964	hypothetical protein LOC100273043
GRMZM2G169372	x	0.0592661	0.867684	1	MEG	0.350017	8952	-0.152053	0.836939	1	PEG	2.25978	6869	-0.437095	0.59802	1	PEG	16.0406	6954.5	3.06674	0.00555681	0.180105	MEG	90.3892	481	5814.12	GRMZM2G169372	NP_001151632	dehydrin 13
GRMZM2G047105		1.82288	0.0590846	0.736555	MEG	76.8673	1313	NA	NA	NA	NA	NA	6763.5	NA	NA	NA	NA	NA	6833	5.05744	0.14488	1	MEG	96.2374	8348	5814.38	GRMZM2G047105	NM_001176035	hypothetical protein LOC100383380 (LOC100383380), mRNA
AC208897.3_FG003		1.27577	0.0468104	0.633758	MEG	61.9422	1208.5	-2.017	0.212316	1	PEG	80.2695	6869	NA	NA	NA	NA	NA	6833	0.00372435	0.995445	1	MEG	0.00138706	8348	5814.62	AC208897.3_FG003	NP_001169533	hypothetical protein LOC100383408
GRMZM2G028386	x	1.36893	0.0332128	0.500466	MEG	65.2049	1087	1.58795	0.340031	1	MEG	71.6037	6869	1.81375	0.262596	1	MEG	76.6883	6954.5	1.04242	0.215432	1	MEG	52.0761	8348	5814.62	NA	NA	NA
GRMZM2G130605		1.76963	0.0453197	0.620748	MEG	75.7962	1194	NA	NA	NA	NA	NA	6763.5	1.32366	0.483042	1	MEG	63.6637	6954.5	-0.172373	0.873138	1	PEG	2.8855	8348	5815	GRMZM2G130605	NP_001132015	hypothetical protein LOC100193421
GRMZM2G472167		1.76963	0.0452882	0.620748	MEG	75.7963	1194	NA	NA	NA	NA	NA	6763.5	1.36882	0.347222	1	MEG	65.2014	6954.5	1.49543	0.60087	1	MEG	69.1005	8348	5815	GRMZM2G472167	NP_001147986	peptide transporter PTR2
GRMZM2G117796	x	-1.68627	0.0333954	0.501483	PEG	73.9822	1089.5	-0.922704	0.377746	1	PEG	45.9863	6869	-1.20338	0.248987	1	PEG	59.1523	6954.5	-0.913517	0.29972	1	PEG	45.4896	8348	5815.25	GRMZM2G117796	NP_001146101	hypothetical protein LOC100279633
GRMZM2G143168	x	-1.05992	0.0333934	0.501483	PEG	52.9064	1089.5	-0.838918	0.437366	1	PEG	41.3071	6869	-0.894043	0.417608	1	PEG	44.4233	6954.5	0.567799	0.647229	1	MEG	24.3796	8348	5815.25	GRMZM2G143168	NP_001169321	hypothetical protein LOC100383187
AC185593.3_FG003		-1.38453	0.0472442	0.638031	PEG	65.7173	1211.5	0.981864	0.565646	1	MEG	49.085	6869	NA	NA	NA	NA	NA	6833	0.573498	0.792605	1	MEG	24.7498	8348	5815.38	NA	NA	NA
GRMZM2G011513	x	-0.144527	0.82082	1	PEG	2.04606	8952	1.24265	0.344049	1	MEG	60.6945	6869	1.40109	0.261336	1	MEG	66.2512	6954.5	2.77516	0.00595233	0.190157	MEG	88.5077	488	5815.88	GRMZM2G011513	NP_001105741	hypothetical protein LOC542763
GRMZM2G053833		-1.91349	0.0600176	0.744265	PEG	78.5475	1319	NA	NA	NA	NA	NA	6763.5	NA	NA	NA	NA	NA	6833	0.33706	0.830587	1	MEG	10.2019	8348	5815.88	GRMZM2G053833	NP_001148333	EF hand family protein
GRMZM2G098912	x	-1.45961	0.0335539	0.50294	PEG	68.0557	1092	-1.07123	0.472335	1	PEG	53.4348	6869	1.02617	0.497409	1	MEG	51.2914	6954.5	0.322644	0.782782	1	MEG	9.42843	8348	5815.88	NA	NA	NA
GRMZM2G113039		1.38879	0.0600213	0.744265	MEG	65.8555	1319	NA	NA	NA	NA	NA	6763.5	NA	NA	NA	NA	NA	6833	0.236766	0.918771	1	MEG	5.30826	8348	5815.88	GRMZM2G113039	NP_001130087	hypothetical protein LOC100191180
GRMZM2G092652	x	-0.65358	0.0337568	0.505518	PEG	29.9311	1093	-0.517932	0.533844	1	PEG	21.1514	6869	-1.11971	0.181374	1	PEG	55.6297	6954.5	-0.525765	0.416657	1	PEG	21.6564	8348	5816.12	GRMZM2G092652	NP_001159210	hypothetical protein LOC100304296
GRMZM2G092747		0.0370471	0.968557	1	MEG	0.13706	8952	0.733467	0.720136	1	MEG	34.9794	6869	NA	NA	NA	NA	NA	6833	6.97036	0.0148376	0.37859	MEG	97.9833	611	5816.25	NA	NA	NA
GRMZM2G313020		-0.560626	0.38421	1	PEG	23.914	8952	NA	NA	NA	NA	NA	6763.5	NA	NA	NA	NA	NA	6833	6.1845	0.0257847	0.559087	MEG	97.4521	717.5	5816.5	NA	NA	NA
GRMZM2G016858	x	-0.793799	0.0338761	0.506136	PEG	38.6547	1095.5	-0.823077	0.37236	1	PEG	40.3859	6869	0.449338	0.673829	1	MEG	16.7987	6954.5	-0.0886361	0.932873	1	PEG	0.779512	8348	5816.75	GRMZM2G016858	NP_001141443	hypothetical protein LOC100273553
GRMZM2G076029		-0.261252	0.728476	1	PEG	6.38918	8952	1.66819	0.35678	1	MEG	73.565	6869	NA	NA	NA	NA	NA	6833	3.30946	0.0149404	0.37997	MEG	91.6336	613	5816.75	NA	NA	NA
GRMZM2G060993		-1.07288	0.188101	1	PEG	53.5114	8952	NA	NA	NA	NA	NA	6763.5	NA	NA	NA	NA	NA	6833	6.24475	0.0260009	0.56221	MEG	97.4998	721	5817.38	GRMZM2G060993	NP_001146015	hypothetical protein LOC100279546
GRMZM2G117007	x	-0.0258627	0.963181	1	PEG	0.0668433	8952	0.600112	0.620126	1	MEG	26.4779	6869	0.230346	0.831201	1	MEG	5.03859	6954.5	2.58471	0.00641197	0.202353	MEG	86.9804	494	5817.38	NA	NA	NA
GRMZM2G419953		0.26535	0.653855	1	MEG	6.57789	8952	2.20558	0.209608	1	MEG	82.9484	6869	NA	NA	NA	NA	NA	6833	6.85017	0.0151493	0.382803	MEG	97.9134	616.5	5817.62	GRMZM2G419953	NP_001130975	hypothetical protein LOC100192080
GRMZM2G473258		-0.331528	0.635759	1	PEG	9.90266	8952	NA	NA	NA	NA	NA	6763.5	-0.341127	0.833823	1	PEG	10.4237	6954.5	6.6258	0.0142363	0.368157	MEG	97.7729	602	5818	GRMZM2G473258	NP_001169763	hypothetical protein LOC100383647
GRMZM2G165098		-0.631668	0.761703	1	PEG	28.5206	8952	NA	NA	NA	NA	NA	6763.5	NA	NA	NA	NA	NA	6833	6.27454	0.0264243	0.568998	MEG	97.5229	724	5818.12	NA	NA	NA
GRMZM2G362949		-1.45552	0.0481129	0.643918	PEG	67.9336	1223	-1.32309	0.427052	1	PEG	63.6438	6869	NA	NA	NA	NA	NA	6833	-1.75589	0.483845	1	PEG	75.5091	8348	5818.25	GRMZM2G362949	NP_001141216	hypothetical protein LOC100273303
GRMZM2G020054	x	-1.36788	0.0346332	0.51394	PEG	65.1701	1102	0.314174	0.801074	1	MEG	8.98381	6869	0.0612669	0.950756	1	MEG	0.37396	6954.5	0.180805	0.847228	1	MEG	3.16555	8348	5818.38	GRMZM2G020054	NM_001151735	hypothetical protein LOC100278463 (LOC100278463), mRNA
GRMZM2G059453	x	0.221586	0.725084	1	MEG	4.68023	8952	0.735274	0.614183	1	MEG	35.0914	6869	0.869811	0.628198	1	MEG	43.0709	6954.5	3.18557	0.00658718	0.20523	MEG	91.0296	500.5	5819	GRMZM2G059453	NP_001149037	protein phosphatase 2C
GRMZM2G111306		1.29329	0.0487433	0.650759	MEG	62.5834	1226	-0.160575	0.933159	1	PEG	2.51361	6869	NA	NA	NA	NA	NA	6833	0.191474	0.814115	1	MEG	3.53657	8348	5819	GRMZM2G111306	Q8RUX5	One repeat myb transcriptional factor
GRMZM2G167164	x	-1.53059	0.0351289	0.520352	PEG	70.0841	1105	0.326286	0.841675	1	MEG	9.62188	6869	0.870366	0.581704	1	MEG	43.1022	6954.5	1.30708	0.644548	1	MEG	63.0785	8348	5819.12	GRMZM2G167164	NP_001132275	hypothetical protein LOC100193711
GRMZM2G165931	x	-0.869276	0.0352242	0.521293	PEG	43.0407	1106	0.626131	0.611955	1	MEG	28.163	6869	-0.0739319	0.947674	1	PEG	0.543622	6954.5	1.86203	0.120839	1	MEG	77.6144	8348	5819.38	NA	NA	NA
GRMZM2G096591	x	0.172913	0.79218	1	MEG	2.90309	8952	-0.867215	0.494302	1	PEG	42.9244	6869	1.15342	0.434663	1	MEG	57.0884	6954.5	3.33147	0.00668042	0.207053	MEG	91.7346	503	5819.62	GRMZM2G096591	NP_001150853	glucan endo-1,3-beta-glucosidase 7
GRMZM2G420436	x	-1.32835	0.0352644	0.521416	PEG	63.8272	1107	-1.21395	0.302057	1	PEG	59.5744	6869	-0.821652	0.612242	1	PEG	40.3025	6954.5	0.667102	0.710218	1	MEG	30.797	8348	5819.62	GRMZM2G420436	NP_001147873	GMN10
GRMZM2G113196		1.18906	0.0491374	0.654419	MEG	58.5724	1229	0.325033	0.813526	1	MEG	9.55518	6869	NA	NA	NA	NA	NA	6833	-0.847428	0.432003	1	PEG	41.7973	8348	5819.75	GRMZM2G113196	NP_001144828	hypothetical protein LOC100277912
GRMZM2G029713	x	0.735518	0.224201	1	MEG	35.1065	8952	0.709219	0.66931	1	MEG	33.4661	6869	-0.264297	0.851394	1	PEG	6.5292	6954.5	4.0214	0.00670993	0.207555	MEG	94.1765	504	5819.88	NA	NA	NA
GRMZM5G878561		-1.45905	0.0624186	0.765219	PEG	68.0392	1335.5	NA	NA	NA	NA	NA	6763.5	NA	NA	NA	NA	NA	6833	0.822646	0.645435	1	MEG	40.3607	8348	5820	NA	NA	NA
GRMZM2G700806	x	-1.53115	0.0357926	0.526846	PEG	70.0994	1112	-0.883314	0.505386	1	PEG	43.8279	6869	-0.757724	0.646832	1	PEG	36.4735	6954.5	-1.26437	0.359479	1	PEG	61.5183	8348	5820.88	GRMZM2G700806	B6TLV4	Putative uncharacterized protein
GRMZM2G458549	x	-0.188275	0.808777	1	PEG	3.42341	8952	0.276552	0.805312	1	MEG	7.10471	6869	1.11658	0.384007	1	MEG	55.4912	6954.5	2.67792	0.0070636	0.215925	MEG	87.762	509.5	5821.25	GRMZM2G458549	NP_001151320	LOC100284953
GRMZM2G093826	x	1.08658	0.0360456	0.528859	MEG	54.1422	1116	1.28241	0.303029	1	MEG	62.1868	6869	2.08752	0.117951	1	MEG	81.3355	6954.5	-0.0284248	0.975768	1	PEG	0.0807319	8348	5821.88	GRMZM2G093826	C4JC81	Putative uncharacterized protein
GRMZM2G464818	x	1.30138	0.0360684	0.528859	MEG	62.8747	1116	-0.211385	0.863533	1	PEG	4.27725	6869	-1.04897	0.478415	1	PEG	52.3886	6954.5	0.0500175	0.964361	1	MEG	0.24955	8348	5821.88	NA	NA	NA
GRMZM2G106622	x	0.0741737	0.838219	1	MEG	0.547164	8952	-0.0724193	0.945054	1	PEG	0.521719	6869	0.210423	0.790186	1	MEG	4.24005	6954.5	2.07336	0.00730491	0.221995	MEG	81.128	513	5822.12	GRMZM2G106622	NP_001152088	ABA-responsive protein
GRMZM2G108898		-0.186478	0.748398	1	PEG	3.36053	8952	NA	NA	NA	NA	NA	6763.5	NA	NA	NA	NA	NA	6833	6.13541	0.027875	0.585676	MEG	97.4122	741.5	5822.5	NA	NA	NA
GRMZM2G163888	x	-0.539772	0.0362833	0.530728	PEG	22.5619	1119	-0.356297	0.625495	1	PEG	11.2647	6869	-0.382752	0.61034	1	PEG	12.7779	6954.5	-0.524694	0.410638	1	PEG	21.5873	8348	5822.62	GRMZM2G163888	NP_001141689	hypothetical protein LOC100273818
GRMZM5G857944	x	-1.68656	0.0365362	0.533951	PEG	73.9886	1120	-0.993447	0.378293	1	PEG	49.6713	6869	0.357603	0.826446	1	MEG	11.3381	6954.5	-1.20412	0.377997	1	PEG	59.182	8348	5822.88	GRMZM5G857944	NP_001149075	nuclear transcription factor Y subunit A-3
GRMZM2G024708		-1.14569	0.0653249	0.792615	PEG	56.7586	1348	NA	NA	NA	NA	NA	6763.5	NA	NA	NA	NA	NA	6833	1.70028	0.43533	1	MEG	74.2993	8348	5823.12	NA	NA	NA
GRMZM2G478414	x	-0.288484	0.646847	1	PEG	7.68291	8952	1.49914	0.296475	1	MEG	69.2062	6869	2.01102	0.331773	1	MEG	80.1752	6954.5	5.00792	0.00752813	0.227009	MEG	96.1655	517	5823.12	GRMZM2G478414	NP_001149980	anther-specific proline-rich protein APG
GRMZM2G078472		1.79395	0.180302	1	MEG	76.2936	8952	-0.257557	0.874036	1	PEG	6.22089	6869	NA	NA	NA	NA	NA	6833	6.50882	0.0173781	0.423319	MEG	97.694	639.5	5823.38	GRMZM2G078472	NP_001131015	asparagine synthetase 4
GRMZM2G002128	x	-0.188052	0.776205	1	PEG	3.41555	8952	-0.46669	0.699826	1	PEG	17.8847	6869	1.7053	0.288826	1	MEG	74.4117	6954.5	2.8733	0.00788198	0.235854	MEG	89.196	521	5824.12	GRMZM2G002128	NP_001146624	hypothetical protein LOC100280222
GRMZM2G109217	x	-1.50326	0.037193	0.540173	PEG	69.3232	1127	-1.41203	0.248284	1	PEG	66.5979	6869	-1.02341	0.470467	1	PEG	51.1569	6954.5	-1.35931	0.386964	1	PEG	64.8842	8348	5824.62	GRMZM2G109217	C4J9M5	Putative uncharacterized protein
GRMZM2G027695		0.937017	0.416852	1	MEG	46.7519	8952	NA	NA	NA	NA	NA	6763.5	NA	NA	NA	NA	NA	6833	2.75735	0.0292563	0.607762	MEG	88.3761	750.5	5824.75	GRMZM2G027695	NP_001143305	hypothetical protein LOC100275864
GRMZM2G152739	x	1.64913	0.14046	1	MEG	73.1156	8952	1.02768	0.499069	1	MEG	51.3647	6869	1.21217	0.474379	1	MEG	59.5037	6954.5	4.89087	0.0081	0.24099	MEG	95.9873	524	5824.88	GRMZM2G152739	NP_001140597	hypothetical protein LOC100272668
GRMZM2G445169	x	-0.83495	0.0373736	0.541931	PEG	41.0774	1128.5	-0.231924	0.798228	1	PEG	5.10431	6869	-0.53094	0.551178	1	PEG	21.9907	6954.5	-0.331819	0.597609	1	PEG	9.91833	8348	5825	GRMZM2G445169	NP_001150534	alpha-expansin 6
GRMZM2G068690		-1.23446	0.0659715	0.7966	PEG	60.3787	1356	NA	NA	NA	NA	NA	6763.5	NA	NA	NA	NA	NA	6833	-0.509585	0.793928	1	PEG	20.6145	8348	5825.12	GRMZM2G068690	NP_001149415	CTD-phosphatase-like protein
GRMZM2G129783		-1.85022	0.0494433	0.655694	PEG	77.3924	1234.5	NA	NA	NA	NA	NA	6763.5	-1.2596	0.516086	1	PEG	61.3391	6954.5	-0.799812	0.864908	1	PEG	39.0132	8348	5825.12	NA	NA	NA
GRMZM2G087741	x	-0.848402	0.138568	1	PEG	41.8532	8952	-3.22065	0.0535497	1	PEG	91.2069	6869	-0.246077	0.856699	1	PEG	5.70966	6954.5	6.98312	0.00833304	0.246512	MEG	97.9905	526.5	5825.5	GRMZM2G087741	P56669	Homeobox protein liguleless 3 Fragment
GRMZM2G041163		1.64167	0.0662584	0.798614	MEG	72.937	1358	NA	NA	NA	NA	NA	6763.5	NA	NA	NA	NA	NA	6833	2.25649	0.332734	1	MEG	83.5844	8348	5825.62	GRMZM2G041163	NM_001175100	hypothetical protein LOC100382354 (LOC100382354), mRNA
GRMZM2G180195	x	1.32697	0.0379863	0.549258	MEG	63.7792	1132	0.896893	0.466887	1	MEG	44.5805	6869	-0.186121	0.897651	1	PEG	3.3481	6954.5	1.14094	0.541723	1	MEG	56.5547	8348	5825.88	GRMZM2G180195	NP_001130541	hypothetical protein LOC100191640
GRMZM2G008033		1.7293	0.0516657	0.674373	MEG	74.9404	1254	-0.415263	0.835171	1	PEG	14.708	6869	NA	NA	NA	NA	NA	6833	-1.62945	0.448568	1	PEG	72.641	8348	5826	NA	NA	NA
GRMZM2G099630	x	1.15177	0.0384691	0.555748	MEG	57.0185	1133	0.600195	0.685445	1	MEG	26.4833	6869	-0.811529	0.613565	1	PEG	39.7074	6954.5	0.197579	0.861431	1	MEG	3.75709	8348	5826.12	GRMZM2G099630	NP_001170327	hypothetical protein LOC100384297
GRMZM2G109201	x	1.59467	0.0386101	0.557293	MEG	71.775	1134	0.300705	0.851541	1	MEG	8.29253	6869	1.68363	0.467811	1	MEG	73.9217	6954.5	2.51105	0.147761	1	MEG	86.3115	8348	5826.38	GRMZM2G109201	NP_001147549	LOC100281158
GRMZM2G014076	x	-0.967729	0.0386549	0.557448	PEG	48.3604	1135	-0.793414	0.490069	1	PEG	38.6317	6869	-0.993522	0.400804	1	PEG	49.6751	6954.5	-0.99764	0.260223	1	PEG	49.8819	8348	5826.62	GRMZM2G014076	NP_001105763	protein disulfide isomerase5
GRMZM5G805685		1.50629	0.0670034	0.805222	MEG	69.4087	1362	NA	NA	NA	NA	NA	6763.5	NA	NA	NA	NA	NA	6833	2.50629	0.291135	1	MEG	86.2666	8348	5826.62	GRMZM5G805685	NM_001139015	hypothetical protein LOC100193946 (LOC100193946), mRNA
GRMZM2G085111	x	0.393685	0.431192	1	MEG	13.419	8952	1.05476	0.433393	1	MEG	52.6632	6869	0.123975	0.895202	1	MEG	1.51371	6954.5	2.90833	0.00853042	0.24998	MEG	89.4273	532	5826.88	GRMZM2G085111	NP_001132781	hypothetical protein LOC100194270
GRMZM2G420733		0.563944	0.43785	1	MEG	24.1294	8952	NA	NA	NA	NA	NA	6763.5	0.960212	0.540403	1	MEG	47.971	6954.5	2.90421	0.0172176	0.420725	MEG	89.4006	637.5	5826.88	GRMZM2G420733	NP_001141144	hypothetical protein LOC100273230
GRMZM2G020898		1.57559	0.0522706	0.678128	MEG	71.2848	1261	-0.432293	0.77931	1	PEG	15.7453	6869	NA	NA	NA	NA	NA	6833	0.0939093	0.957433	1	MEG	0.874187	8348	5827.75	GRMZM2G020898	NP_001130924	hypothetical protein LOC100192029
GRMZM2G028676	x	-0.932367	0.0395418	0.566743	PEG	46.5043	1142	-1.89645	0.0658893	1	PEG	78.2443	6869	-1.58528	0.371671	1	PEG	71.5352	6954.5	-0.930223	0.385695	1	PEG	46.3898	8348	5828.38	GRMZM2G028676	NP_001143677	hypothetical protein LOC100276400
GRMZM2G146034		-1.3011	0.121666	1	PEG	62.8649	8952	NA	NA	NA	NA	NA	6763.5	NA	NA	NA	NA	NA	6833	6.09064	0.0306459	0.623849	MEG	97.375	765	5828.38	NA	NA	NA
GRMZM2G142409	x	0.437273	0.728224	1	MEG	16.0516	8952	-0.10789	0.916713	1	PEG	1.15063	6869	0.296023	0.807993	1	MEG	8.05692	6954.5	2.82903	0.00908188	0.262197	MEG	88.8931	540	5828.88	GRMZM2G142409	NP_001130091	hypothetical protein LOC100191184
GRMZM2G066456	x	1.2911	0.0400556	0.572602	MEG	62.5039	1145	0.633185	0.606844	1	MEG	28.6185	6869	-0.130495	0.933738	1	PEG	1.67439	6954.5	0.280652	0.863174	1	MEG	7.30147	8348	5829.12	GRMZM2G066456	NP_001140872	hypothetical protein LOC100272948
GRMZM2G430411		0.332156	0.571552	1	MEG	9.93647	8952	NA	NA	NA	NA	NA	6763.5	-1.86943	0.540224	1	PEG	77.7519	6954.5	6.49105	0.0180957	0.435359	MEG	97.6816	648	5829.5	GRMZM2G430411	NP_001143313	hypothetical protein LOC100275876
GRMZM5G891282	x	0.732374	0.114079	1	MEG	34.9116	8952	0.864299	0.599044	1	MEG	42.7595	6869	2.06704	0.171436	1	MEG	81.0343	6954.5	2.11024	0.00935508	0.268802	MEG	81.6618	542.5	5829.5	GRMZM5G891282	NP_001150659	ribose-5-phosphate isomerase
GRMZM2G094452	x	-0.954292	0.040438	0.577061	PEG	47.6624	1147	-0.385427	0.698429	1	PEG	12.934	6869	0.248249	0.848483	1	MEG	5.80502	6954.5	0.347602	0.763735	1	MEG	10.7802	8348	5829.62	GRMZM2G094452	NP_001106236	LOC100127508
GRMZM2G040078		-1.13682	0.0538096	0.693508	PEG	56.3768	1270	-0.234154	0.865909	1	PEG	5.1978	6869	NA	NA	NA	NA	NA	6833	-0.354484	0.823795	1	PEG	11.1631	8348	5830	NA	NA	NA
GRMZM2G477846	x	0.674944	0.267592	1	MEG	31.2974	8952	2.35255	0.249542	1	MEG	84.6965	6869	4.94786	0.0801702	1	MEG	96.0756	6954.5	6.81267	0.00952784	0.272549	MEG	97.8909	545	5830.12	GRMZM2G477846	NP_001152913	hypothetical protein LOC100276361
GRMZM2G060583	x	-0.879013	0.0407684	0.579754	PEG	43.5877	1150.5	-0.748818	0.436791	1	PEG	35.9273	6869	-0.723832	0.492715	1	PEG	34.3803	6954.5	0.0713462	0.944186	1	MEG	0.50645	8348	5830.5	GRMZM2G060583	Q93Y95	Pollen signalling protein with adenylyl cyclase activity Fragment
GRMZM2G106647	x	-0.593441	0.0407633	0.579754	PEG	26.0449	1150.5	-0.509843	0.478783	1	PEG	20.6312	6869	-0.860822	0.300305	1	PEG	42.5622	6954.5	-0.575796	0.410496	1	PEG	24.899	8348	5830.5	GRMZM2G106647	B4G1N4	CsAtPR5Putative uncharacterized protein ;
GRMZM2G007791	x	0.11454	0.776812	1	MEG	1.29494	8952	-0.100715	0.937473	1	PEG	1.00416	6869	0.13245	0.884339	1	MEG	1.72405	6954.5	2.35856	0.00960549	0.273765	MEG	84.7626	547	5830.62	GRMZM2G007791	NP_001169873	hypothetical protein LOC100383767
GRMZM2G052479	x	-1.24315	0.041105	0.583866	PEG	60.7138	1152.5	-1.07627	0.415767	1	PEG	53.6682	6869	-0.045431	0.974799	1	PEG	0.205972	6954.5	1.64732	0.226697	1	MEG	73.0723	8348	5831	GRMZM2G052479	NP_001145525	hypothetical protein LOC100278941
GRMZM2G310674	x	-1.17551	0.0411289	0.583866	PEG	58.0152	1152.5	-0.250897	0.828334	1	PEG	5.92212	6869	-1.46479	0.477392	1	PEG	68.2096	6954.5	1.00893	0.532767	1	MEG	50.4447	8348	5831	GRMZM2G310674	NP_001169493	hypothetical protein LOC100383366
GRMZM2G050394		-1.1925	0.0544405	0.698888	PEG	58.7126	1274.5	-0.174536	0.884692	1	PEG	2.95622	6869	NA	NA	NA	NA	NA	6833	-1.76488	0.386698	1	PEG	75.6974	8348	5831.12	GRMZM2G050394	NP_001132178	hypothetical protein LOC100193603
GRMZM2G088086		-2.33706	0.0544019	0.698888	PEG	84.5246	1274.5	1.02328	0.660691	1	MEG	51.1505	6869	NA	NA	NA	NA	NA	6833	-1.09492	0.886723	1	PEG	54.5218	8348	5831.12	GRMZM2G088086	NM_001158895	speckle-type POZ protein (LOC100286007), mRNA
GRMZM2G142068		-1.02977	0.0704112	0.834592	PEG	51.4665	1380.5	NA	NA	NA	NA	NA	6763.5	NA	NA	NA	NA	NA	6833	-0.987927	0.531988	1	PEG	49.3927	8348	5831.25	NA	NA	NA
GRMZM2G053177	x	-1.34125	0.0412611	0.585235	PEG	64.2722	1154	-0.134054	0.920482	1	PEG	1.76533	6869	-0.787078	0.374826	1	PEG	38.2523	6954.5	-1.68419	0.143829	1	PEG	73.9346	8348	5831.38	GRMZM2G053177	NP_001170272	hypothetical protein LOC100384232
GRMZM2G078465		0.375682	0.596585	1	MEG	12.3681	8952	NA	NA	NA	NA	NA	6763.5	0.924943	0.493309	1	MEG	46.1067	6954.5	6.69194	0.0184008	0.437299	MEG	97.8157	656	5831.5	GRMZM2G078465	NP_001150551	indole-3-acetate beta-glucosyltransferase
GRMZM2G074017	x	0.357728	0.628657	1	MEG	11.3451	8952	1.36622	0.283211	1	MEG	65.115	6869	-0.0661048	0.940828	1	PEG	0.435083	6954.5	3.165	0.0102002	0.287318	MEG	90.9233	553.5	5832.25	GRMZM2G074017	NP_001150882	ATPase inhibitor
GRMZM2G152661		-0.904256	0.133875	1	PEG	44.9848	8952	NA	NA	NA	NA	NA	6763.5	0.314412	0.854849	1	MEG	8.99616	6954.5	6.47068	0.0191306	0.451888	MEG	97.6673	660	5832.5	NA	NA	NA
GRMZM2G069078		1.20953	0.0552868	0.705326	MEG	59.3986	1283	2.35951	0.236277	1	MEG	84.773	6869	NA	NA	NA	NA	NA	6833	0.46619	0.731104	1	MEG	17.8532	8348	5833.25	NA	NA	NA
GRMZM2G481103	x	-0.0287633	0.963823	1	PEG	0.0826646	8952	0.00701661	0.99451	1	MEG	0.00492304	6869	1.83587	0.214647	1	MEG	77.1189	6954.5	6.95452	0.0108309	0.302063	MEG	97.9743	559	5833.62	GRMZM2G481103	NP_001148745	LOC100282361
GRMZM2G127893		1.19658	0.0558864	0.711313	MEG	58.8782	1286	0.299454	0.840996	1	MEG	8.22932	6869	NA	NA	NA	NA	NA	6833	0.383592	0.810844	1	MEG	12.8269	8348	5834	GRMZM2G127893	NP_001136965	hypothetical protein LOC100217125
GRMZM2G143723		-0.544001	0.855188	1	PEG	22.8358	8952	NA	NA	NA	NA	NA	6763.5	-0.403582	0.883168	1	PEG	14.0065	6954.5	4.61429	0.0197921	0.463301	MEG	95.514	666	5834	NA	NA	NA
GRMZM2G082745	x	-1.15465	0.0422054	0.590443	PEG	57.1407	1166	-0.815372	0.56937	1	PEG	39.9338	6869	-0.830286	0.592168	1	PEG	40.8065	6954.5	-0.668008	0.612513	1	PEG	30.855	8348	5834.38	GRMZM2G082745	NP_001144007	hypothetical protein LOC100276826
GRMZM2G111886	x	1.28595	0.0421467	0.590443	MEG	62.3163	1166	0.897293	0.466811	1	MEG	44.6025	6869	0.968942	0.596122	1	MEG	48.423	6954.5	2.01824	0.135466	1	MEG	80.2889	8348	5834.38	GRMZM2G111886	NP_001169513	hypothetical protein LOC100383387
GRMZM2G154960	x	1.32423	0.0420153	0.590443	MEG	63.6836	1166	0.40521	0.745442	1	MEG	14.1037	6869	0.76081	0.618788	1	MEG	36.6621	6954.5	0.800583	0.496643	1	MEG	39.059	8348	5834.38	GRMZM2G154960	NP_001146923	LOC100280532
GRMZM2G170890	x	-1.06956	0.04219	0.590443	PEG	53.3575	1166	-0.492413	0.599048	1	PEG	19.5152	6869	-0.356906	0.732025	1	PEG	11.2989	6954.5	-0.115289	0.920144	1	PEG	1.31173	8348	5834.38	GRMZM2G170890	NP_001150606	mitochondria fission 1 protein
GRMZM2G430039	x	-0.699135	0.217506	1	PEG	32.8314	8952	1.47028	0.235224	1	MEG	68.3717	6869	1.85288	0.0519376	1	MEG	77.4427	6954.5	2.14689	0.0113641	0.313567	MEG	82.1719	565	5835.12	GRMZM2G430039	B6SWF4	Subtilisin-like protease
GRMZM2G100732		-0.303851	0.596145	1	PEG	8.45219	8952	NA	NA	NA	NA	NA	6763.5	NA	NA	NA	NA	NA	6833	6.07722	0.0338984	0.666425	MEG	97.3637	793	5835.38	NA	NA	NA
GRMZM2G115504	x	0.184776	0.728224	1	MEG	3.30148	8952	0.562481	0.680769	1	MEG	24.0344	6869	0.221957	0.805668	1	MEG	4.69518	6954.5	2.27572	0.0114064	0.313625	MEG	83.8159	566.5	5835.5	GRMZM2G115504	NP_001150434	catalytic/ hydrolase
GRMZM2G154149	x	0.0324189	0.979573	1	MEG	0.104988	8952	0.309624	0.850753	1	MEG	8.74803	6869	0.445674	0.790015	1	MEG	16.5711	6954.5	2.98782	0.0113919	0.313625	MEG	89.9265	566.5	5835.5	GRMZM2G154149	NP_001146461	hypothetical protein LOC100280048
GRMZM2G153627	x	-1.17828	0.042285	0.591052	PEG	58.1302	1171	0.622558	0.703424	1	MEG	27.932	6869	-0.0994996	0.936085	1	PEG	0.980312	6954.5	0.74855	0.624979	1	MEG	35.9109	8348	5835.62	NA	NA	NA
GRMZM2G105922	x	-1.26743	0.0425217	0.593852	PEG	61.6326	1172	0.240745	0.904815	1	MEG	5.47829	6869	1.41362	0.419601	1	MEG	66.6479	6954.5	-0.202208	0.887758	1	PEG	3.9282	8348	5835.88	NA	NA	NA
GRMZM5G858454	x	0.41399	0.550304	1	MEG	14.6312	8952	2.31273	0.199212	1	MEG	84.2488	6869	2.79218	0.0865409	1	MEG	88.6315	6954.5	3.78836	0.0114934	0.314356	MEG	93.4861	569.5	5836.25	GRMZM5G858454	NP_001147431	aconitase2
GRMZM2G479045		1.1727	0.0724142	0.846021	MEG	57.8985	1401	NA	NA	NA	NA	NA	6763.5	NA	NA	NA	NA	NA	6833	-1.99659	0.230917	1	PEG	79.9454	8348	5836.38	NA	NA	NA
GRMZM2G456132	x	1.40953	0.0431269	0.600255	MEG	66.519	1176	-0.653634	0.620239	1	PEG	29.9346	6869	1.33356	0.337171	1	MEG	64.0077	6954.5	-0.929304	0.505521	1	PEG	46.3406	8348	5836.88	GRMZM2G456132	NM_001154938	nucleic acid binding protein (LOC100282025), mRNA
GRMZM2G375249		0.188924	0.936439	1	MEG	3.44621	8952	NA	NA	NA	NA	NA	6763.5	3.57055	0.0724825	1	MEG	92.7267	6954.5	3.49544	0.0208677	0.479127	MEG	92.4346	679	5837.25	GRMZM2G375249	NP_001170432	hypothetical protein LOC100384424
GRMZM2G043191	x	0.00990504	0.984022	1	MEG	0.00981001	8952	0.932461	0.494155	1	MEG	46.5093	6869	2.80213	0.0250479	1	MEG	88.703	6954.5	3.71501	0.0120727	0.327898	MEG	93.2439	574	5837.38	GRMZM2G043191	NP_001146155	hypothetical protein LOC100279724
GRMZM2G107721		1.7443	0.0729013	0.84808	MEG	75.2633	1405	NA	NA	NA	NA	NA	6763.5	NA	NA	NA	NA	NA	6833	1.45066	0.531719	1	MEG	67.7878	8348	5837.38	NA	NA	NA
GRMZM2G171408		1.58174	0.0576397	0.725728	MEG	71.444	1300	0.502052	0.721675	1	MEG	20.1314	6869	NA	NA	NA	NA	NA	6833	2.01306	0.372338	1	MEG	80.2074	8348	5837.5	GRMZM2G171408	NP_001132885	hypothetical protein LOC100194379
GRMZM2G036631	x	0.81201	0.354135	1	MEG	39.7358	8952	-0.852373	0.49779	1	PEG	42.0807	6869	-0.908431	0.622298	1	PEG	45.2129	6954.5	2.4792	0.0123497	0.333678	MEG	86.007	577	5838.12	NA	NA	NA
GRMZM2G045280	x	-0.805313	0.0439215	0.60676	PEG	39.3398	1184	-0.672955	0.486909	1	PEG	31.1707	6869	-0.965222	0.379848	1	PEG	48.2309	6954.5	-0.330853	0.762921	1	PEG	9.86636	8348	5838.88	GRMZM2G045280	NP_001149331	LOC100282954
GRMZM2G389233	x	-0.485791	0.043979	0.60676	PEG	19.0934	1184	-0.456505	0.488298	1	PEG	17.2457	6869	-0.546762	0.429453	1	PEG	23.0147	6954.5	-0.235681	0.707187	1	PEG	5.26224	8348	5838.88	GRMZM2G389233	NP_001146643	hypothetical protein LOC100280242
GRMZM2G086869		0.934567	0.32678	1	MEG	46.6215	8952	NA	NA	NA	NA	NA	6763.5	NA	NA	NA	NA	NA	6833	5.93639	0.035032	0.675927	MEG	97.2407	808	5839.12	GRMZM2G086869	C4J4T3	Putative uncharacterized protein
GRMZM2G148509		2.06261	0.0567347	0.718446	MEG	80.9682	1291.5	NA	NA	NA	NA	NA	6763.5	1.15682	0.687046	1	MEG	57.2329	6954.5	4.56135	0.162245	1	MEG	95.4141	8348	5839.38	NA	NA	NA
GRMZM2G165987		2.06254	0.0567541	0.718446	MEG	80.9671	1291.5	NA	NA	NA	NA	NA	6763.5	-0.241053	0.936066	1	PEG	5.49154	6954.5	-1.01629	0.823584	1	PEG	50.808	8348	5839.38	GRMZM2G165987	NP_001150652	pirin-like protein
GRMZM2G106702		-0.316368	0.741167	1	PEG	9.09825	8952	NA	NA	NA	NA	NA	6763.5	NA	NA	NA	NA	NA	6833	5.93274	0.0351174	0.675958	MEG	97.2374	809.5	5839.5	GRMZM2G106702	B6U2B7	Serine/threonine-protein kinase receptor
GRMZM2G007546		-0.506836	0.813336	1	PEG	20.4381	8952	-0.124826	0.934228	1	PEG	1.53424	6869	NA	NA	NA	NA	NA	6833	6.22656	0.0241754	0.534603	MEG	97.4855	704.5	5839.62	GRMZM2G007546	NP_001146553	hypothetical protein LOC100280149
GRMZM5G875238		0.501519	0.624161	1	MEG	20.0972	8952	NA	NA	NA	NA	NA	6763.5	1.81405	0.293051	1	MEG	76.6942	6954.5	3.91937	0.0221942	0.501459	MEG	93.8881	690	5840	GRMZM5G875238	P31927	Sucrose-phosphate synthase (EC 2.4.1.14)(UDP-glucose-fructose-phosphate glucosyltransferase)
GRMZM2G128663	x	-0.200195	0.506588	1	PEG	3.85338	8952	-0.18455	0.813143	1	PEG	3.2937	6869	-0.0291694	0.971615	1	PEG	0.0850132	6954.5	-2.0879	0.0128911	0.342957	PEG	81.341	585	5840.12	GRMZM2G128663	NP_001147812	LOC100281422
AC197029.3_FG003		1.23196	0.0570839	0.720948	MEG	60.2816	1296	NA	NA	NA	NA	NA	6763.5	-0.707699	0.620154	1	PEG	33.3706	6954.5	2.00493	0.348915	1	MEG	80.0787	8348	5840.5	NA	NA	NA
GRMZM2G157749	x	-1.41497	0.0443891	0.609531	PEG	66.6905	1191	-1.26996	0.326997	1	PEG	61.7268	6869	-0.0650771	0.961793	1	PEG	0.421717	6954.5	-0.892078	0.38908	1	PEG	44.3146	8348	5840.62	GRMZM2G157749	NP_001140408	hypothetical protein LOC100272463
GRMZM2G577979	x	-1.13453	0.0443513	0.609531	PEG	56.2776	1191	-0.0956167	0.941412	1	PEG	0.905973	6869	-0.179238	0.949109	1	PEG	3.11263	6954.5	-0.129844	0.880193	1	PEG	1.65799	8348	5840.62	NA	NA	NA
GRMZM2G309063	x	0.128834	0.838687	1	MEG	1.63271	8952	-0.278261	0.852829	1	PEG	7.18647	6869	-1.03186	0.477847	1	PEG	51.5676	6954.5	6.66544	0.0129764	0.34405	MEG	97.7987	588	5840.88	GRMZM2G309063	NP_001123595	LOC100170242
GRMZM2G392101	x	0.0504113	0.931355	1	MEG	0.253486	8952	-0.271705	0.825051	1	PEG	6.87485	6869	-0.379649	0.802511	1	PEG	12.5976	6954.5	2.14211	0.0131231	0.34676	MEG	82.1066	590	5841.38	GRMZM2G392101	NP_001104849	cytokinin response regulator2
GRMZM2G441656	x	-1.1341	0.0452481	0.620748	PEG	56.2588	1194	-0.595315	0.644138	1	PEG	26.1665	6869	-0.337046	0.688836	1	PEG	10.2012	6954.5	1.42128	0.229266	1	MEG	66.8877	8348	5841.38	GRMZM2G441656	NP_001144827	hypothetical protein LOC100277911
GRMZM2G011078	x	0.21713	0.701888	1	MEG	4.50228	8952	0.265419	0.811878	1	MEG	6.58108	6869	0.0566026	0.957673	1	MEG	0.319363	6954.5	2.61499	0.0137153	0.358761	MEG	87.2419	595	5842.62	GRMZM2G011078	NP_001150460	SC3 protein
GRMZM2G152041	x	0.191442	0.882385	1	MEG	3.53544	8952	-1.74405	0.327045	1	PEG	75.2579	6869	-0.583745	0.610818	1	PEG	25.4154	6954.5	1.96834	0.0136798	0.358761	MEG	79.4846	595	5842.62	GRMZM2G152041	B6T7A3	Putative uncharacterized protein
GRMZM2G358830		-0.450039	0.43745	1	PEG	16.8423	8952	NA	NA	NA	NA	NA	6763.5	NA	NA	NA	NA	NA	6833	5.95504	0.0365358	0.689044	MEG	97.2575	823.5	5843	NA	NA	NA
GRMZM2G416484	x	0.261563	0.498019	1	MEG	6.40342	8952	0.556643	0.614133	1	MEG	23.6555	6869	0.677986	0.442501	1	MEG	31.4911	6954.5	2.88199	0.0138466	0.361589	MEG	89.2541	597	5843.12	NA	NA	NA
GRMZM2G397675		-2.41614	0.347301	1	PEG	85.3753	8952	-2.41427	0.431834	1	PEG	85.3559	6869	NA	NA	NA	NA	NA	6833	-6.07951	0.0258603	0.559948	PEG	97.3657	720	5843.5	NA	NA	NA
GRMZM2G017414	x	-0.393023	0.488908	1	PEG	13.38	8952	-1.73473	0.264158	1	PEG	75.058	6869	1.13858	0.49305	1	MEG	56.4528	6954.5	2.77372	0.0141192	0.366864	MEG	88.4972	600	5843.88	GRMZM2G017414	NP_001146644	hypothetical protein LOC100280243
GRMZM2G135062		-1.0459	0.0617676	0.760732	PEG	52.2424	1329	-1.74129	0.283467	1	PEG	75.199	6869	NA	NA	NA	NA	NA	6833	-1.0103	0.519225	1	PEG	50.5125	8348	5844.75	NA	NA	NA
GRMZM2G150691	x	-0.581524	0.0468116	0.633758	PEG	25.2711	1208.5	-0.435947	0.561541	1	PEG	15.9699	6869	-0.440293	0.576135	1	PEG	16.238	6954.5	-0.787808	0.208596	1	PEG	38.296	8348	5845	GRMZM2G150691	B6TRU8	Putative uncharacterized protein
GRMZM2G458082		1.33875	0.0780212	0.888945	MEG	64.1867	1436.5	NA	NA	NA	NA	NA	6763.5	NA	NA	NA	NA	NA	6833	2.47303	0.298009	1	MEG	85.9469	8348	5845.25	NA	NA	NA
GRMZM5G851032		0.93276	0.328268	1	MEG	46.5253	8952	NA	NA	NA	NA	NA	6763.5	NA	NA	NA	NA	NA	6833	4.24878	0.0371341	0.695244	MEG	94.7513	832.5	5845.25	NA	NA	NA
GRMZM2G073823		-0.448239	0.556311	1	PEG	16.7304	8952	NA	NA	NA	NA	NA	6763.5	NA	NA	NA	NA	NA	6833	6.31646	0.0372293	0.695928	MEG	97.5549	834	5845.62	NA	NA	NA
GRMZM5G844562		0.819403	0.192223	1	MEG	40.1707	8952	NA	NA	NA	NA	NA	6763.5	0.984004	0.713218	1	MEG	49.1938	6954.5	3.48931	0.024819	0.542676	MEG	92.41	713	5845.75	GRMZM5G844562	O24562	Probable cinnamyl alcohol dehydrogenase (CAD)(EC 1.1.1.195)(Brown-midrib 1 protein)
GRMZM2G033746	x	0.859679	0.160215	1	MEG	42.4973	8952	1.95505	0.289342	1	MEG	79.2627	6869	2.73778	0.164804	1	MEG	88.229	6954.5	4.69285	0.0145924	0.374171	MEG	95.6565	608	5845.88	GRMZM2G033746	NP_001142048	hypothetical protein LOC100274204
GRMZM2G078924		1.78181	0.0621869	0.763504	MEG	76.047	1333.5	0.629852	0.845344	1	MEG	28.4033	6869	NA	NA	NA	NA	NA	6833	-1.4647	0.789665	1	PEG	68.2071	8348	5845.88	GRMZM2G078924	B6SQ65	Ubiquitin-fusion protein
GRMZM2G044198	x	-1.29354	0.0473236	0.638576	PEG	62.5923	1213	-0.498951	0.764056	1	PEG	19.9329	6869	0.770308	0.650876	1	MEG	37.2401	6954.5	-0.711182	0.540031	1	PEG	33.5892	8348	5846.12	GRMZM2G044198	NM_001148719	hypothetical protein LOC100274359 (LOC100274359), mRNA
GRMZM2G010298	x	-2.08473	0.0478165	0.641	PEG	81.2947	1218.5	-1.6153	0.260888	1	PEG	72.293	6869	-1.69423	0.191361	1	PEG	74.163	6954.5	-2.39348	0.150834	1	PEG	85.1384	8348	5847.5	GRMZM2G010298	NP_001130074	hypothetical protein LOC100191167
GRMZM2G031138	x	-0.966013	0.0477699	0.641	PEG	48.2718	1218.5	0.404925	0.754287	1	MEG	14.0867	6869	0.754917	0.612435	1	MEG	36.3017	6954.5	-0.186537	0.844046	1	PEG	3.36259	8348	5847.5	GRMZM2G031138	NP_001168592	hypothetical protein LOC100382376
GRMZM2G073826	x	-0.667422	0.0476377	0.641	PEG	30.8175	1218.5	-0.639892	0.491015	1	PEG	29.051	6869	-1.1036	0.237979	1	PEG	54.9131	6954.5	-1.01262	0.307962	1	PEG	50.627	8348	5847.5	GRMZM2G073826	B6SJI9	Putative uncharacterized protein
GRMZM2G138896	x	-1.13058	0.0477418	0.641	PEG	56.106	1218.5	-0.0190068	0.988977	1	PEG	0.0361129	6869	0.896379	0.594598	1	MEG	44.5521	6954.5	1.40144	0.27093	1	MEG	66.2621	8348	5847.5	GRMZM2G138896	NM_001147520	hypothetical protein LOC100273071 (LOC100273071), mRNA
GRMZM2G169198		-1.33381	0.0797764	0.903029	PEG	64.0166	1446	NA	NA	NA	NA	NA	6763.5	NA	NA	NA	NA	NA	6833	-1.4815	0.480985	1	PEG	68.6995	8348	5847.62	NA	NA	NA
GRMZM2G131961		-0.218386	0.800957	1	PEG	4.55214	8952	NA	NA	NA	NA	NA	6763.5	-0.230838	0.883099	1	PEG	5.05905	6954.5	6.16478	0.0263048	0.567208	MEG	97.4362	723	5848.25	GRMZM2G131961	C0PF87	Putative uncharacterized protein
GRMZM2G072744	x	-0.387084	0.552644	1	PEG	13.0309	8952	-0.331312	0.824478	1	PEG	9.89107	6869	0.983867	0.557475	1	MEG	49.1869	6954.5	3.3951	0.0154755	0.390393	MEG	92.0171	618	5848.38	GRMZM2G072744	NP_001148518	malate dehydrogenase, glyoxysomal
GRMZM2G427054	x	-1.18144	0.0479623	0.642427	PEG	58.2601	1222	-0.799766	0.433084	1	PEG	39.0104	6869	-1.4418	0.264783	1	PEG	67.5197	6954.5	0.0966815	0.946364	1	MEG	0.926074	8348	5848.38	NA	NA	NA
GRMZM2G382569	x	1.33474	0.0481897	0.644418	MEG	64.0485	1224	2.08571	0.180328	1	MEG	81.3091	6869	4.91739	0.0573177	1	MEG	96.0287	6954.5	1.43082	0.421626	1	MEG	67.1834	8348	5848.88	GRMZM2G382569	NP_001132182	hypothetical protein LOC100193608
GRMZM2G160430	x	-0.167507	0.824681	1	PEG	2.72929	8952	2.38847	0.187634	1	MEG	85.0853	6869	5.23744	0.0356829	1	MEG	96.4827	6954.5	6.53706	0.015732	0.394947	MEG	97.7134	621	5849.12	GRMZM2G160430	NP_001142158	hypothetical protein LOC100274323
GRMZM2G174990	x	1.24664	0.0483264	0.645719	MEG	60.8475	1225	0.64364	0.599286	1	MEG	29.2922	6869	0.601296	0.656821	1	MEG	26.5547	6954.5	0.924389	0.441103	1	MEG	46.0769	8348	5849.12	GRMZM2G174990	B4G211	Putative uncharacterized protein
GRMZM2G170322		1.0961	0.0619194	0.761772	MEG	54.575	1331	NA	NA	NA	NA	NA	6763.5	-0.719593	0.615775	1	PEG	34.1158	6954.5	0.880814	0.532524	1	MEG	43.6884	8348	5849.25	GRMZM2G170322	NP_001141504	hypothetical protein LOC100273616
GRMZM2G005155	x	0.380209	0.740341	1	MEG	12.6301	8952	-0.331312	0.824445	1	PEG	9.89107	6869	0.845372	0.719564	1	MEG	41.6792	6954.5	3.04146	0.01595	0.399776	MEG	90.2444	622	5849.38	GRMZM2G005155	NP_001140301	hypothetical protein LOC100272346
GRMZM2G119714	x	-1.05784	0.0488192	0.651241	PEG	52.8083	1227	0.5718	0.662631	1	MEG	24.6395	6869	-0.185661	0.89749	1	PEG	3.33214	6954.5	0.487708	0.668031	1	MEG	19.2153	8348	5849.62	GRMZM2G119714	NP_001148145	serine/threonine-protein kinase receptor
GRMZM2G040320	x	-0.627324	0.0490818	0.654211	PEG	28.2401	1228	-0.386102	0.630946	1	PEG	12.9735	6869	-0.922612	0.27493	1	PEG	45.9813	6954.5	-0.225171	0.719441	1	PEG	4.82552	8348	5849.88	GRMZM2G040320	NP_001143563	hypothetical protein LOC100276260
GRMZM2G356839	x	0.233176	0.777816	1	MEG	5.15672	8952	1.44931	0.3871	1	MEG	67.7472	6869	0.358764	0.877814	1	MEG	11.4034	6954.5	4.25284	0.0161599	0.403739	MEG	94.7607	624	5849.88	GRMZM2G356839	B6SH77	Putative uncharacterized protein
GRMZM2G165355		1.08441	0.0808421	0.908808	MEG	54.0432	1456	NA	NA	NA	NA	NA	6763.5	NA	NA	NA	NA	NA	6833	-0.360095	0.862985	1	PEG	11.4784	8348	5850.12	GRMZM2G165355	NP_001149670	zinc finger protein 7
GRMZM2G056772	x	0.608603	0.365864	1	MEG	27.0285	8952	-0.0826981	0.941794	1	PEG	0.679252	6869	-0.0183773	0.982489	1	PEG	0.0337613	6954.5	2.77232	0.0168743	0.417571	MEG	88.4869	630	5851.38	GRMZM2G056772	NP_001130795	hypothetical protein LOC100191899
GRMZM2G073180		-1.07509	0.0660035	0.7966	PEG	53.6139	1356	-1.81795	0.370195	1	PEG	76.7709	6869	NA	NA	NA	NA	NA	6833	0.716281	0.675326	1	MEG	33.9087	8348	5851.5	GRMZM2G073180	NP_001168816	hypothetical protein LOC100382620
GRMZM2G134023	x	1.48892	0.0494735	0.655694	MEG	68.9141	1234.5	0.0357668	0.977138	1	MEG	0.127763	6869	-0.418171	0.784481	1	PEG	14.884	6954.5	-0.433588	0.816888	1	PEG	15.8248	8348	5851.5	GRMZM2G134023	NP_001137079	hypothetical protein LOC100217252
GRMZM2G449165		-0.756846	0.419127	1	PEG	36.4198	8952	NA	NA	NA	NA	NA	6763.5	0.813028	0.698272	1	MEG	39.7958	6954.5	3.40989	0.0275703	0.582533	MEG	92.0807	737	5851.75	GRMZM2G449165	NP_001151521	vascular plant one zinc finger protein
GRMZM5G860072		1.57294	0.0821901	0.918286	MEG	71.2158	1465	NA	NA	NA	NA	NA	6763.5	NA	NA	NA	NA	NA	6833	1.8389	0.450937	1	MEG	77.177	8348	5852.38	NA	NA	NA
GRMZM2G179792		-0.0873991	0.957791	1	PEG	0.758069	8952	NA	NA	NA	NA	NA	6763.5	0.574927	0.766763	1	MEG	24.8426	6954.5	6.1258	0.0277306	0.584216	MEG	97.4043	740	5852.5	GRMZM2G179792	NP_001146665	hypothetical protein LOC100280265
GRMZM2G139689	x	-0.777681	0.049943	0.659779	PEG	37.6865	1239	-0.532244	0.57188	1	PEG	22.0749	6869	-0.652241	0.473665	1	PEG	29.8452	6954.5	-0.734958	0.265987	1	PEG	35.0718	8348	5852.62	GRMZM2G139689	NP_001146292	hypothetical protein LOC100279867
GRMZM2G179462	x	-0.626239	0.395325	1	PEG	28.17	8952	0.69216	0.736631	1	MEG	32.3906	6869	1.1455	0.563413	1	MEG	56.7507	6954.5	6.48795	0.0170721	0.41914	MEG	97.6795	635	5852.62	GRMZM2G179462	B6SPH7	Putative uncharacterized protein
GRMZM5G825110	x	-0.825599	0.0500376	0.66001	PEG	40.5333	1240.5	-1.25176	0.139777	1	PEG	61.0425	6869	-0.981402	0.312322	1	PEG	49.0614	6954.5	-0.537325	0.536911	1	PEG	22.4035	8348	5853	GRMZM5G825110	NP_001132909	hypothetical protein LOC100194409
GRMZM2G083749	x	-0.0373505	0.987419	1	PEG	0.139312	8952	-0.394302	0.882592	1	PEG	13.4555	6869	-2.06712	0.540526	1	PEG	81.0355	6954.5	4.09208	0.0171971	0.420725	MEG	94.3647	637.5	5853.25	GRMZM2G083749	NP_001130491	hypothetical protein LOC100191589
GRMZM2G301124		-0.880452	0.180244	1	PEG	43.6682	8952	NA	NA	NA	NA	NA	6763.5	NA	NA	NA	NA	NA	6833	5.78059	0.0421255	0.759335	MEG	97.0943	864.5	5853.25	NA	NA	NA
GRMZM2G106056	x	-1.70081	0.0502585	0.661409	PEG	74.3113	1243.5	-1.49083	0.384876	1	PEG	68.9689	6869	0.130562	0.928427	1	MEG	1.67608	6954.5	-1.07893	0.378503	1	PEG	53.7912	8348	5853.75	GRMZM2G106056	NP_001151499	double-strand break repair protein MRE11
GRMZM2G122076	x	-0.790841	0.0502196	0.661409	PEG	38.4778	1243.5	0.102595	0.91714	1	MEG	1.04162	6869	-0.148419	0.874114	1	PEG	2.15533	6954.5	-0.466809	0.51181	1	PEG	17.8922	8348	5853.75	GRMZM2G122076	NP_001148520	homeodomain leucine zipper protein CPHB-5
GRMZM5G874163	x	-0.890323	0.0503088	0.661409	PEG	44.2174	1243.5	-0.283057	0.792423	1	PEG	7.41779	6869	0.468206	0.685078	1	MEG	17.9802	6954.5	-1.56959	0.127913	1	PEG	71.1283	8348	5853.75	GRMZM5G874163	C4JAX4	Putative uncharacterized protein
GRMZM2G062283	x	-1.81593	0.0505728	0.664347	PEG	76.7311	1246	-1.06008	0.588677	1	PEG	52.914	6869	-1.25272	0.790307	1	PEG	61.0788	6954.5	-0.403902	0.922692	1	PEG	14.0256	8348	5854.38	GRMZM2G062283	NP_001148773	LOC100282390
GRMZM2G106165		1.40258	0.068498	0.818974	MEG	66.2986	1369	0.0513058	0.973578	1	MEG	0.262537	6869	NA	NA	NA	NA	NA	6833	0.380565	0.784845	1	MEG	12.6508	8348	5854.75	GRMZM2G106165	NP_001148149	retinoid-inducible serine carboxypeptidase
GRMZM5G840582	x	-1.08185	0.0511404	0.669652	PEG	53.9256	1250	-1.33908	0.284433	1	PEG	64.198	6869	-2.24357	0.157252	1	PEG	83.4261	6954.5	-0.339849	0.816228	1	PEG	10.3539	8348	5855.38	GRMZM5G840582	NP_001151209	alanine aminotransferase 2
GRMZM2G013986	x	0.143415	0.639035	1	MEG	2.01533	8952	0.518789	0.600366	1	MEG	21.2066	6869	-0.0230221	0.976	1	PEG	0.0529737	6954.5	1.54303	0.0180101	0.433968	MEG	70.4224	646.5	5855.5	GRMZM2G013986	NP_001142096	hypothetical protein LOC100274260
GRMZM2G397190		-1.08869	0.0840843	0.931677	PEG	54.2385	1477.5	NA	NA	NA	NA	NA	6763.5	NA	NA	NA	NA	NA	6833	0.572193	0.625815	1	MEG	24.665	8348	5855.5	GRMZM2G397190	NM_001154157	prenylated Rab receptor 2 (LOC100281238), mRNA
GRMZM2G060369		-1.10097	0.0691399	0.823042	PEG	54.7948	1374	1.86818	0.321913	1	MEG	77.7287	6869	NA	NA	NA	NA	NA	6833	-0.190853	0.877902	1	PEG	3.51446	8348	5856	GRMZM2G060369	B8A123	Putative uncharacterized protein
GRMZM2G444560		1.20442	0.289061	1	MEG	59.1943	8952	NA	NA	NA	NA	NA	6763.5	0.778925	0.681539	1	MEG	37.7615	6954.5	3.3345	0.0295812	0.611616	MEG	91.7484	754	5856	NA	NA	NA
GRMZM2G070079		1.54746	0.0847037	0.936233	MEG	70.5417	1481	NA	NA	NA	NA	NA	6763.5	NA	NA	NA	NA	NA	6833	1.53538	0.538593	1	MEG	70.2149	8348	5856.38	NA	NA	NA
GRMZM2G143457		0.0814911	0.949266	1	MEG	0.6597	8952	NA	NA	NA	NA	NA	6763.5	1.18813	0.554985	1	MEG	58.5347	6954.5	3.13078	0.029747	0.613434	MEG	90.7423	756	5856.5	NA	NA	NA
GRMZM2G002559	x	1.29417	0.0517107	0.674424	MEG	62.6151	1255	0.839512	0.54848	1	MEG	41.3414	6869	-1.06852	0.601543	1	PEG	53.3088	6954.5	-0.20413	0.873561	1	PEG	4.00021	8348	5856.62	NA	NA	NA
GRMZM2G119316		1.38903	0.0668355	0.803794	MEG	65.8634	1360.5	NA	NA	NA	NA	NA	6763.5	-0.209058	0.827688	1	PEG	4.1875	6954.5	2.84301	0.218206	1	MEG	88.9901	8348	5856.62	GRMZM2G119316	NP_001168528	hypothetical protein LOC100382308
AC206788.3_FG015	x	-0.0549134	0.959393	1	PEG	0.300642	8952	0.416655	0.781944	1	MEG	14.7922	6869	-0.863955	0.563098	1	PEG	42.74	6954.5	2.80473	0.0183519	0.436802	MEG	88.7216	652.5	5857	AC206788.3_FG015	NP_001130565	hypothetical protein LOC100191664
GRMZM2G084176	x	1.44638	0.0518624	0.674789	MEG	67.6586	1257.5	0.454615	0.752279	1	MEG	17.1277	6869	-1.15502	0.482282	1	PEG	57.1566	6954.5	-0.0275375	0.983037	1	PEG	0.0757738	8348	5857.25	NA	NA	NA
AC212023.4_FG006		-1.72313	0.0852992	0.940649	PEG	74.8059	1485	NA	NA	NA	NA	NA	6763.5	NA	NA	NA	NA	NA	6833	4.84273	0.115175	1	MEG	95.9104	8348	5857.38	NA	NA	NA
GRMZM2G057529		-0.705907	0.599504	1	PEG	33.2579	8952	NA	NA	NA	NA	NA	6763.5	-1.41971	0.46823	1	PEG	66.8388	6954.5	6.17463	0.0303221	0.622044	MEG	97.4442	759.5	5857.38	GRMZM2G057529	NP_001132123	hypothetical protein LOC100193540
GRMZM2G100208		-0.230114	0.788615	1	PEG	5.02894	8952	NA	NA	NA	NA	NA	6763.5	NA	NA	NA	NA	NA	6833	5.70916	0.0451049	0.796208	MEG	97.0233	882	5857.62	NA	NA	NA
GRMZM2G335618	x	2.2909	0.0522225	0.678128	MEG	83.9955	1261	1.39831	0.396094	1	MEG	66.1622	6869	1.6175	0.454238	1	MEG	72.3474	6954.5	1.85173	0.392057	1	MEG	77.421	8348	5858.12	GRMZM2G335618	NP_001104985	glutathione transferase19
GRMZM2G091232		-0.671253	0.432944	1	PEG	31.0621	8952	NA	NA	NA	NA	NA	6763.5	NA	NA	NA	NA	NA	6833	4.21883	0.0453017	0.798026	MEG	94.6804	885	5858.38	GRMZM2G091232	NP_001144714	hypothetical protein LOC100277754
GRMZM2G015906		1.05066	0.0866762	0.952158	MEG	52.4691	1490	NA	NA	NA	NA	NA	6763.5	NA	NA	NA	NA	NA	6833	0.666158	0.70323	1	MEG	30.7367	8348	5858.62	GRMZM2G015906	NP_001150011	saposin-like type B, region 1 family protein
GRMZM2G089193	x	-0.669409	0.0524202	0.679346	PEG	30.9444	1263	0.556045	0.466773	1	MEG	23.6167	6869	-0.450741	0.616787	1	PEG	16.886	6954.5	1.03701	0.114112	1	MEG	51.8162	8348	5858.62	GRMZM2G089193	NP_001141503	hypothetical protein LOC100273615
GRMZM2G122028	x	0.066338	0.927082	1	MEG	0.438145	8952	1.44312	0.299019	1	MEG	67.5598	6869	-0.278092	0.833905	1	PEG	7.17836	6954.5	4.17333	0.0187952	0.44464	MEG	94.5701	659	5858.62	GRMZM2G122028	NM_001150193	hypothetical protein LOC100276388 (LOC100276388), mRNA
GRMZM5G853836		-1.03304	0.071184	0.839142	PEG	51.6247	1388.5	-1.08303	0.423016	1	PEG	53.9798	6869	NA	NA	NA	NA	NA	6833	0.555205	0.800443	1	MEG	23.5622	8348	5859.62	NA	NA	NA
GRMZM2G044591	x	0.126416	0.647886	1	MEG	1.57295	8952	0.654881	0.524505	1	MEG	30.0146	6869	0.363168	0.667282	1	MEG	11.6523	6954.5	1.62121	0.0196001	0.460188	MEG	72.4391	664	5859.88	GRMZM2G044591	NM_001152894	hypothetical protein LOC100279944 (LOC100279944), mRNA
AC193787.3_FG008		1.46995	0.0691051	0.823042	MEG	68.362	1374	NA	NA	NA	NA	NA	6763.5	1.42565	0.420708	1	MEG	67.0238	6954.5	1.70092	0.472784	1	MEG	74.3136	8348	5860	NA	NA	NA
GRMZM2G017593	x	1.3287	0.0535173	0.690284	MEG	63.8395	1268.5	-1.59771	0.486235	1	PEG	71.8523	6869	0.844931	0.610221	1	MEG	41.6538	6954.5	-1.19136	0.392663	1	PEG	58.6665	8348	5860	GRMZM2G017593	NP_001168430	hypothetical protein LOC100382200
[truncated: 15,405 more rows]
