# Supplementary material for: Consistent Reanalysis of Genome-wide Imprinting Studies in Plants Using Generalized Linear Models Increases Concordance across Datasets
Source: Sci Rep. 2019 Feb 4;9:1320. doi: 10.1038/s41598-018-36768-4 (PMC6362150; doi:10.1038/s41598-018-36768-4)
Supplement: Supplementary file 4 — Supplementary Tables S3-S7 [file 41598_2018_36768_MOESM4_ESM.xls]

## Sheet: Table S3
Table S3. Effect of allelic imbalance on edgeR sensitivity and specificity at 5% FDR in simulated data.
Stratification by allelic imbalance of the simulation used for Fig. 2
Allelic imbalance	% maternal	sensitivity (TPR)	1-specificity (FPR)
strong MEG	0.99	0.8	nd
moderate MEG	0.85	0.54	nd
moderate PEG	0.48	0.58	nd
strong PEG	0.34	0.7	nd
overall	-	0.66	0.0005

## Sheet: Table S4
Table S4. Effect of varying proportions of simulated strongly and moderately imprinted genes on edgeR sensitivity and specificity at 5% FDR.
strongly imprinted genes (MEGs+PEGs)	moderately imprinted genes (MEGs+PEGs)	sensitivity (TPR)	1-specificity (FPR)
0	200 (100+100)	0.56	0.00061
50 (25+25)	150 (75+75)	0.62	0.00041
100 (50+50)	100 (50+50)	0.66	0.00054
150 (75+75)	50 (25+25)	0.74	0.00054
200 (100+100)	0	0.8	0.00027

## Sheet: Table S5
Table S5. Effect of varying numbers of simulated imprinted genes (50, 200, 500, 1000) on edgeR sensitivity and sensitivity at 5% FDR.
In each simulation half of imprinted genes were MEGs and PEGs, respectively, with equal proportions of strongly and moderately imprinted genes.
Nr imprinted genes	sensitivity (TPR)	1-specificity (FPR)
20	0.4	0.00013
50	0.6	7e-05
100	0.61	0.00013
200	0.66	0.00054
500	0.69	0.00103
1000	0.69	0.00221

## Sheet: Table S6
Table S6. Jaccard Indices for Arabidopsis and maize of originally published lists and after reanalysis using either edgeR, Fisher/Stouffer method
The same numbers of topmost imprinted genes were selected from the reanalyzed datasets
For Fisher-summed a proportion of maternal reads of at least 85% for MEGs and at most 50% for PEGs was required
Arabidopsis:
MEGs					PEGs
edgeR:	median 0.492				edgeR:	median 0.217
	Gehring	Hsieh	Pignatta			Gehring	Hsieh	Pignatta
Gehring	1	0.491525	0.531915		Gehring	1	0.214286	0.5625
Hsieh	0.491525	1	0.44898		Hsieh	0.214286	1	0.217391
Pignatta	0.531915	0.44898	1		Pignatta	0.5625	0.217391	1
Fisher-summed:	median 0.354				Fisher-summed:	median 0.097
	Gehring	Hsieh	Pignatta			Gehring	Hsieh	Pignatta
Gehring	1	0.353846	0.44		Gehring	1	0.0967742	0.162791
Hsieh	0.353846	1	0.234783		Hsieh	0.0967742	1	0.0769231
Pignatta	0.44	0.234783	1		Pignatta	0.162791	0.0769231	1
original published lists:		median 0.109			original published lists:		median 0.217
	Gehring	Hsieh	Pignatta			Gehring	Hsieh	Pignatta
Gehring	1	0.0864198	0.252174		Gehring	1	0.172414	0.470588
Hsieh	0.0864198	1	0.109375		Hsieh	0.172414	1	0.217391
Pignatta	0.252174	0.109375	1		Pignatta	0.470588	0.217391	1
Maize:
MEGs						PEGs
edgeR:	median 0.331					edgeR:	median 0.509
	Waters.BM	Zhang11	Zhang14	Xin			Waters.BM	Zhang11	Zhang14	Xin
Waters.BM	1	0.487	0.391	0.239		Waters.BM	1	0.551	0.571	0.282
Zhang11	0.487	1	0.371	0.29		Zhang11	0.551	1	0.735	0.451
Zhang14	0.391	0.371	1	0.263		Zhang14	0.571	0.735	1	0.467
Xin	0.239	0.29	0.263	1		Xin	0.282	0.451	0.467	1
Fisher-summed:	median 0.221					Fisher-summed:	median 0.189
	Waters.BM	Zhang11	Zhang14	Xin			Waters.BM	Zhang11	Zhang14	Xin
Waters.BM	1	0.221	0.322	0.198		Waters.BM	1	0.241	0.244	0.111
Zhang11	0.221	1	0.22	0.217		Zhang11	0.241	1	0.301	0.138
Zhang14	0.322	0.22	1	0.245		Zhang14	0.244	0.301	1	0.089
Xin	0.198	0.217	0.245	1		Xin	0.111	0.138	0.089	1
original published lists:		median 0.233				original published lists:		median 0.360
	Waters.BM	Zhang11	Zhang14	Xin			Waters.BM	Zhang11	Zhang14	Xin
Waters.BM	1	0.432	0.311	0.169		Waters.BM	1	0.429	0.435	0.239
Zhang11	0.432	1	0.297	0.152		Zhang11	0.429	1	0.53	0.277
Zhang14	0.311	0.297	1	0.138		Zhang14	0.435	0.53	1	0.291
Xin	0.169	0.152	0.138	1		Xin	0.239	0.277	0.291	1

## Sheet: Table S7
Table S7. Effect of minimal read coverage cut-off on edgeR sensitivity and specificity in simulations at 5% FDR.
Minimal allelic counts	sensitivity (TPR)	1-specificity (FPR)
10	0.66	0.00054
20	0.65	0.00041
50	0.54	0.0002
